# Supplementary material for: Phylogenomic early warning signals for SARS-CoV-2 epidemic waves
Source: eBioMedicine. 2024 Jan 8;100:104939. doi: 10.1016/j.ebiom.2023.104939 (PMC10792554; doi:10.1016/j.ebiom.2023.104939)
Supplement: SM2–TFPS_vs_nonTFPS_Perc_Rank_Mean_Min_MCC [file mmc2.xlsx]

## Sheet: ranked waves 3 to 7
Rank	time window anchor	type	leading indicator	min age	max age	min desc	parent sub lgr threshold	pval threshold	ews threshold	w2 normMCC	w2 ROC AUC	w3 normMCC	w3 ROC AUC	w4 normMCC	w4 ROC AUC	w5 normMCC	w5 ROC AUC	w6 normMCC	w6 ROC AUC	w7 normMCC	w7 ROC AUC	w8 normMCC	w8 ROC AUC	min normMCC w3 to w7	arith mean normMCC w3 to w7	geom mean normMCC w3 to w7	min normMCC w3 4 7	arith mean normMCC w3 4 7	geom mean normMCC w3 4 7	min normMCC w5 6	arith mean normMCC w5 6	geom mean normMCC w5 6	w3 4 7 min normMCC perc rank	w3 4 7 geom mean normMCC perc rank	w3 4 7 perc rank mean	w5 6 min normMCC perc rank	w5 6 geom mean normMCC perc rank	w5 6 perc rank mean	w3 4 5 6 7 min normMCC perc rank	w3 4 5 6 7 geom mean normMCC perc rank	w3 4 5 6 7 perc rank mean
1	Rt+5	Genomic	tfps_lgr_mean	7	84	100	70	5	0.2	0.767331	0.814516	0.925815	1	0.627608	0.590625	0.68625	0.892015	0.73272	0.759878	0.719144	0.475	0.570646	0.818182	0.627608	0.738307	0.731964	0.627608	0.757522	0.747612	0.68625	0.709485	0.709104	99.4423	99.8489	99.6456	99.6914	99.3214	99.5064	99.9979	99.9933	99.9956
2	Rt+5	Genomic	tfps_lgr_gam_mean	7	84	100	65	5	0.25	0.754901	0.820513	0.81063	1	0.625211	0.601424	0.807449	0.946461	0.652542	0.673252	0.794042	0.54322	0.54931	0.909091	0.625211	0.737975	0.733303	0.625211	0.743295	0.738297	0.652542	0.729996	0.725875	99.397	99.7458	99.5714	99.2647	99.5991	99.4319	99.9969	99.9942	99.9956
3	Rt+5	Genomic	tfps_lgr_mean	14	84	100	60	5	0.15	0.769594	0.824028	0.911377	1	0.622941	0.598464	0.733477	0.883848	0.626508	0.755319	0.811933	0.491949	0.629361	0.727273	0.622941	0.741247	0.733155	0.622941	0.782084	0.772482	0.626508	0.679992	0.677885	99.3562	99.9705	99.6633	98.5466	98.0359	98.2912	99.996	99.994	99.995
4	Rt+5	Genomic	tfps_lgr_mean	14	84	100	70	5	0.2	0.756401	0.823615	0.882687	1	0.6125	0.593505	0.796743	0.931942	0.72402	0.762918	0.740738	0.497881	0.570646	0.818182	0.6125	0.751338	0.745984	0.6125	0.745308	0.737099	0.72402	0.760382	0.759512	99.0906	99.7285	99.4095	99.8524	99.8363	99.8444	99.9907	99.998	99.9944
5	Rt+5	Genomic	tfps_lgr_gam_mean	7	84	100	65	5	0.2	0.77686	0.820513	0.925815	1	0.625211	0.601424	0.719097	0.946461	0.637423	0.673252	0.781244	0.54322	0.570646	0.909091	0.625211	0.737758	0.72998	0.625211	0.777424	0.767561	0.637423	0.67826	0.67703	99.397	99.9596	99.6783	98.9407	97.9705	98.4556	99.9969	99.9914	99.9942
6	Rt+5	Genomic	tfps_lgr_gam_mean	7	84	100	60	5	0.2	0.742949	0.819686	0.882687	1	0.64141	0.610062	0.694888	0.912886	0.628798	0.677812	0.826082	0.572881	0.587685	0.818182	0.628798	0.734773	0.727911	0.64141	0.783393	0.776227	0.628798	0.661843	0.661018	99.6578	99.978	99.8179	98.5663	96.6041	97.5852	99.9982	99.9898	99.994
7	Rt+5	Genomic	tfps_lgr_gam_mean	7	84	100	70	5	0.2	0.742774	0.816998	0.925815	1	0.618337	0.609103	0.75524	0.928312	0.628798	0.68997	0.771167	0.501271	0.54931	0.818182	0.618337	0.739872	0.731643	0.618337	0.771773	0.761435	0.628798	0.692019	0.689125	99.2477	99.9368	99.5923	98.5663	98.6616	98.6139	99.9948	99.993	99.9939
8	Rt+5	Genomic	tfps_lgr_gam_wtd_mean	7	84	100	70	5	0.2	0.787745	0.842225	0.79586	0.999563	0.611534	0.629819	0.958902	0.978221	0.73272	0.799392	0.654315	0.451271	NA	1	0.611534	0.750666	0.741227	0.611534	0.687236	0.682886	0.73272	0.845811	0.838216	99.0645	97.6995	98.382	99.8799	99.9987	99.9393	99.9899	99.9969	99.9934
9	Rt+5	Genomic	tfps_lgr_gam_mean	7	84	100	75	5	0.25	0.754144	0.804591	0.839683	0.994755	0.614932	0.6227	0.780605	0.933757	0.668273	0.708207	0.771364	0.50678	NA	0.818182	0.614932	0.734971	0.730327	0.614932	0.741993	0.735756	0.668273	0.724439	0.722258	99.1588	99.7104	99.4346	99.531	99.5542	99.5426	99.9924	99.9917	99.992
10	Rt+5	Genomic	tfps_lgr_gam_mean	14	84	100	80	5	0.25	0.731428	0.807899	0.79586	0.993007	0.609065	0.605343	0.856641	0.959165	0.707826	0.721884	0.732203	0.488136	NA	0.727273	0.609065	0.740319	0.735481	0.609065	0.712376	0.708017	0.707826	0.782233	0.778686	98.99	99.0471	99.0186	99.8018	99.9178	99.8598	99.9878	99.9951	99.9914
11	Rt+5	Genomic	tfps_lgr_mean	14	84	100	60	5	0.2	0.783415	0.824028	0.882687	1	0.622941	0.598464	0.694888	0.883848	0.694507	0.755319	0.750794	0.491949	0.587685	0.727273	0.622941	0.729163	0.724224	0.622941	0.752141	0.744603	0.694507	0.694698	0.694697	99.3562	99.8199	99.588	99.7419	98.9091	99.3255	99.996	99.9859	99.9909
12	Rt+5	Genomic	tfps_lgr_gam_mean	7	84	100	70	5	0.3	0.765925	0.816998	0.780854	1	0.628683	0.609103	0.849246	0.928312	0.67259	0.68997	0.701754	0.501271	NA	0.818182	0.628683	0.726625	0.722427	0.628683	0.703763	0.701017	0.67259	0.760918	0.755774	99.464	98.7551	99.1096	99.5554	99.8152	99.6853	99.9981	99.9832	99.9907
13	Rt+5	Genomic	tfps_lgr_gam_mean	14	84	100	70	5	0.25	0.754144	0.82651	0.79586	1	0.606693	0.607583	0.856641	0.955535	0.660262	0.68845	0.794042	0.562288	NA	0.818182	0.606693	0.7427	0.736602	0.606693	0.732198	0.726468	0.660262	0.758452	0.752069	98.9094	99.5509	99.2301	99.4157	99.7982	99.6069	99.9858	99.9954	99.9906
14	Rt+5	Genomic	tfps_lgr_gam_mean	7	84	100	60	1	0.25	0.743771	0.781638	0.780854	0.999563	0.626472	0.603903	0.807449	0.907441	0.645076	0.62766	0.772591	0.605508	0.616391	1	0.626472	0.726488	0.722486	0.626472	0.726639	0.723004	0.645076	0.726263	0.72171	99.4254	99.479	99.4522	99.1575	99.5442	99.3508	99.9975	99.9835	99.9905
15	Rt+5	Genomic	tfps_lgr_gam_mean	14	84	100	60	5	0.25	0.754901	0.828164	0.79586	1	0.617227	0.614942	0.849521	0.943739	0.660262	0.68541	0.723587	0.546186	0.54931	0.909091	0.617227	0.729291	0.724324	0.617227	0.712225	0.708366	0.660262	0.754892	0.748937	99.2208	99.0585	99.1396	99.4157	99.7845	99.6001	99.9944	99.9863	99.9904
16	Rt+5	Genomic	tfps_lgr_gam_mean	14	84	100	65	5	0.25	0.754901	0.829198	0.780854	1	0.61369	0.605423	0.807449	0.941016	0.668273	0.680851	0.786108	0.574153	NA	0.909091	0.61369	0.731275	0.727133	0.61369	0.726884	0.722216	0.668273	0.737861	0.734572	99.1289	99.4639	99.2964	99.531	99.6884	99.6097	99.9916	99.9891	99.9904
17	Rt+5	Genomic	tfps_lgr_gam_mean	14	84	100	80	5	0.2	0.742774	0.807899	0.81063	0.993007	0.614932	0.605343	0.796743	0.959165	0.685344	0.721884	0.740738	0.488136	0.54931	0.727273	0.614932	0.729678	0.725953	0.614932	0.7221	0.717417	0.685344	0.741044	0.738947	99.1588	99.3512	99.255	99.68	99.7291	99.7046	99.9924	99.9882	99.9903
18	Rt+5	Genomic	tfps_lgr_gam_mean	14	84	100	75	5	0.2	0.742774	0.817411	0.854057	0.994318	0.609065	0.618461	0.816884	0.941016	0.637423	0.714286	0.763852	0.500424	0.54931	0.818182	0.609065	0.736256	0.729709	0.609065	0.742325	0.735168	0.637423	0.727154	0.721596	98.99	99.7019	99.346	98.9407	99.5418	99.2412	99.9878	99.991	99.9894
19	Rt+5	Genomic	tfps_lgr_gam_mean	7	84	100	80	5	0.2	0.742774	0.796112	0.86838	0.994318	0.617482	0.611582	0.733477	0.95735	0.676618	0.711246	0.740738	0.45	NA	0.818182	0.617482	0.727339	0.722679	0.617482	0.7422	0.735077	0.676618	0.705047	0.704474	99.225	99.7009	99.4629	99.5999	99.2347	99.4173	99.9946	99.984	99.9893
20	Rt+5	Genomic	tfps_lgr_mean	14	84	100	80	5	0.15	0.742949	0.797146	0.911377	0.991259	0.611546	0.588066	0.710641	0.926497	0.714412	0.768997	0.701062	0.420763	0.587685	0.727273	0.611546	0.729808	0.723597	0.611546	0.741328	0.731074	0.710641	0.712527	0.712524	99.0655	99.6356	99.3506	99.8125	99.3943	99.6034	99.9903	99.9851	99.9877
21	Rt+5	Genomic	tfps_lgr_gam_mean	7	84	100	75	5	0.2	0.754144	0.804591	0.89701	0.994755	0.611546	0.6227	0.733477	0.933757	0.637423	0.708207	0.771167	0.50678	0.54931	0.818182	0.611546	0.730125	0.723166	0.611546	0.759908	0.750686	0.637423	0.68545	0.683765	99.0655	99.8736	99.4696	98.9407	98.4024	98.6716	99.9903	99.985	99.9877
22	Rt+5	Genomic	tfps_lgr_gam_mean	7	84	100	80	5	0.25	0.731428	0.796112	0.79586	0.994318	0.611546	0.611582	0.870512	0.95735	0.67916	0.711246	0.687263	0.45	NA	0.818182	0.611546	0.728868	0.723148	0.611546	0.698223	0.694165	0.67916	0.774836	0.768906	99.0655	98.4185	98.742	99.6174	99.877	99.7472	99.9903	99.9849	99.9876
23	Rt+5	Genomic	tfps_lgr_wtd_mean	7	84	100	70	5	0.15	0.769594	0.855045	0.825222	1	0.598681	0.611982	0.934486	0.966425	0.784673	0.837386	0.636845	0.436017	NA	1	0.598681	0.755981	0.745783	0.598681	0.686916	0.680143	0.784673	0.85958	0.85631	98.5498	97.4841	98.017	99.9879	100	99.9939	99.9768	99.9979	99.9874
24	Rt+5	Genomic	tfps_lgr_gam_mean	14	84	100	70	5	0.2	0.754144	0.82651	0.854057	1	0.603229	0.607583	0.836812	0.955535	0.628798	0.68845	0.772813	0.562288	0.54931	0.818182	0.603229	0.739142	0.731538	0.603229	0.743366	0.735667	0.628798	0.732805	0.725387	98.7112	99.709	99.2101	98.5663	99.5949	99.0806	99.9808	99.9928	99.9868
25	Rt+5	Genomic	tfps_lgr_gam_wtd_mean	7	84	100	70	5	0.15	0.783415	0.842225	0.825222	0.999563	0.597417	0.629819	0.912904	0.978221	0.700358	0.799392	0.740738	0.451271	NA	1	0.597417	0.755328	0.74757	0.597417	0.721126	0.714778	0.700358	0.806631	0.7996	98.4824	99.2735	98.878	99.7823	99.9734	99.8779	99.9745	99.9983	99.9864
26	Rt+5	Genomic	tfps_lgr_mean	14	84	100	80	5	0.2	0.731645	0.797146	0.86838	0.991259	0.605651	0.588066	0.796743	0.926497	0.74189	0.768997	0.64618	0.420763	0.570646	0.727273	0.605651	0.731769	0.725419	0.605651	0.706737	0.69785	0.74189	0.769317	0.768828	98.7977	98.6082	98.703	99.9062	99.8768	99.8915	99.9843	99.9872	99.9857
27	Rt+5	Genomic	tfps_lgr_mean	14	84	100	70	5	0.15	0.743771	0.823615	0.911377	1	0.605651	0.593505	0.710641	0.931942	0.665968	0.762918	0.763852	0.497881	0.602647	0.818182	0.605651	0.731498	0.724447	0.605651	0.760293	0.749854	0.665968	0.688304	0.687942	98.7977	99.8671	99.3324	99.4923	98.6095	99.0509	99.9843	99.9864	99.9853
28	Rt+5	Genomic	tfps_lgr_mean	14	84	100	75	5	0.15	0.767331	0.813069	0.925815	0.989948	0.611546	0.600224	0.710641	0.913793	0.637455	0.767477	0.755161	0.458051	0.602647	0.818182	0.611546	0.728124	0.720143	0.611546	0.764174	0.753351	0.637455	0.674048	0.673054	99.0655	99.8926	99.4791	98.9421	97.687	98.3145	99.9903	99.9802	99.9853
29	Rt+5	Genomic	tfps_lgr_gam_mean	7	84	100	75	5	0.3	0.765925	0.804591	0.79586	0.994755	0.615956	0.6227	0.825771	0.933757	0.67259	0.708207	0.701754	0.50678	NA	0.818182	0.615956	0.722386	0.718185	0.615956	0.704523	0.700686	0.67259	0.749181	0.745255	99.1853	98.7389	98.9621	99.5554	99.7671	99.6613	99.9935	99.9768	99.9851
30	Rt+5	Genomic	tfps_lgr_gam_wtd_mean	7	84	100	60	5	0.15	0.787745	0.849462	0.81063	0.997815	0.610179	0.616221	0.786132	0.953721	0.655936	0.753799	0.762001	0.549153	NA	1	0.610179	0.724976	0.72064	0.610179	0.727604	0.722346	0.655936	0.721034	0.718089	99.0244	99.4668	99.2456	99.3552	99.4967	99.426	99.989	99.9809	99.9849
31	start_date+5	Genomic	tfps_lgr_gam_wtd_mean	7	56	100	60	no	0.15	0.495595	0.51039	0.803239	0.938218	0.636404	0.65968	0.726219	0.794918	0.622199	0.710417	0.8169	0.311625	NA	1	0.622199	0.720992	0.716389	0.636404	0.752181	0.74745	0.622199	0.674209	0.6722	99.5849	99.848	99.7164	98.3479	97.6277	97.9878	99.9958	99.9739	99.9848
32	Rt+5	Genomic	tfps_lgr_mean	14	84	100	75	5	0.2	0.756401	0.813069	0.882687	0.989948	0.599788	0.600224	0.733477	0.913793	0.704171	0.767477	0.761457	0.458051	0.587685	0.818182	0.599788	0.736316	0.730639	0.599788	0.747978	0.738726	0.704171	0.718824	0.718675	98.5863	99.7504	99.1683	99.7897	99.5042	99.6469	99.9776	99.9918	99.9847
33	Rt+5	Genomic	tfps_lgr_mean	14	84	100	65	5	0.2	0.769594	0.822581	0.882687	0.999126	0.615956	0.595905	0.719097	0.900181	0.685344	0.74772	0.708806	0.497458	0.570646	0.909091	0.615956	0.722378	0.717325	0.615956	0.735817	0.727715	0.685344	0.702221	0.702018	99.1853	99.5767	99.381	99.68	99.1643	99.4222	99.9935	99.9754	99.9845
34	Rt+5	Genomic	tfps_lgr_mean	14	84	100	65	5	0.15	0.756401	0.822581	0.882687	0.999126	0.615956	0.595905	0.694888	0.900181	0.655936	0.74772	0.763852	0.497458	0.602647	0.909091	0.615956	0.722664	0.71685	0.615956	0.754165	0.746086	0.655936	0.675412	0.675131	99.1853	99.8348	99.51	99.3552	97.8441	98.5997	99.9935	99.9745	99.984
35	start_date+10	Genomic	tfps_lgr_gam_wtd_mean	28	84	perc	65	1	0.1	0.521508	0.564139	0.817127	0.983352	0.656818	0.62047	0.652017	0.443277	0.739929	0.83985	0.713768	0.322464	NA	0.323529	0.652017	0.715932	0.713425	0.656818	0.729238	0.726269	0.652017	0.695973	0.694584	99.8139	99.5473	99.6806	99.2507	98.908	99.0794	99.9998	99.9674	99.9836
36	Rt+5	Genomic	tfps_lgr_gam_mean	28	84	100	65	1	0.35	0.783415	0.770885	0.749842	1	0.596545	0.649816	0.806041	0.905626	0.668273	0.636778	0.866102	0.577119	0.641827	1	0.596545	0.737361	0.730968	0.596545	0.737496	0.729	0.668273	0.737157	0.733931	98.4403	99.6007	99.0205	99.531	99.6852	99.6081	99.9735	99.9922	99.9828
37	Rt+5	Genomic	tfps_lgr_gam_mean	14	84	100	70	1	0.25	0.731428	0.782465	0.765543	1	0.604423	0.584626	0.828537	0.947368	0.692961	0.659574	0.740068	0.530085	0.641827	0.818182	0.604423	0.726306	0.722305	0.604423	0.703345	0.699618	0.692961	0.760749	0.757723	98.76	98.6901	98.725	99.7217	99.8236	99.7726	99.9822	99.9829	99.9825
38	Rt+5	Genomic	tfps_lgr_gam_mean	7	84	100	70	5	0.25	0.765925	0.816998	0.825222	1	0.625211	0.609103	0.711985	0.928312	0.652542	0.68997	0.77375	0.501271	NA	0.818182	0.625211	0.717742	0.71393	0.625211	0.741394	0.736319	0.652542	0.682263	0.681616	99.397	99.7177	99.5573	99.2647	98.2736	98.7692	99.9969	99.9681	99.9825
39	Rt+5	Genomic	tfps_lgr_gam_wtd_mean	7	84	100	65	5	0.2	0.787745	0.846774	0.79586	0.999563	0.604423	0.613422	0.912904	0.971869	0.73272	0.768997	0.608637	0.46822	NA	1	0.604423	0.730909	0.721738	0.604423	0.66964	0.664016	0.73272	0.822812	0.817865	98.76	96.1065	97.4332	99.8799	99.9921	99.936	99.9822	99.9822	99.9822
40	Rt+5	Genomic	tfps_lgr_mean	7	84	100	65	5	0.2	0.767331	0.817825	0.925815	0.999563	0.634462	0.590386	0.640912	0.878403	0.676618	0.738602	0.720211	0.489831	0.587685	0.818182	0.634462	0.719603	0.712371	0.634462	0.760163	0.750694	0.640912	0.658765	0.658523	99.5588	99.8737	99.7162	99.0111	96.3377	97.6744	99.9991	99.9645	99.9818
41	Rt+5	Genomic	tfps_lgr_mean	7	84	100	75	5	0.2	0.756401	0.807072	0.925815	0.990385	0.608178	0.606783	0.68625	0.875681	0.694507	0.756839	0.708772	0.457627	0.570646	0.818182	0.608178	0.724704	0.717537	0.608178	0.747588	0.736242	0.68625	0.690378	0.690366	98.9645	99.7163	99.3404	99.6914	98.7192	99.2053	99.9874	99.9761	99.9817
42	start_date+5	Genomic	tfps_lgr_wtd_mean	28	56	100	90	no	0.15	0.560809	0.616017	0.949713	0.993534	0.603362	0.56512	0.645676	0.696915	0.735811	0.832639	0.718928	0.313725	NA	1	0.603362	0.730698	0.721651	0.603362	0.757334	0.744078	0.645676	0.690743	0.689272	98.713	99.8136	99.2633	99.1608	98.6665	98.9137	99.9811	99.9821	99.9816
43	Rt+5	Genomic	tfps_lgr_mean	7	84	100	70	5	0.15	0.754901	0.814516	0.925815	1	0.624213	0.590625	0.628804	0.892015	0.665968	0.759878	0.761457	0.475	0.587685	0.818182	0.624213	0.721252	0.713008	0.624213	0.770495	0.76062	0.628804	0.647386	0.647119	99.3757	99.9325	99.6541	98.5881	95.0353	96.8117	99.9964	99.9663	99.9814
44	start_date+5	Genomic	tfps_lgr_gam_wtd_mean	28	56	100	90	no	0.1	0.531734	0.577922	0.917815	0.983477	0.621463	0.562271	0.636807	0.676044	0.737171	0.865972	0.689944	0.281513	NA	1	0.621463	0.72064	0.713366	0.621463	0.743074	0.732816	0.636807	0.686989	0.685154	99.32	99.6631	99.4915	98.9346	98.4595	98.697	99.9954	99.9671	99.9813
45	Rt+5	Genomic	tfps_lgr_gam_mean	7	84	100	75	1	0.25	0.742949	0.771505	0.79586	0.992133	0.611546	0.607103	0.786132	0.931034	0.692961	0.677812	0.708806	0.502542	0.587685	0.909091	0.611546	0.719061	0.715813	0.611546	0.705404	0.701344	0.692961	0.739547	0.738078	99.0655	98.7695	98.9175	99.7217	99.7172	99.7194	99.9903	99.9719	99.9811
46	Rt+5	Genomic	tfps_lgr_gam_mean	14	84	100	65	1	0.25	0.731645	0.781844	0.765543	1	0.607965	0.598064	0.828537	0.941016	0.645076	0.641337	0.762001	0.529237	0.641827	0.909091	0.607965	0.721824	0.717043	0.607965	0.711836	0.707839	0.645076	0.736806	0.731074	98.9584	99.0401	98.9992	99.1575	99.6568	99.4071	99.9869	99.9746	99.9808
47	Rt+5	Genomic	tfps_lgr_gam_mean	7	84	100	65	1	0.2	0.754901	0.781017	0.825222	0.999563	0.619436	0.599424	0.764434	0.931942	0.612526	0.647416	0.781244	0.533475	0.629361	1	0.612526	0.720573	0.715095	0.619436	0.741968	0.736407	0.612526	0.68848	0.684278	99.2723	99.7196	99.4959	97.6968	98.4249	98.0608	99.9909	99.9706	99.9808
48	Rt+5	Genomic	tfps_lgr_gam_mean	7	84	100	65	1	0.25	0.754901	0.781017	0.765543	0.999563	0.626472	0.599424	0.807449	0.931942	0.645076	0.647416	0.729961	0.533475	0.602647	1	0.626472	0.7149	0.711507	0.626472	0.707325	0.704785	0.645076	0.726263	0.72171	99.4254	98.92	99.1727	99.1575	99.5442	99.3508	99.9975	99.9627	99.9801
49	Rt+5	Genomic	tfps_lgr_mean	7	84	100	75	5	0.15	0.754901	0.807072	0.925815	0.990385	0.610818	0.606783	0.628804	0.875681	0.676635	0.756839	0.776113	0.457627	0.602647	0.818182	0.610818	0.723637	0.714902	0.610818	0.770916	0.759954	0.628804	0.652719	0.652281	99.0444	99.9285	99.4865	98.5881	95.6691	97.1286	99.9897	99.9701	99.9799
50	Rt+5	Genomic	tfps_lgr_gam_mean	14	84	100	75	5	0.3	0.754901	0.817411	0.79586	0.994318	0.600908	0.618461	0.823828	0.941016	0.692961	0.714286	0.710807	0.500424	NA	0.818182	0.600908	0.724873	0.720424	0.600908	0.702525	0.697909	0.692961	0.758395	0.755567	98.6272	98.612	98.6196	99.7217	99.8144	99.768	99.9784	99.9805	99.9795
51	Rt+5	Genomic	tfps_lgr_gam_mean	7	84	100	60	1	0.2	0.719974	0.781638	0.81063	0.999563	0.622941	0.603903	0.764434	0.907441	0.604787	0.62766	0.814093	0.605508	0.641827	1	0.604787	0.723377	0.717426	0.622941	0.749221	0.743558	0.604787	0.68461	0.679941	99.3562	99.807	99.5816	97.0471	98.1799	97.6135	99.9829	99.9755	99.9792
52	Rt+5	Genomic	tfps_lgr_wtd_mean	7	84	100	70	5	0.2	0.76223	0.855045	0.825222	1	0.60384	0.611982	0.921943	0.966425	0.707826	0.837386	0.598305	0.436017	NA	1	0.598305	0.731427	0.720791	0.598305	0.675789	0.668044	0.707826	0.814884	0.807821	98.5359	96.4675	97.5017	99.8018	99.9835	99.8927	99.9763	99.9813	99.9788
53	Rt+5	Genomic	tfps_lgr_gam_wtd_mean	7	84	100	75	5	0.2	0.772885	0.837676	0.79586	0.996503	0.595137	0.632859	0.935658	0.977314	0.751591	0.799392	0.598305	0.433898	NA	1	0.595137	0.73531	0.724261	0.595137	0.663101	0.656839	0.751591	0.843624	0.838589	98.3836	95.4477	96.9156	99.9204	99.9988	99.9596	99.9713	99.986	99.9786
54	Rt+5	Genomic	tfps_lgr_gam_wtd_mean	14	84	100	70	5	0.15	0.783415	0.856493	0.825222	0.999563	0.597417	0.631099	0.87647	0.994555	0.688052	0.782675	0.653576	0.358051	NA	1	0.597417	0.728147	0.72061	0.597417	0.692071	0.685564	0.688052	0.782261	0.776567	98.4824	97.8942	98.1883	99.7107	99.9076	99.8092	99.9745	99.9808	99.9776
55	start_date+5	Genomic	tfps_lgr_gam_wtd_mean	7	56	100	60	no	0.2	0.510366	0.51039	0.804875	0.938218	0.600783	0.65968	0.760272	0.794918	0.611803	0.710417	0.846141	0.311625	NA	1	0.600783	0.724775	0.717619	0.600783	0.750599	0.742385	0.611803	0.686038	0.68201	98.6227	99.7933	99.208	97.6947	98.2899	97.9923	99.9782	99.9764	99.9773
56	Rt+5	Genomic	tfps_lgr_gam_mean	14	84	100	60	1	0.25	0.743771	0.789289	0.765543	1	0.611534	0.602464	0.807449	0.922868	0.645076	0.62766	0.753159	0.540678	0.65397	0.909091	0.611534	0.716552	0.712526	0.611534	0.710079	0.706468	0.645076	0.726263	0.72171	99.0645	98.9867	99.0256	99.1575	99.5442	99.3508	99.9899	99.9646	99.9773
57	Rt+5	Genomic	tfps_lgr_gam_mean	14	84	100	60	5	0.3	0.769594	0.828164	0.79586	1	0.611534	0.614942	0.758492	0.943739	0.692961	0.68541	0.716305	0.546186	NA	0.909091	0.611534	0.71503	0.712202	0.611534	0.7079	0.703804	0.692961	0.725726	0.724986	99.0645	98.881	98.9728	99.7217	99.5885	99.6551	99.9899	99.9644	99.9771
58	Rt+5	Genomic	tfps_lgr_gam_mean	14	84	100	80	5	0.15	0.742774	0.807899	0.86838	0.993007	0.611546	0.605343	0.75524	0.959165	0.606615	0.721884	0.763852	0.488136	0.570646	0.727273	0.606615	0.721127	0.714216	0.611546	0.747926	0.740257	0.606615	0.680928	0.676861	99.0655	99.7699	99.4177	97.1457	97.9666	97.5561	99.9855	99.9688	99.9771
59	Rt+5	Genomic	tfps_lgr_gam_mean	14	84	100	70	1	0.2	0.731428	0.782465	0.765543	1	0.597417	0.584626	0.828537	0.947368	0.652542	0.659574	0.782071	0.530085	0.65397	0.818182	0.597417	0.725222	0.719918	0.597417	0.71501	0.709846	0.652542	0.74054	0.735293	98.4824	99.1134	98.7979	99.2647	99.7033	99.484	99.9745	99.9797	99.9771
60	Rt+5	Genomic	tfps_lgr_gam_wtd_mean	7	84	100	75	5	0.15	0.769594	0.837676	0.839683	0.996503	0.597417	0.632859	0.849521	0.977314	0.700358	0.799392	0.643863	0.433898	NA	1	0.597417	0.726168	0.719012	0.597417	0.693654	0.686113	0.700358	0.77494	0.771342	98.4824	97.93	98.2062	99.7823	99.8874	99.8349	99.9745	99.9784	99.9765
61	Rt+5	Genomic	tfps_lgr_gam_mean	7	84	100	70	1	0.25	0.754901	0.777295	0.780854	0.999563	0.622941	0.587506	0.780605	0.909256	0.67916	0.670213	0.697921	0.519068	0.587685	0.909091	0.622941	0.712296	0.709652	0.622941	0.700572	0.697602	0.67916	0.729882	0.728118	99.3562	98.5959	98.976	99.6174	99.6227	99.62	99.996	99.9567	99.9764
62	Rt+5	Genomic	tfps_lgr_gam_mean	14	84	100	60	1	0.2	0.731645	0.789289	0.780854	1	0.607965	0.602464	0.786132	0.922868	0.604787	0.62766	0.822704	0.540678	0.665923	0.909091	0.604787	0.720488	0.714098	0.607965	0.737174	0.730966	0.604787	0.695459	0.689523	98.9584	99.634	99.2962	97.0471	98.6769	97.862	99.9829	99.9684	99.9757
63	Rt+5	Genomic	tfps_lgr_gam_mean	7	84	100	65	5	0.3	0.754901	0.820513	0.79586	1	0.622941	0.601424	0.869328	0.946461	0.67259	0.673252	0.62012	0.54322	NA	0.909091	0.62012	0.716168	0.709478	0.62012	0.679641	0.674921	0.67259	0.770959	0.764658	99.2907	97.0646	98.1777	99.5554	99.8552	99.7053	99.9952	99.956	99.9756
64	Rt+5	Genomic	tfps_lgr_mean	7	84	100	60	5	0.15	0.793841	0.819479	0.925815	0.998689	0.64141	0.599904	0.628804	0.854809	0.616266	0.734043	0.782443	0.516102	0.629361	0.818182	0.616266	0.718948	0.709707	0.64141	0.783223	0.774529	0.616266	0.622535	0.622503	99.6578	99.9741	99.8159	97.942	90.8859	94.414	99.9938	99.9569	99.9753
65	Rt+5	Genomic	tfps_lgr_gam_mean	14	84	100	70	5	0.3	0.742949	0.82651	0.780854	1	0.591619	0.607583	0.823828	0.955535	0.67259	0.68845	0.782334	0.562288	NA	0.818182	0.591619	0.730245	0.724967	0.591619	0.718269	0.712309	0.67259	0.748209	0.744378	98.1954	99.1928	98.6941	99.5554	99.7603	99.6578	99.9623	99.987	99.9746
66	Rt+5	Genomic	tfps_lgr_wtd_mean	7	84	100	75	5	0.15	0.769594	0.851117	0.825222	0.996941	0.591619	0.614782	0.846423	0.950998	0.772888	0.834347	0.624195	0.433898	NA	1	0.591619	0.73207	0.724315	0.591619	0.680345	0.672942	0.772888	0.809656	0.808821	98.1954	96.8897	97.5425	99.9666	99.9848	99.9757	99.9623	99.9862	99.9743
67	Rt+5	Genomic	tfps_lgr_gam_mean	7	84	100	60	5	0.35	0.756401	0.819686	0.780854	1	0.620792	0.610062	0.830087	0.912886	0.642172	0.677812	0.69126	0.572881	NA	0.818182	0.620792	0.713033	0.708576	0.620792	0.697635	0.694575	0.642172	0.73613	0.730109	99.3039	98.4433	98.8736	99.0496	99.6516	99.3506	99.9953	99.9524	99.9739
68	start_date+5	Genomic	tfps_lgr_gam_wtd_mean	28	56	100	85	no	0.1	0.531734	0.577922	0.889305	0.967672	0.614	0.568783	0.636807	0.69147	0.758558	0.859028	0.680564	0.265756	NA	1	0.614	0.715847	0.709279	0.614	0.727957	0.718946	0.636807	0.697683	0.695022	99.134	99.389	99.2615	98.9346	98.9167	98.9256	99.9919	99.9554	99.9736
69	Rt+5	Genomic	tfps_lgr_wtd_mean	7	84	100	70	5	0.1	0.769594	0.855045	0.86838	1	0.590502	0.611982	0.786132	0.966425	0.713728	0.837386	0.696134	0.436017	NA	1	0.590502	0.730975	0.724987	0.590502	0.718339	0.709373	0.713728	0.74993	0.749056	98.144	99.0972	98.6206	99.8292	99.7851	99.8072	99.9588	99.9871	99.973
70	Rt+5	Genomic	tfps_lgr_gam_mean	14	84	100	75	5	0.25	0.754144	0.817411	0.79586	0.994318	0.593949	0.618461	0.780605	0.941016	0.668273	0.714286	0.782443	0.500424	NA	0.818182	0.593949	0.724226	0.719589	0.593949	0.724084	0.717816	0.668273	0.724439	0.722258	98.3014	99.3601	98.8307	99.531	99.5542	99.5426	99.9669	99.979	99.973
71	Rt+5	Genomic	tfps_lgr_gam_mean	28	84	100	65	5	0.3	0.793841	0.808313	0.86838	1	0.587204	0.643417	0.846489	0.936479	0.620516	0.650456	0.866102	0.575	0.602647	0.909091	0.587204	0.757738	0.746601	0.587204	0.773895	0.761534	0.620516	0.733502	0.724748	97.9693	99.9374	98.9533	98.2767	99.5831	98.9299	99.9473	99.9981	99.9727
72	Rt+5	Genomic	tfps_lgr_gam_wtd_mean	7	84	100	80	5	0.15	0.731645	0.825889	0.81063	0.996066	0.593949	0.639338	0.870512	0.986388	0.737004	0.793313	0.621366	0.407203	NA	1	0.593949	0.726692	0.718841	0.593949	0.675315	0.668816	0.737004	0.803758	0.800981	98.3014	96.5361	97.4187	99.8905	99.9748	99.9326	99.9669	99.9779	99.9724
73	Rt+5	Genomic	tfps_lgr_gam_mean	7	84	100	75	5	0.15	0.731776	0.804591	0.925815	0.994755	0.614142	0.6227	0.659495	0.933757	0.606615	0.708207	0.793503	0.50678	0.570646	0.818182	0.606615	0.719914	0.710057	0.614142	0.77782	0.766974	0.606615	0.633055	0.632503	99.1363	99.9573	99.5468	97.1457	92.9474	95.0465	99.9855	99.9581	99.9718
74	Rt+5	Genomic	tfps_lgr_gam_mean	14	84	100	60	5	0.2	0.754901	0.828164	0.79586	1	0.63218	0.614942	0.836812	0.943739	0.588724	0.68541	0.822704	0.546186	0.570646	0.909091	0.588724	0.735256	0.727599	0.63218	0.750248	0.745259	0.588724	0.712768	0.701891	99.515	99.8265	99.6708	95.0033	99.1626	97.0829	99.9531	99.9895	99.9713
75	start_date+5	Genomic	tfps_lgr_wtd_mean	28	56	100	95	no	0.2	0.576561	0.605411	0.949713	0.991379	0.592725	0.564713	0.669222	0.707804	0.716777	0.810417	0.709107	0.313375	NA	1	0.592725	0.727509	0.718493	0.592725	0.750515	0.736296	0.669222	0.693	0.692592	98.2572	99.7174	98.9873	99.5362	98.8247	99.1805	99.9648	99.9774	99.9711
76	Rt+5	Genomic	tfps_lgr_wtd_mean	14	84	100	70	5	0.1	0.769594	0.858354	0.825222	1	0.593949	0.620621	0.816884	0.989111	0.713728	0.837386	0.66431	0.350424	NA	1	0.593949	0.722819	0.71726	0.593949	0.694494	0.68796	0.713728	0.765306	0.763566	98.3014	98.0547	98.178	99.8292	99.851	99.8401	99.9669	99.9752	99.9711
77	Rt+5	Genomic	tfps_lgr_mean	7	84	100	70	5	0.25	0.745347	0.814516	0.854057	1	0.615956	0.590625	0.711985	0.892015	0.67259	0.759878	0.701754	0.475	0.54931	0.818182	0.615956	0.711268	0.707112	0.615956	0.723922	0.717365	0.67259	0.692287	0.692007	99.1853	99.3492	99.2672	99.5554	98.8011	99.1783	99.9935	99.9482	99.9708
78	Rt+5	Genomic	tfps_lgr_mean	14	84	100	70	1	0.2	0.745347	0.7866	0.780854	1	0.600908	0.571829	0.807449	0.911978	0.707826	0.724924	0.677476	0.461017	0.67779	0.818182	0.600908	0.714903	0.710989	0.600908	0.686413	0.682481	0.707826	0.757637	0.755998	98.6272	97.6687	98.148	99.8018	99.8172	99.8095	99.9784	99.9617	99.9701
79	start_date+5	Genomic	tfps_lgr_mean	28	56	perc	100	no	0.15	0.655434	0.804545	0.770615	0.939655	0.599326	0.598901	0.68447	0.530853	0.755411	0.813194	0.760319	0.293768	NA	0.492163	0.599326	0.714028	0.710897	0.599326	0.710087	0.705503	0.68447	0.71994	0.719066	98.5726	98.9488	98.7607	99.6617	99.5068	99.5843	99.9774	99.961	99.9692
80	Rt+5	Genomic	tfps_lgr_gam_wtd_mean	7	84	100	70	1	0.2	0.743771	0.79239	0.825222	0.998689	0.590502	0.599424	0.890487	0.970962	0.715737	0.729483	0.621366	0.516525	NA	1	0.590502	0.728663	0.719622	0.590502	0.67903	0.671501	0.715737	0.803112	0.798345	98.144	96.7701	97.4571	99.8331	99.9712	99.9021	99.9588	99.9793	99.9691
81	Rt+5	Genomic	tfps_lgr_gam_mean	7	84	100	70	1	0.2	0.742949	0.777295	0.780854	0.999563	0.621763	0.587506	0.74217	0.909256	0.645076	0.670213	0.750556	0.519068	0.616391	0.909091	0.621763	0.708084	0.705242	0.621763	0.717724	0.714265	0.645076	0.693623	0.691922	99.3275	99.2569	99.2922	99.1575	98.7968	98.9771	99.9957	99.9413	99.9685
82	Rt+5	Genomic	tfps_lgr_mean	14	84	100	70	5	0.25	0.745347	0.823615	0.854057	1	0.588126	0.593505	0.802658	0.931942	0.692961	0.762918	0.710807	0.497881	0.54931	0.818182	0.588126	0.729722	0.723752	0.588126	0.717663	0.709419	0.692961	0.74781	0.745796	98.0142	99.0992	98.5567	99.7217	99.7709	99.7463	99.95	99.9853	99.9676
83	Rt+5	Genomic	tfps_lgr_mean	14	84	100	70	1	0.15	0.72021	0.7866	0.839683	1	0.599788	0.571829	0.764434	0.911978	0.676618	0.724924	0.692097	0.461017	0.689655	0.818182	0.599788	0.714524	0.709893	0.599788	0.710523	0.703763	0.676618	0.720526	0.719187	98.5863	98.8787	98.7325	99.5999	99.5091	99.5545	99.9776	99.9574	99.9675
84	Rt+5	Genomic	tfps_lgr_mean	14	84	100	75	5	0.25	0.758781	0.813069	0.839683	0.989948	0.593949	0.600224	0.755795	0.913793	0.72402	0.767477	0.676335	0.458051	0.54931	0.818182	0.593949	0.717956	0.713241	0.593949	0.703322	0.696106	0.72402	0.739908	0.739737	98.3014	98.5224	98.4119	99.8524	99.7318	99.7921	99.9669	99.9669	99.9669
85	Rt+5	Genomic	tfps_lgr_gam_mean	7	84	100	80	1	0.2	0.720299	0.7622	0.825222	0.993007	0.598169	0.589906	0.764434	0.940109	0.692961	0.667173	0.68918	0.450847	0.629361	0.727273	0.598169	0.713993	0.709832	0.598169	0.70419	0.698086	0.692961	0.728698	0.727821	98.531	98.6214	98.5762	99.7217	99.6221	99.6719	99.9759	99.9573	99.9666
86	Rt+5	Genomic	tfps_lgr_gam_mean	14	84	100	60	5	0.35	0.769594	0.828164	0.749842	1	0.602253	0.614942	0.830087	0.943739	0.659995	0.68541	0.723229	0.546186	NA	0.909091	0.602253	0.713081	0.708823	0.602253	0.691775	0.688665	0.659995	0.745041	0.740171	98.6819	98.1036	98.3927	99.4014	99.7339	99.5677	99.9796	99.9536	99.9666
87	Rt+5	Genomic	tfps_lgr_mean	7	56	50	60	1	0.1	0.553758	0.462572	0.659548	0.808566	0.594109	0.552312	0.824557	0.936479	0.67259	0.6231	0.845743	0.882627	0.298405	0.0125392	0.594109	0.719309	0.71263	0.594109	0.6998	0.692017	0.67259	0.748574	0.744707	98.3138	98.3006	98.3072	99.5554	99.7621	99.6588	99.9676	99.9651	99.9664
88	Rt+5	Genomic	tfps_lgr_gam_mean	14	84	100	70	5	0.35	0.756401	0.82651	0.749842	1	0.595137	0.607583	0.849246	0.955535	0.642172	0.68845	0.746204	0.562288	NA	0.818182	0.595137	0.71652	0.710928	0.595137	0.697061	0.69313	0.642172	0.745709	0.738486	98.3836	98.3612	98.3724	99.0496	99.7223	99.386	99.9713	99.9614	99.9663
89	Rt+5	Genomic	tfps_lgr_gam_mean	14	84	100	65	5	0.3	0.743771	0.829198	0.749842	1	0.595137	0.605423	0.801238	0.941016	0.67916	0.680851	0.746204	0.574153	NA	0.909091	0.595137	0.714316	0.710617	0.595137	0.697061	0.69313	0.67916	0.740199	0.737678	98.3836	98.3612	98.3724	99.6174	99.7163	99.6669	99.9713	99.9603	99.9658
90	Rt+5	Genomic	tfps_lgr_wtd_mean	14	84	100	70	5	0.15	0.769594	0.858354	0.825222	1	0.589373	0.620621	0.916467	0.989111	0.772888	0.837386	0.585949	0.350424	NA	1	0.585949	0.73798	0.726124	0.585949	0.666848	0.658072	0.772888	0.844678	0.841622	97.915	95.5621	96.7385	99.9666	99.9994	99.983	99.9421	99.9883	99.9652
91	Rt+5	Genomic	tfps_lgr_gam_wtd_mean	14	84	100	60	5	0.15	0.758781	0.850083	0.780854	0.997815	0.595137	0.630139	0.828537	0.961887	0.665968	0.753799	0.704551	0.419492	NA	1	0.595137	0.715009	0.710187	0.595137	0.693514	0.689234	0.665968	0.747252	0.742818	98.3836	98.1338	98.2587	99.4923	99.7468	99.6195	99.9713	99.9587	99.965
92	start_date+5	Genomic	tfps_lgr_wtd_mean	7	56	100	65	no	0.05	0.537964	0.559091	0.808989	0.923132	0.656698	0.654931	0.661941	0.784936	0.678571	0.611806	0.718928	0.306723	NA	0.990596	0.656698	0.705025	0.702881	0.656698	0.728205	0.725545	0.661941	0.670256	0.670205	99.8116	99.5313	99.6714	99.4239	97.46	98.4419	100	99.9293	99.9646
93	Rt+5	Genomic	tfps_lgr_gam_mean	7	84	100	80	1	0.3	0.720299	0.7622	0.79586	0.993007	0.606693	0.589906	0.870512	0.940109	0.67259	0.667173	0.61948	0.450847	0.570646	0.727273	0.606693	0.713027	0.705784	0.606693	0.674011	0.668771	0.67259	0.771551	0.765178	98.9094	96.5316	97.7205	99.5554	99.8583	99.7069	99.9858	99.9432	99.9645
94	Rt+5	Genomic	tfps_lgr_gam_mean	7	84	100	60	5	0.25	0.754901	0.819686	0.81063	1	0.63218	0.610062	0.758257	0.912886	0.652542	0.677812	0.677224	0.572881	0.570646	0.818182	0.63218	0.706167	0.703014	0.63218	0.706678	0.702746	0.652542	0.7054	0.703417	99.515	98.8339	99.1744	99.2647	99.2004	99.2325	99.9988	99.9299	99.9644
95	start_date+5	Genomic	tfps_lgr_wtd_mean	28	56	100	95	no	0.15	0.553102	0.605411	0.949713	0.991379	0.614	0.564713	0.626496	0.707804	0.678316	0.810417	0.699452	0.313375	NA	1	0.614	0.713595	0.704326	0.614	0.754388	0.741605	0.626496	0.652406	0.651891	99.134	99.7849	99.4595	98.5443	95.6337	97.089	99.9919	99.9363	99.9641
96	Rt+5	Genomic	tfps_lgr_gam_mean	28	84	100	60	1	0.35	0.772885	0.772953	0.749842	1	0.587204	0.642137	0.849246	0.926497	0.612526	0.629179	0.8454	0.610593	0.629361	1	0.587204	0.728844	0.720105	0.587204	0.727482	0.71935	0.612526	0.730886	0.721239	97.9693	99.398	98.6836	97.6968	99.5331	98.6149	99.9473	99.9801	99.9637
97	Rt+5	Genomic	tfps_lgr_gam_mean	7	84	100	60	5	0.3	0.767331	0.819686	0.79586	1	0.630031	0.610062	0.758492	0.912886	0.67259	0.677812	0.670493	0.572881	NA	0.818182	0.630031	0.705493	0.702844	0.630031	0.698795	0.695341	0.67259	0.715541	0.71425	99.4813	98.4867	98.984	99.5554	99.4245	99.49	99.9984	99.9289	99.9637
98	Rt+5	Genomic	tfps_lgr_wtd_mean	7	84	100	70	1	0.15	0.731645	0.81038	0.825222	0.999126	0.593949	0.589506	0.786132	0.946461	0.74189	0.790274	0.63384	0.491102	NA	0.998433	0.593949	0.716206	0.710603	0.593949	0.684337	0.677277	0.74189	0.764011	0.763691	98.3014	97.2622	97.7818	99.9062	99.8511	99.8787	99.9669	99.9602	99.9636
99	Rt+5	Genomic	tfps_lgr_gam_mean	28	84	100	65	5	0.35	0.783415	0.808313	0.749842	1	0.581451	0.643417	0.85447	0.936479	0.700245	0.650456	0.915754	0.575	0.570646	0.909091	0.581451	0.760353	0.751003	0.581451	0.749016	0.736355	0.700245	0.777358	0.773523	97.5709	99.7187	98.6448	99.7793	99.8969	99.8381	99.9274	99.9992	99.9633
100	Rt+5	Genomic	tfps_lgr_gam_mean	28	84	100	70	5	0.35	0.783415	0.806865	0.749842	1	0.581451	0.636058	0.904714	0.942831	0.645076	0.6231	0.932784	0.558898	0.570646	0.909091	0.581451	0.762773	0.750028	0.581451	0.754692	0.740892	0.645076	0.774895	0.763943	97.5709	99.7782	98.6745	99.1575	99.8529	99.5052	99.9274	99.9986	99.963
101	Rt+5	Genomic	tfps_lgr_wtd_mean	28	56	100	100	5	0.15	0.765248	0.714227	0.747394	0.846154	0.587076	0.528795	0.796743	0.706897	0.692961	0.706687	0.79482	0.448305	NA	0.203762	0.587076	0.723799	0.719297	0.587076	0.709763	0.703889	0.692961	0.744852	0.743043	97.9636	98.8842	98.4239	99.7217	99.7485	99.7351	99.9462	99.9788	99.9625
102	start_date+5	Genomic	tfps_lgr_gam_wtd_mean	7	56	100	90	no	0.15	0.51678	0.527489	0.768871	0.931753	0.631729	0.629358	0.683469	0.677858	0.703156	0.778472	0.728937	0.271008	NA	1	0.631729	0.703232	0.701728	0.631729	0.709846	0.707443	0.683469	0.693313	0.693243	99.5084	99.0241	99.2663	99.6593	98.8499	99.2546	99.9986	99.9246	99.9616
103	Rt+5	Genomic	tfps_lgr_mean	7	56	50	85	1	0	0.510366	0.470223	0.627244	0.728584	0.597206	0.511838	0.849521	0.937387	0.700245	0.644377	0.793503	0.852119	0.310345	0.015674	0.597206	0.713544	0.707142	0.597206	0.672651	0.667375	0.700245	0.774883	0.77128	98.4687	96.4056	97.4372	99.7793	99.8871	99.8332	99.974	99.9484	99.9612
104	Rt+5	Genomic	tfps_lgr_gam_mean	7	84	100	85	5	0.15	0.721117	0.794665	0.882687	0.99257	0.582213	0.569909	0.849521	0.951906	0.628798	0.682371	0.75208	0.441525	NA	0.727273	0.582213	0.73906	0.729403	0.582213	0.738993	0.728424	0.628798	0.73916	0.730875	97.6169	99.5901	98.6035	98.5663	99.6551	99.1107	99.9297	99.9907	99.9602
105	Rt+5	Genomic	tfps_lgr_gam_wtd_mean	7	84	100	65	5	0.15	0.797941	0.846774	0.81063	0.999563	0.596366	0.613422	0.786132	0.971869	0.626508	0.768997	0.740738	0.46822	NA	1	0.596366	0.712075	0.70678	0.596366	0.715912	0.710123	0.626508	0.70632	0.701796	98.4338	99.1226	98.7782	98.5466	99.1582	98.8524	99.9733	99.9468	99.9601
106	Rt+5	Genomic	tfps_lgr_gam_mean	28	84	100	60	5	0.25	0.743771	0.804797	0.882687	1	0.580035	0.632219	0.891609	0.950998	0.58034	0.655015	0.881091	0.574153	0.602647	0.909091	0.580035	0.763153	0.747529	0.580035	0.781271	0.766939	0.58034	0.735974	0.71933	97.4754	99.9572	98.7163	93.0605	99.5126	96.2866	99.9212	99.9982	99.9597
107	Rt+5	Genomic	tfps_lgr_gam_wtd_mean	7	84	100	70	5	0.1	0.769594	0.842225	0.825222	0.999563	0.596366	0.629819	0.807449	0.978221	0.595775	0.799392	0.743004	0.451271	NA	1	0.595775	0.713563	0.706406	0.596366	0.721531	0.715086	0.595775	0.701612	0.693583	98.4338	99.2813	98.8576	96.0162	98.8654	97.4408	99.9725	99.9457	99.9591
108	start_date+5	Genomic	tfps_lgr_gam_wtd_mean	28	56	100	95	no	0.15	0.539335	0.570346	0.935494	0.984195	0.628922	0.563831	0.607985	0.700544	0.697642	0.826389	0.689944	0.259104	NA	1	0.607985	0.711998	0.703389	0.628922	0.751454	0.74043	0.607985	0.652814	0.651273	99.4664	99.7722	99.6193	97.1842	95.564	96.3741	99.9872	99.9311	99.9591
109	start_date+5	Genomic	tfps_lgr_gam_wtd_mean	7	56	100	65	no	0.05	0.494807	0.504113	0.808989	0.925287	0.63915	0.646384	0.709066	0.807623	0.63835	0.69375	0.718928	0.289216	NA	1	0.63835	0.702896	0.700157	0.63915	0.722356	0.719024	0.63835	0.673708	0.672779	99.6288	99.3905	99.5096	98.9814	97.6568	98.3191	99.9994	99.9176	99.9585
110	start_date+5	Genomic	tfps_lgr_gam_mean	28	56	perc	100	no	0.2	0.658441	0.757576	0.836573	0.967672	0.618039	0.586759	0.61931	0.494555	0.686339	0.8	0.771319	0.29972	NA	0.468652	0.618039	0.706316	0.701197	0.618039	0.741977	0.736068	0.61931	0.652824	0.651963	99.2346	99.714	99.4743	98.1334	95.6355	96.8845	99.9947	99.9222	99.9584
111	Rt+5	Genomic	tfps_lgr_mean	28	84	100	60	5	0.25	0.745347	0.784946	0.89701	0.999563	0.583605	0.62454	0.764434	0.92922	0.58034	0.671733	0.897097	0.578814	0.602647	0.909091	0.58034	0.744497	0.730728	0.583605	0.792571	0.777294	0.58034	0.672387	0.666057	97.7033	99.9802	98.8417	93.0605	97.0816	95.0711	99.9228	99.992	99.9574
112	start_date+5	Genomic	tfps_lgr_gam_mean	28	56	perc	100	no	0.25	0.640479	0.757576	0.804875	0.967672	0.599326	0.586759	0.652967	0.494555	0.675	0.8	0.815958	0.29972	NA	0.468652	0.599326	0.709625	0.704451	0.599326	0.740053	0.732858	0.652967	0.663984	0.663892	98.5726	99.6641	99.1183	99.2756	96.8927	98.0841	99.9774	99.9372	99.9573
113	start_date+5	Genomic	tfps_lgr_gam_wtd_mean	7	56	100	60	no	0.25	0.51786	0.51039	0.732604	0.938218	0.587374	0.65968	0.755165	0.794918	0.681191	0.710417	0.832026	0.311625	NA	1	0.587374	0.717672	0.712929	0.587374	0.717335	0.710079	0.681191	0.718178	0.717225	97.9779	99.1216	98.5498	99.6475	99.4754	99.5614	99.9482	99.9659	99.957
114	start_date+5	Genomic	tfps_lgr_gam_wtd_mean	28	56	100	95	no	0.2	0.533119	0.570346	0.899425	0.984195	0.603362	0.563831	0.615782	0.700544	0.7375	0.826389	0.699452	0.259104	NA	1	0.603362	0.711104	0.703555	0.603362	0.73408	0.724048	0.615782	0.676641	0.673898	98.713	99.5011	99.1071	97.9348	97.7711	97.853	99.9811	99.9322	99.9566
115	Rt+5	Genomic	tfps_lgr_mean	14	84	100	75	1	0.2	0.72021	0.788255	0.81063	0.989948	0.596366	0.576628	0.74217	0.903811	0.715737	0.735562	0.677476	0.472881	0.689655	0.818182	0.596366	0.708476	0.704851	0.596366	0.694824	0.689303	0.715737	0.728954	0.728834	98.4338	98.1399	98.2868	99.8331	99.6402	99.7366	99.9733	99.9393	99.9563
116	Rt+5	Genomic	tfps_lgr_mean	28	84	perc	75	5	0.5	0.720398	0.69603	0.637636	1	0.673214	0.722844	0.619111	0.536298	0.704171	0.755319	0.898555	0.539407	NA	0	0.619111	0.706538	0.700073	0.637636	0.736469	0.727931	0.619111	0.661641	0.660273	99.6022	99.5819	99.5921	98.1164	96.5203	97.3183	99.9951	99.9174	99.9562
117	Rt+5	Genomic	tfps_lgr_gam_mean	7	84	100	80	1	0.25	0.720299	0.7622	0.81063	0.993007	0.602255	0.589906	0.786132	0.940109	0.685942	0.667173	0.654315	0.450847	0.587685	0.727273	0.602255	0.707855	0.703452	0.602255	0.689067	0.683592	0.685942	0.736037	0.73433	98.6827	97.7546	98.2187	99.6857	99.6871	99.6864	99.9799	99.9315	99.9557
118	Rt+10	Genomic	tfps_lgr_mean	14	84	100	70	5	0.2	0.723889	0.82197	0.829956	0.988007	0.581305	0.549204	0.815597	0.944328	0.613841	0.634615	0.8169	0.480741	0.570646	0.818182	0.581305	0.73152	0.722823	0.581305	0.74272	0.733178	0.613841	0.714719	0.707564	97.5562	99.6681	98.6121	97.7438	99.2969	98.5203	99.9264	99.9842	99.9553
119	Rt+5	Genomic	tfps_lgr_gam_mean	7	84	100	65	1	0.3	0.767331	0.781017	0.749842	0.999563	0.626472	0.599424	0.807449	0.931942	0.685942	0.647416	0.643039	0.533475	0.570646	1	0.626472	0.702549	0.699362	0.626472	0.673118	0.67097	0.685942	0.746696	0.74422	99.4254	96.7231	98.0742	99.6857	99.7571	99.7214	99.9975	99.9129	99.9552
120	Rt+5	Genomic	tfps_lgr_gam_mean	7	84	100	65	5	0.4	0.756401	0.820513	0.780854	1	0.598681	0.601424	0.904714	0.946461	0.608655	0.673252	0.670622	0.54322	NA	0.909091	0.598681	0.712705	0.703761	0.598681	0.683386	0.67933	0.608655	0.756684	0.742064	98.5498	97.4249	97.9873	97.4233	99.7447	98.584	99.9768	99.9336	99.9552
121	Rt+5	Genomic	tfps_lgr_gam_mean	28	84	100	60	5	0.3	0.743771	0.804797	0.81063	1	0.577826	0.632219	0.892452	0.950998	0.668273	0.655015	0.896565	0.574153	0.587685	0.909091	0.577826	0.769149	0.758138	0.577826	0.761674	0.74886	0.668273	0.780363	0.772271	97.2725	99.8597	98.5661	99.531	99.8919	99.7115	99.9104	99.9999	99.9552
122	Rt+5	Genomic	tfps_lgr_gam_wtd_mean	14	84	100	70	1	0.15	0.732511	0.795079	0.825222	0.999126	0.591619	0.589586	0.916467	0.989111	0.637423	0.723404	0.619021	0.420763	0.54931	1	0.591619	0.717951	0.706924	0.591619	0.678621	0.671078	0.637423	0.776945	0.764315	98.1954	96.732	97.4637	98.9407	99.8544	99.3976	99.9623	99.9477	99.955
123	Rt+5	Genomic	tfps_lgr_gam_mean	14	84	100	65	1	0.3	0.743771	0.781844	0.749842	1	0.598681	0.598064	0.824557	0.941016	0.685942	0.641337	0.679257	0.529237	0.629361	0.909091	0.598681	0.707656	0.703625	0.598681	0.675927	0.67308	0.685942	0.75525	0.752063	98.5498	96.9009	97.7254	99.6857	99.798	99.7419	99.9768	99.9328	99.9548
124	Rt+5	Genomic	tfps_lgr_gam_mean	14	84	100	80	5	0.3	0.731428	0.807899	0.765543	0.993007	0.603229	0.605343	0.846423	0.959165	0.65393	0.721884	0.669844	0.488136	NA	0.727273	0.603229	0.707794	0.702601	0.603229	0.679539	0.676304	0.65393	0.750177	0.743977	98.7112	97.1821	97.9466	99.3202	99.7554	99.5378	99.9808	99.9278	99.9543
125	start_date+5	Genomic	tfps_lgr_gam_wtd_mean	28	56	100	95	no	0.25	0.533119	0.570346	0.86561	0.984195	0.585201	0.563831	0.710627	0.700544	0.734476	0.826389	0.7023	0.259104	NA	1	0.585201	0.719643	0.714091	0.585201	0.717704	0.708571	0.710627	0.722552	0.722453	97.8487	99.0655	98.4571	99.8117	99.5562	99.684	99.94	99.9683	99.9541
126	Rt+5	Genomic	tfps_lgr_mean	7	84	100	85	5	0.1	0.709523	0.793011	0.925815	0.990822	0.578915	0.534155	0.694888	0.901996	0.704171	0.729483	0.788931	0.382627	0.570646	0.727273	0.578915	0.738544	0.729717	0.578915	0.764554	0.750573	0.694888	0.69953	0.699514	97.3918	99.873	98.6324	99.743	99.0922	99.4176	99.917	99.9911	99.954
127	Rt+5	Genomic	tfps_lgr_mean	7	84	100	75	5	0.25	0.745347	0.807072	0.911377	0.990385	0.609065	0.606783	0.633023	0.875681	0.700245	0.756839	0.687263	0.457627	0.54931	0.818182	0.609065	0.708195	0.700859	0.609065	0.735901	0.725262	0.633023	0.666634	0.665786	98.99	99.5256	99.2578	98.817	97.0418	97.9294	99.9878	99.9203	99.954
128	Rt+5	Genomic	tfps_lgr_wtd_mean	14	84	100	60	5	0.1	0.745347	0.844293	0.81063	0.998689	0.593949	0.610062	0.74217	0.953721	0.713728	0.840426	0.683385	0.412712	NA	1	0.593949	0.708772	0.705106	0.593949	0.695988	0.690366	0.713728	0.727949	0.72781	98.3014	98.1994	98.2504	99.8292	99.622	99.7256	99.9669	99.9406	99.9538
129	Rt+5	Genomic	tfps_lgr_gam_mean	7	84	100	65	5	0.35	0.743771	0.820513	0.780854	1	0.61369	0.601424	0.85447	0.946461	0.636444	0.673252	0.643523	0.54322	NA	0.909091	0.61369	0.705796	0.699694	0.61369	0.679356	0.675607	0.636444	0.745457	0.737443	99.1289	97.1249	98.1269	98.9048	99.7152	99.31	99.9916	99.9153	99.9534
130	start_date+5	Genomic	tfps_lgr_gam_wtd_mean	7	56	100	60	no	0.3	0.503848	0.51039	0.732604	0.938218	0.581651	0.65968	0.7597	0.794918	0.727236	0.710417	0.817815	0.311625	NA	1	0.581651	0.723801	0.719285	0.581651	0.71069	0.703713	0.727236	0.743468	0.743291	97.5818	98.8756	98.2287	99.8703	99.7527	99.8115	99.928	99.9786	99.9533
131	Rt+5	Genomic	tfps_lgr_gam_wtd_mean	14	84	100	70	5	0.2	0.787745	0.856493	0.780854	0.999563	0.602253	0.631099	0.957442	0.994555	0.715737	0.782675	0.583588	0.358051	NA	1	0.583588	0.727975	0.715919	0.583588	0.655565	0.649858	0.715737	0.836589	0.827814	97.7	94.7689	96.2345	99.8331	99.996	99.9145	99.9342	99.9723	99.9533
132	start_date+5	Genomic	tfps_lgr_mean	28	56	perc	90	no	0.2	0.670704	0.805844	0.770615	0.956178	0.597079	0.587776	0.707614	0.504537	0.686339	0.786111	0.771319	0.290266	NA	0.495298	0.597079	0.706593	0.703538	0.597079	0.713004	0.708002	0.686339	0.696976	0.696895	98.4642	99.0465	98.7553	99.7027	98.997	99.3498	99.9738	99.9318	99.9528
133	Rt+5	Genomic	tfps_lgr_wtd_mean	7	84	100	75	5	0.1	0.756401	0.851117	0.839683	0.996941	0.587076	0.614782	0.786132	0.950998	0.66208	0.834347	0.704551	0.433898	NA	1	0.587076	0.715904	0.710274	0.587076	0.710437	0.702922	0.66208	0.724106	0.721445	97.9636	98.8432	98.4034	99.4369	99.5341	99.4855	99.9462	99.9592	99.9527
134	Rt+5	Genomic	tfps_lgr_wtd_mean	7	84	100	60	5	0.05	0.745347	0.85091	0.925815	0.999126	0.592964	0.600864	0.628804	0.923775	0.620902	0.835866	0.812063	0.527966	NA	1	0.592964	0.71611	0.704914	0.592964	0.776947	0.763919	0.620902	0.624853	0.62484	98.266	99.9463	99.1062	98.2782	91.4062	94.8422	99.9653	99.9396	99.9525
135	start_date+5	Genomic	tfps_lgr_gam_wtd_mean	7	56	100	80	no	0.1	0.509404	0.518182	0.808989	0.930316	0.658559	0.644485	0.651543	0.764973	0.664344	0.750694	0.718928	0.272759	NA	0.998433	0.651543	0.700472	0.69809	0.658559	0.728825	0.72623	0.651543	0.657943	0.657912	99.8275	99.5468	99.6871	99.2492	96.2828	97.766	99.9997	99.9053	99.9525
136	Rt+5	Genomic	tfps_lgr_gam_mean	7	84	100	80	5	0.15	0.731776	0.796112	0.911377	0.994318	0.614142	0.611582	0.68625	0.95735	0.588724	0.711246	0.784674	0.45	0.570646	0.818182	0.588724	0.717033	0.707636	0.614142	0.770064	0.760126	0.588724	0.637487	0.635619	99.1363	99.9289	99.5326	95.0033	93.4502	94.2268	99.9531	99.9498	99.9515
137	Rt+5	Genomic	tfps_lgr_wtd_mean	28	56	100	90	5	0.15	0.765248	0.712986	0.747394	0.874126	0.583668	0.529355	0.776253	0.736842	0.692961	0.635258	0.787449	0.447458	NA	0.0376176	0.583668	0.717545	0.713395	0.583668	0.70617	0.700346	0.692961	0.734607	0.733426	97.7082	98.7249	98.2165	99.7217	99.6834	99.7025	99.9354	99.9673	99.9514
138	Rt+5	Genomic	tfps_lgr_gam_wtd_mean	7	84	100	80	5	0.1	0.742949	0.825889	0.839683	0.996066	0.595517	0.639338	0.87647	0.986388	0.595775	0.793313	0.658491	0.407203	NA	1	0.595517	0.713187	0.703195	0.595517	0.697897	0.690536	0.595775	0.736122	0.722619	98.3964	98.2095	98.3029	96.0162	99.5585	97.7874	99.9722	99.9305	99.9514
139	Rt+5	Genomic	tfps_lgr_gam_mean	28	84	100	75	1	0.35	0.783415	0.770058	0.749842	0.99257	0.580035	0.630779	0.830087	0.901996	0.668273	0.641337	0.806222	0.573305	0.629361	0.909091	0.580035	0.726892	0.720761	0.580035	0.712033	0.705169	0.668273	0.74918	0.744799	97.4754	98.9348	98.2051	99.531	99.7631	99.6471	99.9212	99.9812	99.9512
140	Rt+5	Genomic	tfps_lgr_gam_wtd_mean	7	84	100	80	1	0.15	0.677024	0.775848	0.839683	0.996066	0.589579	0.614542	0.856641	0.977314	0.694507	0.744681	0.598305	0.465678	NA	1	0.589579	0.715743	0.706661	0.589579	0.675856	0.666592	0.694507	0.775574	0.771326	98.1005	96.3382	97.2194	99.7419	99.8872	99.8146	99.9556	99.9462	99.9509
141	Rt+5	Genomic	tfps_lgr_mean	7	56	50	65	1	0.05	0.535921	0.465674	0.6121	0.781469	0.603601	0.531755	0.828537	0.938294	0.67916	0.648936	0.812063	0.830932	0.298405	0.0109718	0.603601	0.707092	0.700631	0.603601	0.675922	0.669454	0.67916	0.753849	0.750139	98.7266	96.5917	97.6591	99.6174	99.7875	99.7024	99.9814	99.9196	99.9505
142	start_date+5	Genomic	tfps_lgr_mean	28	56	perc	95	no	0.2	0.670704	0.80974	0.770615	0.948994	0.588349	0.599919	0.707614	0.519964	0.707185	0.807639	0.782638	0.303922	NA	0.476489	0.588349	0.71128	0.707738	0.588349	0.713867	0.707964	0.707185	0.7074	0.7074	98.0259	99.0447	98.5353	99.7919	99.2931	99.5425	99.9506	99.9501	99.9504
143	Rt+5	Genomic	tfps_lgr_mean	28	84	100	65	5	0.25	0.772885	0.795492	0.911377	1	0.583605	0.638458	0.74217	0.903811	0.59746	0.705167	0.781244	0.573305	0.602647	0.909091	0.583605	0.723171	0.71299	0.583605	0.758742	0.746222	0.59746	0.669815	0.665896	97.7033	99.8364	98.7698	96.1078	97.061	96.5844	99.9345	99.9662	99.9504
144	start_date+5	Genomic	tfps_lgr_mean	28	56	perc	100	5	0.3	0.608737	0.756061	0.731284	0.893678	0.618814	0.637973	0.622026	0.382033	0.708574	0.788889	0.830674	0.306373	NA	0.484326	0.618814	0.702275	0.697998	0.618814	0.726924	0.721704	0.622026	0.6653	0.663891	99.26	99.4529	99.3564	98.3348	96.8925	97.6136	99.995	99.9045	99.9497
145	Rt+5	Genomic	tfps_lgr_mean	28	84	100	65	1	0.3	0.76223	0.765509	0.765543	1	0.587204	0.635418	0.756052	0.895644	0.668273	0.662614	0.786108	0.555085	0.65397	1	0.587204	0.712636	0.708515	0.587204	0.712951	0.70699	0.668273	0.712163	0.710809	97.9693	99.0076	98.4884	99.531	99.3697	99.4504	99.9473	99.9521	99.9497
146	Rt+5	Genomic	tfps_lgr_gam_mean	7	84	100	60	5	0.4	0.756401	0.819686	0.749842	1	0.602253	0.610062	0.879305	0.912886	0.608655	0.677812	0.698326	0.572881	NA	0.818182	0.602253	0.707676	0.700589	0.602253	0.683474	0.680669	0.608655	0.74398	0.731569	98.6819	97.5253	98.1036	97.4233	99.6632	98.5432	99.9796	99.9192	99.9494
147	Rt+5	Genomic	tfps_lgr_wtd_mean	7	84	100	65	5	0.1	0.769594	0.8567	0.839683	0.999126	0.589579	0.600144	0.694888	0.958258	0.713728	0.840426	0.713194	0.467373	NA	1	0.589579	0.710215	0.705769	0.589579	0.714152	0.706787	0.694888	0.704308	0.704245	98.1005	98.9993	98.5499	99.743	99.2245	99.4838	99.9556	99.9431	99.9493
148	Rt+5	Genomic	tfps_lgr_gam_mean	28	84	100	80	1	0.35	0.769594	0.763027	0.749842	0.993881	0.583605	0.617021	0.85447	0.907441	0.620516	0.636778	0.787911	0.551695	0.629361	0.818182	0.583605	0.719269	0.711874	0.583605	0.707119	0.701222	0.620516	0.737493	0.728157	97.7033	98.7647	98.234	98.2767	99.6228	98.9498	99.9345	99.9637	99.9491
149	start_date+5	Genomic	tfps_lgr_wtd_mean	28	56	100	100	no	0.2	0.576561	0.596104	0.949713	0.987069	0.584037	0.553521	0.681494	0.712341	0.678316	0.767361	0.709107	0.272759	NA	0.998433	0.584037	0.720533	0.711095	0.584037	0.747619	0.732681	0.678316	0.679905	0.679903	97.7306	99.6606	98.6956	99.6086	98.1777	98.8932	99.9361	99.962	99.949
150	Rt+5	Genomic	tfps_lgr_gam_mean	14	84	100	70	5	0.15	0.754144	0.82651	0.89701	1	0.614932	0.607583	0.776253	0.955535	0.58034	0.68845	0.763852	0.562288	0.570646	0.818182	0.58034	0.726477	0.717239	0.614932	0.758598	0.749683	0.58034	0.678297	0.671186	99.1588	99.8662	99.5125	93.0605	97.5314	95.296	99.9228	99.9751	99.949
151	start_date+10	Genomic	tfps_lgr_wtd_mean	28	84	perc	70	1	0.15	0.495511	0.627664	0.686813	0.975028	0.684988	0.62244	0.652017	0.397059	0.783004	0.83609	0.683337	0.326746	NA	0.330882	0.652017	0.698032	0.696684	0.683337	0.685046	0.685044	0.652017	0.717511	0.714516	99.9276	97.856	98.8918	99.2507	99.4358	99.3433	99.9998	99.8977	99.9488
152	Rt+5	Genomic	tfps_lgr_mean	7	84	100	80	1	0.15	0.708713	0.766129	0.911377	0.990822	0.58884	0.567349	0.74217	0.901089	0.668273	0.714286	0.658491	0.413983	0.665923	0.727273	0.58884	0.71383	0.705896	0.58884	0.719569	0.706993	0.668273	0.705222	0.704253	98.0625	99.0078	98.5352	99.531	99.2247	99.3778	99.9536	99.9437	99.9487
153	start_date+5	Genomic	tfps_lgr_wtd_mean	7	56	100	60	no	0.4	0.519048	0.570346	0.632333	0.925287	0.601601	0.675689	0.72067	0.748639	0.735748	0.670833	0.835017	0.315126	NA	0.976489	0.601601	0.705074	0.700298	0.601601	0.68965	0.682313	0.72067	0.728209	0.72817	98.6561	97.6593	98.1577	99.8483	99.623	99.7357	99.9791	99.9182	99.9486
154	start_date+10	Genomic	tfps_lgr_wtd_mean	28	84	perc	65	1	0.1	0.513342	0.631352	0.794281	0.974473	0.6573	0.623884	0.613657	0.429622	0.739929	0.873684	0.699539	0.344532	NA	0.323529	0.613657	0.700941	0.698125	0.6573	0.71704	0.714798	0.613657	0.676793	0.673842	99.8212	99.274	99.5476	97.7236	97.7698	97.7467	99.9913	99.9058	99.9485
155	Rt+5	Genomic	tfps_lgr_mean	7	56	50	70	1	0	0.498759	0.462986	0.653759	0.784528	0.590889	0.510958	0.836812	0.941016	0.660262	0.645897	0.812063	0.823729	0.310345	0.0109718	0.590889	0.710757	0.704323	0.590889	0.685571	0.679472	0.660262	0.748537	0.743314	98.1595	97.437	97.7982	99.4157	99.7529	99.5843	99.9598	99.9362	99.948
156	start_date+5	Genomic	tfps_lgr_gam_wtd_mean	7	56	100	70	no	0.2	0.510366	0.512554	0.770615	0.936063	0.597982	0.641433	0.701282	0.771325	0.6625	0.761111	0.788451	0.246849	NA	1	0.597982	0.704166	0.700609	0.597982	0.719016	0.713564	0.6625	0.681891	0.681615	98.5171	99.2351	98.8761	99.4447	98.2735	98.8591	99.9754	99.9193	99.9473
157	Rt+5	Genomic	tfps_lgr_gam_wtd_mean	7	84	100	95	1	0.15	0.665019	0.741315	0.839683	0.998689	0.583668	0.569429	0.846423	0.96824	0.72402	0.74924	0.601799	0.386864	NA	1	0.583668	0.719119	0.710255	0.583668	0.67505	0.665648	0.72402	0.785222	0.782833	97.7082	96.2535	96.9808	99.8524	99.9307	99.8915	99.9354	99.959	99.9472
158	start_date+5	Genomic	tfps_lgr_wtd_mean	28	56	100	85	no	0.15	0.568624	0.613203	0.927489	0.976293	0.580837	0.567155	0.651543	0.736842	0.737171	0.836806	0.718928	0.272059	NA	0.996865	0.580837	0.723193	0.714351	0.580837	0.742418	0.728925	0.651543	0.694357	0.693036	97.522	99.5992	98.5606	99.2492	98.8371	99.0432	99.9247	99.9689	99.9468
159	Rt+5	Genomic	tfps_lgr_mean	14	84	100	65	5	0.25	0.758781	0.822581	0.81063	0.999126	0.597417	0.595905	0.732647	0.900181	0.700245	0.74772	0.679257	0.497458	0.54931	0.909091	0.597417	0.704039	0.700577	0.597417	0.695768	0.690311	0.700245	0.716446	0.716263	98.4824	98.1965	98.3395	99.7793	99.4576	99.6185	99.9745	99.919	99.9468
160	start_date+5	Genomic	tfps_lgr_gam_wtd_mean	28	56	100	80	no	0.15	0.531734	0.578788	0.878752	0.969109	0.588365	0.569801	0.666112	0.73775	0.735811	0.842361	0.689944	0.261204	NA	1	0.588365	0.711797	0.705551	0.588365	0.719021	0.709212	0.666112	0.700961	0.700095	98.0278	99.0917	98.5598	99.5002	99.1132	99.3067	99.9512	99.9423	99.9467
161	start_date+5	Genomic	tfps_lgr_gam_wtd_mean	7	56	100	65	no	0.2	0.510366	0.504113	0.770615	0.925287	0.595191	0.646384	0.755634	0.807623	0.607959	0.69375	0.803683	0.289216	NA	1	0.595191	0.706616	0.701056	0.595191	0.723163	0.717012	0.607959	0.681797	0.677787	98.3867	99.3402	98.8634	97.1817	98.03	97.6059	99.9718	99.921	99.9464
162	Rt+5	Genomic	tfps_lgr_gam_mean	28	84	100	75	5	0.35	0.783415	0.807486	0.749842	0.994318	0.574231	0.632459	0.879305	0.937387	0.685942	0.650456	0.932784	0.557627	0.570646	0.818182	0.574231	0.764421	0.7531	0.574231	0.752286	0.737812	0.685942	0.782623	0.776629	97.0133	99.7389	98.3761	99.6857	99.9081	99.7969	99.8914	99.9994	99.9454
163	start_date+5	Genomic	tfps_lgr_gam_mean	28	56	perc	90	no	0.25	0.669858	0.77013	0.804875	0.962644	0.584611	0.561593	0.680993	0.495463	0.691005	0.793056	0.806373	0.308824	NA	0.492163	0.584611	0.713571	0.708518	0.584611	0.731953	0.723953	0.680993	0.685999	0.685981	97.8095	99.4994	98.6544	99.6404	98.5138	99.0771	99.9381	99.9522	99.9451
164	start_date+10	Genomic	tfps_lgr_gam_wtd_mean	14	84	perc	65	no	0.2	0.591868	0.644877	0.651406	0.972808	0.616983	0.653755	0.701187	0.481092	0.678233	0.776692	0.856137	0.434124	NA	0.301471	0.616983	0.700789	0.696268	0.616983	0.708175	0.700739	0.678233	0.68971	0.689614	99.2148	98.7421	98.9785	99.6071	98.6803	99.1437	99.9943	99.8956	99.945
165	start_date+5	Genomic	tfps_lgr_gam_wtd_mean	28	56	100	100	no	0.2	0.533119	0.561905	0.878752	0.970546	0.580837	0.553521	0.681494	0.684211	0.755411	0.80625	0.699452	0.22479	NA	1	0.580837	0.719189	0.712631	0.580837	0.719681	0.709403	0.681494	0.718453	0.717501	97.522	99.0982	98.3101	99.6504	99.4774	99.5639	99.9247	99.9652	99.945
166	Rt+5	Genomic	tfps_lgr_mean	7	84	100	65	5	0.25	0.745347	0.817825	0.839683	0.999563	0.634462	0.590386	0.684772	0.878403	0.67916	0.738602	0.655967	0.489831	0.54931	0.818182	0.634462	0.698809	0.695319	0.634462	0.710037	0.70437	0.67916	0.681966	0.68196	99.5588	98.9025	99.2306	99.6174	98.289	98.9532	99.9991	99.8908	99.9449
167	start_date+10	Genomic	tfps_lgr_gam_wtd_mean	28	56	100	90	no	0.1	0.59469	0.65082	0.901221	0.980022	0.594158	0.524685	0.717026	0.788866	0.609682	0.716541	0.723543	0.225626	NA	1	0.594158	0.709126	0.701079	0.594158	0.739641	0.729008	0.609682	0.663354	0.661179	98.3204	99.6009	98.9607	97.6196	96.6394	97.1295	99.9679	99.9213	99.9446
168	Rt+5	Genomic	tfps_lgr_wtd_mean	7	84	100	80	5	0.1	0.731645	0.838916	0.825222	0.995192	0.582857	0.619981	0.849521	0.973684	0.688052	0.802432	0.640667	0.397458	NA	1	0.582857	0.717264	0.709761	0.582857	0.682915	0.675442	0.688052	0.768787	0.764536	97.6508	97.1111	97.381	99.7107	99.855	99.7829	99.9317	99.9572	99.9444
169	start_date+5	Genomic	tfps_lgr_gam_wtd_mean	28	56	100	90	no	0.15	0.531734	0.577922	0.935494	0.983477	0.603362	0.562271	0.582497	0.676044	0.773894	0.865972	0.709107	0.281513	NA	1	0.582497	0.720871	0.710005	0.603362	0.749321	0.73696	0.582497	0.678196	0.67141	98.713	99.7266	99.2198	93.5946	97.5426	95.5686	99.9308	99.958	99.9444
170	Rt+5	Genomic	tfps_lgr_gam_mean	28	84	100	80	5	0.35	0.756401	0.800041	0.749842	0.993881	0.574231	0.611422	0.879305	0.928312	0.637829	0.604863	0.932784	0.566102	0.570646	0.818182	0.574231	0.754798	0.742226	0.574231	0.752286	0.737812	0.637829	0.758567	0.748897	97.0133	99.7389	98.3761	98.9585	99.7844	99.3714	99.8914	99.9972	99.9443
171	start_date+5	Genomic	tfps_lgr_gam_wtd_mean	14	56	100	60	no	0.25	0.482256	0.497403	0.688518	0.903017	0.605331	0.657441	0.786176	0.736842	0.659109	0.699306	0.76686	0.247199	NA	1	0.605331	0.701199	0.697943	0.605331	0.686903	0.683715	0.659109	0.722642	0.719844	98.783	97.7646	98.2738	99.3812	99.517	99.4491	99.9837	99.9043	99.944
172	Rt+5	Genomic	tfps_lgr_gam_mean	14	84	100	75	1	0.3	0.754901	0.778743	0.749842	0.993881	0.595137	0.594225	0.824557	0.944646	0.685942	0.659574	0.665254	0.507203	0.629361	0.727273	0.595137	0.704147	0.699869	0.595137	0.670078	0.667101	0.685942	0.75525	0.752063	98.3836	96.3829	97.3833	99.6857	99.798	99.7419	99.9713	99.9166	99.9439
173	Rt+10	Genomic	tfps_lgr_mean	7	84	100	70	5	0.2	0.73386	0.791069	0.867141	0.979322	0.595001	0.545373	0.734936	0.906513	0.618262	0.644231	0.719115	0.447778	0.570646	0.818182	0.595001	0.706891	0.700431	0.595001	0.727086	0.718569	0.618262	0.676599	0.67408	98.3627	99.3796	98.8711	98.0923	97.7824	97.9374	99.9689	99.9185	99.9437
174	start_date+5	Genomic	tfps_lgr_gam_wtd_mean	7	56	100	80	no	0.2	0.510366	0.518182	0.804875	0.930316	0.597982	0.644485	0.685171	0.764973	0.660122	0.750694	0.76686	0.272759	NA	0.998433	0.597982	0.703002	0.699055	0.597982	0.723239	0.717316	0.660122	0.672647	0.67253	98.5171	99.3477	98.9324	99.4131	97.6405	98.5268	99.9754	99.9116	99.9435
175	Rt+5	Genomic	tfps_lgr_gam_mean	14	84	100	65	5	0.2	0.754144	0.829198	0.81063	1	0.606693	0.605423	0.807449	0.941016	0.58034	0.680851	0.791727	0.574153	0.570646	0.909091	0.58034	0.719368	0.711595	0.606693	0.73635	0.730223	0.58034	0.693895	0.68454	98.9094	99.622	99.2657	93.0605	98.4342	95.7474	99.9228	99.9633	99.9431
176	start_date+5	Genomic	tfps_lgr_gam_wtd_mean	7	56	100	80	no	0.25	0.51786	0.518182	0.770615	0.930316	0.590231	0.644485	0.726903	0.764973	0.653634	0.750694	0.790971	0.272759	NA	0.998433	0.590231	0.706471	0.70237	0.590231	0.717272	0.711224	0.653634	0.690268	0.689296	98.1342	99.1592	98.6467	99.3044	98.6678	98.9861	99.9582	99.9266	99.9424
177	Rt+5	Genomic	tfps_lgr_mean	7	56	50	80	1	0	0.502102	0.465674	0.627244	0.739073	0.587674	0.512078	0.87647	0.960073	0.660262	0.650456	0.812063	0.849153	0.310345	0.00940439	0.587674	0.712743	0.704244	0.587674	0.67566	0.668941	0.660262	0.768366	0.760723	97.993	96.5467	97.2699	99.4157	99.8411	99.6284	99.9488	99.9359	99.9424
178	Rt+5	Genomic	tfps_lgr_gam_wtd_mean	7	84	100	85	1	0.15	0.677024	0.764268	0.839683	0.996503	0.583668	0.585586	0.824557	0.972777	0.73272	0.758359	0.598305	0.484746	NA	1	0.583668	0.715787	0.707412	0.583668	0.673885	0.664357	0.73272	0.778639	0.777283	97.7082	96.1378	96.923	99.8799	99.911	99.8955	99.9354	99.9493	99.9424
179	Rt+5	Genomic	tfps_lgr_wtd_mean	28	56	100	95	5	0.15	0.765248	0.714433	0.713239	0.848339	0.589579	0.531355	0.75524	0.746824	0.67916	0.658055	0.79482	0.451271	NA	0.0846395	0.589579	0.706408	0.702782	0.589579	0.699213	0.693983	0.67916	0.7172	0.716191	98.1005	98.4075	98.254	99.6174	99.4572	99.5373	99.9556	99.9286	99.9421
180	Rt+5	Genomic	tfps_lgr_mean	28	84	100	60	1	0.3	0.76223	0.76737	0.749842	0.999126	0.583605	0.620701	0.755795	0.910163	0.620516	0.651976	0.863441	0.594068	0.641827	1	0.583605	0.71464	0.70745	0.583605	0.732296	0.722948	0.620516	0.688155	0.684823	97.7033	99.4777	98.5905	98.2767	98.4451	98.3609	99.9345	99.9494	99.942
181	Rt+5	Genomic	tfps_lgr_mean	7	56	50	75	1	0	0.506858	0.470637	0.602273	0.722902	0.587674	0.512878	0.849521	0.937387	0.707826	0.665653	0.812063	0.827966	0.310345	0.0109718	0.587674	0.711871	0.703921	0.587674	0.667337	0.659943	0.707826	0.778674	0.775444	97.993	95.7367	96.8649	99.8018	99.9017	99.8517	99.9488	99.9345	99.9417
182	Rt+5	Genomic	tfps_lgr_gam_wtd_mean	7	84	100	90	1	0.1	0.667055	0.760546	0.839683	0.998252	0.579516	0.566549	0.870512	0.973684	0.606615	0.723404	0.710309	0.388136	NA	1	0.579516	0.721327	0.711645	0.579516	0.709836	0.701794	0.606615	0.738564	0.726681	97.4475	98.7892	98.1183	97.1457	99.6052	98.3755	99.9197	99.9635	99.9416
183	start_date+5	Genomic	tfps_lgr_gam_wtd_mean	28	56	100	95	no	0.1	0.531734	0.570346	0.917815	0.984195	0.624672	0.563831	0.610682	0.700544	0.684024	0.826389	0.680564	0.259104	NA	1	0.610682	0.703551	0.695717	0.624672	0.741017	0.730733	0.610682	0.647353	0.646313	99.3849	99.6299	99.5074	97.6607	94.9338	96.2972	99.9895	99.8927	99.9411
184	start_date+5	Genomic	tfps_lgr_wtd_mean	28	56	100	90	no	0.2	0.576561	0.616017	0.922563	0.993534	0.580837	0.56512	0.632357	0.696915	0.740335	0.832639	0.718928	0.313725	NA	1	0.580837	0.719004	0.709946	0.580837	0.740776	0.727632	0.632357	0.686346	0.684219	97.522	99.5748	98.5484	98.7888	98.4237	98.6062	99.9247	99.9575	99.9411
185	start_date+5	Genomic	tfps_lgr_wtd_mean	28	56	100	85	no	0.1	0.57447	0.613203	0.907478	0.976293	0.605482	0.567155	0.640737	0.736842	0.684024	0.836806	0.680564	0.272059	NA	0.996865	0.605482	0.703657	0.696485	0.605482	0.731175	0.720447	0.640737	0.662381	0.662027	98.7914	99.4271	99.1092	99.0068	96.6967	97.8518	99.9839	99.8966	99.9402
186	start_date+5	Genomic	tfps_lgr_gam_mean	14	56	perc	100	no	0.15	0.564309	0.665152	0.804875	0.960489	0.597079	0.613553	0.655164	0.512704	0.703042	0.806944	0.749607	0.243697	NA	0.490596	0.597079	0.701953	0.698208	0.597079	0.717187	0.711538	0.655164	0.679103	0.678681	98.4642	99.1688	98.8165	99.3483	98.0772	98.7127	99.9738	99.9061	99.94
187	start_date+10	Genomic	tfps_lgr_gam_wtd_mean	7	84	perc	60	1	0.15	0.473234	0.490164	0.606282	0.978912	0.656125	0.70214	0.662473	0.442227	0.761895	0.840602	0.814188	0.486166	NA	0.333333	0.606282	0.700193	0.696129	0.606282	0.692198	0.686745	0.662473	0.712184	0.710447	98.8614	97.9714	98.4164	99.4418	99.3485	99.3952	99.9848	99.8949	99.9399
188	start_date+5	Genomic	tfps_lgr_mean	28	56	perc	100	no	0.2	0.670704	0.804545	0.732604	0.939655	0.605638	0.598901	0.694418	0.530853	0.707185	0.813194	0.75105	0.293768	NA	0.492163	0.605638	0.698179	0.696276	0.605638	0.696431	0.693294	0.694418	0.700802	0.700773	98.7968	98.3702	98.5835	99.7382	99.1375	99.4379	99.984	99.8957	99.9399
189	Rt+5	Genomic	tfps_lgr_gam_mean	14	84	100	65	1	0.2	0.731428	0.781844	0.780854	1	0.604423	0.598064	0.764434	0.941016	0.604787	0.641337	0.75208	0.529237	0.665923	0.909091	0.604423	0.701316	0.696664	0.604423	0.712452	0.708041	0.604787	0.68461	0.679941	98.76	99.0479	98.9039	97.0471	98.1799	97.6135	99.9822	99.8975	99.9398
190	Rt+5	Genomic	tfps_lgr_gam_wtd_mean	28	56	100	95	5	0.1	0.754478	0.694169	0.730484	0.84222	0.58621	0.529835	0.733477	0.821234	0.707826	0.639818	0.780259	0.444915	NA	0.0344828	0.58621	0.707651	0.704438	0.58621	0.698984	0.693906	0.707826	0.720651	0.720537	97.9268	98.4035	98.1652	99.8018	99.5207	99.6613	99.9424	99.9371	99.9397
191	Rt+5	Genomic	tfps_lgr_gam_wtd_mean	7	84	100	70	1	0.15	0.719974	0.79239	0.825222	0.998689	0.583668	0.599424	0.856641	0.970962	0.637423	0.729483	0.66588	0.516525	NA	1	0.583668	0.713767	0.705784	0.583668	0.69159	0.684506	0.637423	0.747032	0.738947	97.7082	97.8197	97.7639	98.9407	99.729	99.3349	99.9354	99.9433	99.9394
192	Rt+5	Genomic	tfps_lgr_mean	14	84	100	70	5	0.1	0.731428	0.823615	0.925815	1	0.620838	0.593505	0.659495	0.931942	0.584775	0.762918	0.784674	0.497881	0.629361	0.818182	0.584775	0.71512	0.70482	0.620838	0.777109	0.766886	0.584775	0.622135	0.621012	99.3045	99.9571	99.6308	94.0397	90.5701	92.3049	99.9389	99.9391	99.939
193	Rt+5	Genomic	tfps_lgr_gam_mean	7	84	100	75	1	0.3	0.754901	0.771505	0.780854	0.992133	0.610179	0.607103	0.802658	0.931034	0.67259	0.677812	0.630916	0.502542	0.570646	0.909091	0.610179	0.699439	0.695114	0.610179	0.673983	0.669884	0.67259	0.737624	0.734751	99.0244	96.6295	97.8269	99.5554	99.6901	99.6228	99.989	99.8889	99.939
194	start_date+5	Genomic	tfps_lgr_gam_wtd_mean	7	56	100	80	no	0.15	0.502948	0.518182	0.775721	0.930316	0.618732	0.644485	0.691706	0.764973	0.638195	0.750694	0.760319	0.272759	NA	0.998433	0.618732	0.696935	0.69409	0.618732	0.718257	0.714608	0.638195	0.664951	0.664412	99.2568	99.268	99.2624	98.9805	96.9296	97.955	99.9949	99.8822	99.9386
195	Rt+5	Genomic	tfps_lgr_gam_wtd_mean	28	56	100	100	5	0.1	0.754478	0.693548	0.730484	0.840472	0.579516	0.531595	0.75524	0.759528	0.707826	0.679331	0.79482	0.411017	NA	0.117555	0.579516	0.713577	0.709564	0.579516	0.701607	0.695529	0.707826	0.731533	0.731149	97.4475	98.4944	97.9709	99.8018	99.6573	99.7295	99.9197	99.9564	99.938
196	Rt+5	Genomic	tfps_lgr_gam_mean	7	84	100	95	1	0.15	0.69907	0.729115	0.86838	0.994755	0.571961	0.517277	0.912904	0.951906	0.707826	0.662614	0.743004	0.440678	0.616391	0.727273	0.571961	0.760815	0.75073	0.571961	0.727782	0.717281	0.707826	0.810365	0.803851	96.8284	99.3467	98.0875	99.8018	99.9795	99.8907	99.8768	99.999	99.9379
197	start_date+5	Genomic	tfps_lgr_gam_wtd_mean	28	56	100	80	no	0.1	0.531734	0.578788	0.889305	0.969109	0.599046	0.569801	0.620495	0.73775	0.740314	0.842361	0.671294	0.261204	NA	1	0.599046	0.704091	0.696812	0.599046	0.719882	0.709809	0.620495	0.680405	0.677762	98.5648	99.1121	98.8385	98.2729	98.0279	98.1504	99.9771	99.8986	99.9378
198	Rt+5	Genomic	tfps_lgr_gam_mean	7	84	100	85	1	0.15	0.688911	0.751654	0.854057	0.993007	0.572872	0.528555	0.870512	0.959165	0.652542	0.635258	0.75208	0.464407	0.629361	0.727273	0.572872	0.740412	0.731204	0.572872	0.726336	0.716588	0.652542	0.761527	0.753688	96.8941	99.3279	98.111	99.2647	99.8045	99.5346	99.8831	99.9924	99.9378
199	start_date+5	Genomic	tfps_lgr_gam_mean	28	56	perc	95	no	0.25	0.669858	0.774675	0.804875	0.966954	0.582028	0.563153	0.667226	0.480036	0.691005	0.801389	0.815958	0.301821	NA	0.476489	0.582028	0.712218	0.706673	0.582028	0.734287	0.725738	0.667226	0.679116	0.679011	97.6093	99.5357	98.5725	99.5217	98.1047	98.8132	99.9289	99.9464	99.9377
200	Rt+5	Genomic	tfps_lgr_gam_mean	14	84	100	90	5	0.15	0.710766	0.796319	0.780854	0.991696	0.572345	0.535754	0.870512	0.976407	0.707826	0.68541	0.763852	0.44322	NA	0.727273	0.572345	0.739078	0.732129	0.572345	0.705684	0.698896	0.707826	0.789169	0.784966	96.8569	98.6572	97.7571	99.8018	99.9375	99.8696	99.881	99.9936	99.9373
201	Rt+5	Genomic	tfps_lgr_gam_wtd_mean	14	84	100	65	5	0.2	0.787745	0.854839	0.749842	0.999563	0.602253	0.62534	0.912904	0.973684	0.72402	0.74924	0.583588	0.399153	NA	1	0.583588	0.714521	0.705028	0.583588	0.645228	0.641138	0.72402	0.818462	0.812995	97.7	93.9172	95.8086	99.8524	99.9879	99.9201	99.9342	99.9401	99.9371
202	Rt+5	Genomic	tfps_lgr_mean	14	84	100	65	5	0.1	0.731645	0.822581	0.925815	0.999126	0.634462	0.595905	0.659495	0.900181	0.584775	0.74772	0.763852	0.497458	0.629361	0.909091	0.584775	0.71368	0.704089	0.634462	0.77471	0.765561	0.584775	0.622135	0.621012	99.5588	99.9522	99.7555	94.0397	90.5701	92.3049	99.9389	99.9353	99.9371
203	Rt+5	Genomic	tfps_lgr_gam_mean	14	84	100	95	1	0.15	0.709523	0.743383	0.825222	0.993881	0.572345	0.512318	0.891609	0.961887	0.652542	0.62462	0.763852	0.449576	0.65397	0.727273	0.572345	0.741114	0.73182	0.572345	0.720473	0.71189	0.652542	0.772075	0.762766	96.8569	99.1803	98.0186	99.2647	99.8485	99.5566	99.881	99.9932	99.9371
204	Rt+5	Genomic	tfps_lgr_gam_mean	28	84	100	70	1	0.4	0.783415	0.766749	0.749842	1	0.572026	0.6267	0.904714	0.912886	0.67916	0.629179	0.84188	0.561017	0.616391	0.909091	0.572026	0.749525	0.739987	0.572026	0.72125	0.712107	0.67916	0.791937	0.783866	96.8325	99.1875	98.01	99.6174	99.9327	99.775	99.8773	99.9966	99.937
205	Rt+5	Genomic	tfps_lgr_mean	7	84	100	80	5	0.15	0.742949	0.792597	0.925815	0.99257	0.608178	0.586626	0.628804	0.87931	0.704171	0.761398	0.64945	0.382203	0.587685	0.818182	0.608178	0.703284	0.694798	0.608178	0.727814	0.7151	0.628804	0.666487	0.665421	98.9645	99.282	99.1233	98.5881	97.0228	97.8055	99.9874	99.8865	99.9369
206	Rt+5	Genomic	tfps_lgr_mean	14	84	100	80	1	0.2	0.696998	0.770471	0.81063	0.992133	0.589579	0.55999	0.807449	0.930127	0.707826	0.700608	0.614884	0.438559	0.67779	0.727273	0.589579	0.706074	0.699906	0.589579	0.671698	0.664844	0.707826	0.757637	0.755998	98.1005	96.1833	97.1419	99.8018	99.8172	99.8095	99.9556	99.9167	99.9362
207	Rt+5	Genomic	tfps_lgr_gam_wtd_mean	14	84	100	65	5	0.15	0.783415	0.854839	0.780854	0.999563	0.597417	0.62534	0.807449	0.973684	0.606615	0.74924	0.717318	0.399153	NA	1	0.597417	0.701931	0.696494	0.597417	0.69853	0.694256	0.606615	0.707032	0.699865	98.4824	98.4243	98.4534	97.1457	99.0999	98.1228	99.9745	99.8967	99.9356
208	Rt+5	Genomic	tfps_lgr_gam_mean	14	84	100	95	5	0.15	0.731776	0.79239	0.825222	0.990822	0.572345	0.546393	0.807449	0.955535	0.700245	0.68541	0.763852	0.430085	NA	0.727273	0.572345	0.733823	0.727647	0.572345	0.720473	0.71189	0.700245	0.753847	0.751939	96.8569	99.1803	98.0186	99.7793	99.7972	99.7883	99.881	99.9897	99.9353
209	Rt+5	Genomic	tfps_lgr_gam_mean	14	84	100	80	1	0.25	0.720299	0.76799	0.765543	0.993881	0.587076	0.574468	0.828537	0.950091	0.685942	0.655015	0.66588	0.474153	0.641827	0.727273	0.587076	0.706596	0.701668	0.587076	0.672833	0.668888	0.685942	0.75724	0.753876	97.9636	96.5419	97.2527	99.6857	99.8055	99.7456	99.9462	99.9244	99.9353
210	Rt+5	Genomic	tfps_lgr_gam_mean	14	84	100	75	1	0.2	0.709523	0.778743	0.79586	0.993881	0.589579	0.594225	0.764434	0.944646	0.604787	0.659574	0.772813	0.507203	0.665923	0.727273	0.589579	0.705495	0.699647	0.589579	0.719418	0.713101	0.604787	0.68461	0.679941	98.1005	99.2207	98.6606	97.0471	98.1799	97.6135	99.9556	99.9148	99.9352
211	Rt+5	Genomic	tfps_lgr_mean	14	84	100	75	5	0.1	0.778158	0.813069	0.925815	0.989948	0.617482	0.600224	0.628804	0.913793	0.584775	0.767477	0.818157	0.458051	0.629361	0.818182	0.584775	0.715007	0.703231	0.617482	0.787151	0.776238	0.584775	0.606789	0.60639	99.225	99.9782	99.6016	94.0397	86.7186	90.3791	99.9389	99.9306	99.9348
212	Rt+5	Genomic	tfps_lgr_gam_mean	7	84	100	70	5	0.15	0.742774	0.816998	0.925815	1	0.620838	0.609103	0.659495	0.928312	0.588724	0.68997	0.75208	0.501271	0.570646	0.818182	0.588724	0.70939	0.699807	0.620838	0.766245	0.756117	0.588724	0.624109	0.623105	99.3045	99.9105	99.6075	95.0033	91.0238	93.0135	99.9531	99.916	99.9346
213	Rt+5	Genomic	tfps_lgr_gam_mean	14	84	100	70	1	0.15	0.720299	0.782465	0.780854	1	0.589579	0.584626	0.776253	0.947368	0.612526	0.659574	0.763852	0.530085	0.665923	0.818182	0.589579	0.704613	0.699278	0.589579	0.711428	0.705841	0.612526	0.69439	0.689547	98.1005	98.9625	98.5315	97.6968	98.6773	98.187	99.9556	99.9127	99.9342
214	Rt+5	Genomic	tfps_lgr_wtd_mean	7	84	100	60	5	0.1	0.758781	0.85091	0.854057	0.999126	0.584655	0.600864	0.669069	0.923775	0.713728	0.835866	0.719144	0.527966	NA	1	0.584655	0.708131	0.702815	0.584655	0.719285	0.710778	0.669069	0.691399	0.691038	97.8141	99.1446	98.4793	99.5335	98.7621	99.1478	99.9383	99.9287	99.9335
215	start_date+10	Genomic	tfps_lgr_gam_wtd_mean	28	84	perc	70	1	0.1	0.507041	0.565574	0.817127	0.980022	0.649897	0.616794	0.662473	0.427521	0.633089	0.804511	0.713768	0.325428	NA	0.306373	0.633089	0.695271	0.692253	0.649897	0.726931	0.723709	0.633089	0.647781	0.647614	99.7505	99.4943	99.6224	98.8232	95.0881	96.9556	99.9989	99.8677	99.9333
216	Rt+5	Genomic	tfps_lgr_gam_mean	7	84	100	75	1	0.2	0.731428	0.771505	0.825222	0.992133	0.604827	0.607103	0.669069	0.931034	0.660262	0.677812	0.73126	0.502542	0.629361	0.909091	0.604827	0.698128	0.694212	0.604827	0.720436	0.714646	0.660262	0.664666	0.664651	98.7714	99.2698	99.0206	99.4157	96.9748	98.1953	99.9834	99.883	99.9332
217	start_date+5	Genomic	tfps_lgr_gam_wtd_mean	14	56	100	90	no	0.15	0.488999	0.511905	0.732604	0.911638	0.624279	0.619183	0.691706	0.683303	0.680278	0.763889	0.739155	0.27451	NA	1	0.624279	0.693604	0.692338	0.624279	0.698679	0.696618	0.680278	0.685992	0.685968	99.3771	98.5466	98.9619	99.6307	98.5131	99.0719	99.9966	99.8685	99.9325
218	Rt+5	Genomic	tfps_lgr_gam_mean	14	84	100	80	1	0.3	0.720299	0.76799	0.749842	0.993881	0.588126	0.574468	0.870512	0.950091	0.67916	0.655015	0.643039	0.474153	0.629361	0.727273	0.588126	0.706136	0.699656	0.588126	0.660336	0.65699	0.67916	0.774836	0.768906	98.0142	95.4625	96.7383	99.6174	99.877	99.7472	99.95	99.9149	99.9324
219	Rt+5	Genomic	tfps_lgr_gam_wtd_mean	28	56	100	90	5	0.1	0.765736	0.692514	0.730484	0.874563	0.580278	0.527436	0.776253	0.794918	0.700245	0.636778	0.758336	0.419492	NA	0.0548589	0.580278	0.709119	0.70546	0.580278	0.689699	0.685019	0.700245	0.738249	0.73727	97.4831	97.8541	97.6686	99.7793	99.7142	99.7468	99.9221	99.9418	99.932
220	Rt+5	Genomic	tfps_lgr_gam_mean	28	84	100	65	1	0.45	0.772885	0.770885	0.733646	1	0.575678	0.649816	0.904714	0.905626	0.659995	0.636778	0.723229	0.577119	0.602647	1	0.575678	0.719452	0.711539	0.575678	0.677518	0.673463	0.659995	0.782354	0.772727	97.1488	96.9352	97.042	99.4014	99.894	99.6477	99.9001	99.9632	99.9317
221	Rt+5	Genomic	tfps_lgr_mean	7	84	100	80	5	0.1	0.742949	0.792597	0.925815	0.99257	0.620157	0.586626	0.590104	0.87931	0.637455	0.761398	0.767797	0.382203	0.616391	0.818182	0.590104	0.708266	0.69812	0.620157	0.771256	0.761069	0.590104	0.613779	0.613323	99.2914	99.9348	99.6131	95.5018	88.7344	92.1181	99.9575	99.9057	99.9316
222	start_date+5	Genomic	tfps_lgr_gam_wtd_mean	28	56	100	80	no	0.2	0.533119	0.578788	0.81841	0.969109	0.577651	0.569801	0.740472	0.73775	0.7375	0.842361	0.692361	0.261204	NA	1	0.577651	0.713279	0.708676	0.577651	0.696141	0.689165	0.7375	0.738986	0.738984	97.2544	98.1299	97.6921	99.8944	99.7292	99.8118	99.9092	99.953	99.9311
223	Rt+5	Genomic	tfps_lgr_gam_mean	28	84	100	75	1	0.45	0.783415	0.770058	0.733646	0.99257	0.572026	0.630779	0.904714	0.901996	0.659995	0.641337	0.788268	0.573305	0.602647	0.909091	0.572026	0.73173	0.722979	0.572026	0.69798	0.691606	0.659995	0.782354	0.772727	96.8325	98.273	97.5528	99.4014	99.894	99.6477	99.8773	99.9844	99.9309
224	Rt+5	Genomic	tfps_lgr_gam_mean	28	84	100	60	1	0.3	0.758781	0.772953	0.780854	1	0.596545	0.642137	0.801238	0.926497	0.572253	0.629179	0.914267	0.610593	0.641827	1	0.572253	0.733031	0.721318	0.596545	0.763889	0.752365	0.572253	0.686745	0.677134	98.4403	99.8864	99.1633	92.1855	97.9724	95.079	99.8794	99.9818	99.9306
225	Rt+5	Genomic	tfps_lgr_gam_wtd_mean	7	84	100	60	5	0.1	0.783415	0.849462	0.81063	0.997815	0.6125	0.616221	0.710641	0.953721	0.595775	0.753799	0.771167	0.549153	NA	1	0.595775	0.700143	0.694963	0.6125	0.731432	0.726149	0.595775	0.653208	0.650678	99.0906	99.546	99.3183	96.0162	95.5106	95.7634	99.9725	99.8876	99.9301
226	Rt+5	Genomic	tfps_lgr_gam_mean	14	84	100	80	1	0.15	0.709523	0.76799	0.81063	0.993881	0.598169	0.574468	0.719097	0.950091	0.612526	0.655015	0.755161	0.474153	0.67779	0.727273	0.598169	0.699117	0.694256	0.598169	0.72132	0.715422	0.612526	0.665812	0.663676	98.531	99.2919	98.9114	97.6968	96.8701	97.2834	99.9759	99.8832	99.9296
227	Rt+5	Genomic	tfps_lgr_gam_wtd_mean	7	84	100	70	5	0.25	0.777443	0.842225	0.780854	0.999563	0.607539	0.629819	0.904714	0.978221	0.67259	0.799392	0.584778	0.451271	NA	1	0.584778	0.710095	0.700615	0.584778	0.657724	0.652196	0.67259	0.788652	0.780065	97.8242	95.0075	96.4159	99.5554	99.9221	99.7388	99.9393	99.9195	99.9294
228	start_date+10	Genomic	tfps_lgr_gam_wtd_mean	7	84	perc	60	1	0.2	0.482518	0.490164	0.606282	0.978912	0.704462	0.70214	0.615659	0.442227	0.769463	0.840602	0.790078	0.486166	NA	0.333333	0.606282	0.697189	0.69302	0.606282	0.700274	0.6962	0.615659	0.692561	0.688278	98.8614	98.5268	98.6941	97.9274	98.6185	98.2729	99.9848	99.8736	99.9292
229	Rt+5	Genomic	tfps_lgr_gam_wtd_mean	14	84	100	70	5	0.1	0.783415	0.856493	0.825222	0.999563	0.590502	0.631099	0.816884	0.994555	0.595775	0.782675	0.693479	0.358051	NA	1	0.590502	0.704373	0.696969	0.590502	0.703068	0.696533	0.595775	0.706329	0.697624	98.144	98.5424	98.3432	96.0162	99.035	97.5256	99.9588	99.8989	99.9289
230	Rt+5	Genomic	tfps_lgr_gam_mean	14	84	100	100	1	0.15	0.709523	0.741315	0.86838	0.995192	0.569071	0.522396	0.870512	0.962795	0.660262	0.644377	0.755161	0.452542	0.65397	0.727273	0.569071	0.744677	0.73499	0.569071	0.730871	0.719955	0.660262	0.765387	0.758133	96.6298	99.4139	98.0218	99.4157	99.8282	99.622	99.8618	99.9949	99.9283
231	Rt+5	Genomic	tfps_lgr_mean	28	84	100	60	5	0.3	0.76223	0.784946	0.882687	0.999563	0.568408	0.62454	0.846489	0.92922	0.660262	0.671733	0.914267	0.578814	0.602647	0.909091	0.568408	0.774423	0.761685	0.568408	0.788454	0.771223	0.660262	0.753375	0.747599	96.5793	99.9683	98.2738	99.4157	99.7792	99.5974	99.8548	100	99.9274
232	Rt+5	Genomic	tfps_lgr_gam_mean	14	84	100	65	5	0.35	0.756401	0.829198	0.749842	1	0.580035	0.605423	0.85447	0.941016	0.642172	0.680851	0.723229	0.574153	NA	0.909091	0.580035	0.70995	0.703736	0.580035	0.684369	0.68009	0.642172	0.748321	0.740754	97.4754	97.4803	97.4778	99.0496	99.736	99.3928	99.9212	99.9335	99.9273
233	start_date+5	Genomic	tfps_lgr_gam_mean	7	56	perc	100	no	0.2	0.610296	0.708442	0.836573	0.966954	0.588349	0.585131	0.652967	0.479129	0.675	0.806944	0.763074	0.229692	NA	0.501567	0.588349	0.703193	0.697879	0.588349	0.729332	0.721498	0.652967	0.663984	0.663892	98.0259	99.449	98.7375	99.2756	96.8927	98.0841	99.9506	99.9039	99.9273
234	Rt+5	Genomic	tfps_lgr_mean	14	84	100	80	1	0.15	0.708713	0.770471	0.839683	0.992133	0.592172	0.55999	0.74217	0.930127	0.668273	0.700608	0.658491	0.438559	0.689655	0.727273	0.592172	0.700158	0.695207	0.592172	0.696782	0.689241	0.668273	0.705222	0.704253	98.2288	98.1348	98.1818	99.531	99.2247	99.3778	99.9639	99.8896	99.9267
235	Rt+5	Genomic	tfps_lgr_gam_mean	7	84	100	80	5	0.3	0.731428	0.796112	0.780854	0.994318	0.609065	0.611582	0.849246	0.95735	0.647995	0.711246	0.606821	0.45	NA	0.818182	0.606821	0.698796	0.692117	0.606821	0.66558	0.660842	0.647995	0.74862	0.741827	98.918	95.821	97.3695	99.1968	99.7428	99.4698	99.9861	99.8668	99.9264
236	Rt+5	Genomic	tfps_lgr_gam_mean	14	84	100	75	1	0.25	0.731428	0.778743	0.765543	0.993881	0.577776	0.594225	0.828537	0.944646	0.645076	0.659574	0.740068	0.507203	0.641827	0.727273	0.577776	0.7114	0.705642	0.577776	0.694462	0.689181	0.645076	0.736806	0.731074	97.264	98.1304	97.6972	99.1575	99.6568	99.4071	99.91	99.9426	99.9263
237	start_date+5	Genomic	tfps_lgr_gam_wtd_mean	7	56	100	75	no	0.1	0.502083	0.510173	0.808989	0.924569	0.631729	0.643807	0.676423	0.754083	0.664344	0.729167	0.682591	0.262255	NA	1	0.631729	0.692815	0.690318	0.631729	0.70777	0.703955	0.664344	0.670384	0.670356	99.5084	98.8869	99.1977	99.4504	97.4742	98.4623	99.9986	99.8536	99.9261
238	Rt+5	Genomic	tfps_lgr_gam_wtd_mean	7	84	100	65	1	0.2	0.756401	0.795079	0.825222	0.999563	0.600908	0.607743	0.807449	0.943739	0.668273	0.708207	0.598305	0.533898	NA	1	0.598305	0.700031	0.693225	0.598305	0.674812	0.666961	0.668273	0.737861	0.734572	98.5359	96.3696	97.4528	99.531	99.6884	99.6097	99.9763	99.8752	99.9257
239	Rt+5	Genomic	tfps_lgr_wtd_mean	7	84	100	75	5	0.2	0.772885	0.851117	0.825222	0.996941	0.596545	0.614782	0.879305	0.950998	0.72402	0.834347	0.57458	0.433898	NA	1	0.57458	0.719934	0.709726	0.57458	0.665449	0.65643	0.72402	0.801662	0.797894	97.0322	95.4099	96.221	99.8524	99.9695	99.911	99.8943	99.957	99.9256
240	Rt+5	Genomic	tfps_lgr_mean	28	84	100	65	5	0.3	0.76223	0.795492	0.882687	1	0.568408	0.638458	0.732647	0.903811	0.715737	0.705167	0.838694	0.573305	0.602647	0.909091	0.568408	0.747635	0.739169	0.568408	0.763263	0.749359	0.715737	0.724192	0.724143	96.5793	99.8631	98.2212	99.8331	99.5736	99.7033	99.8548	99.9964	99.9256
241	start_date+5	Genomic	tfps_lgr_wtd_mean	7	56	100	60	no	0.3	0.533119	0.570346	0.688518	0.925287	0.592129	0.675689	0.712837	0.748639	0.659109	0.670833	0.846141	0.315126	NA	0.976489	0.592129	0.699747	0.694935	0.592129	0.70893	0.701334	0.659109	0.685973	0.685447	98.2269	98.769	98.498	99.3812	98.4817	98.9315	99.9635	99.8874	99.9254
242	Rt+5	Genomic	tfps_lgr_mean	7	56	50	90	1	0	0.510366	0.47043	0.614592	0.727273	0.597206	0.518877	0.870512	0.930127	0.660262	0.647416	0.759705	0.82839	0.310345	0.015674	0.597206	0.700455	0.693377	0.597206	0.657168	0.653309	0.660262	0.765387	0.758133	98.4687	95.1093	96.789	99.4157	99.8282	99.622	99.974	99.8766	99.9253
243	Rt+5	Genomic	tfps_lgr_gam_mean	28	84	100	75	1	0.4	0.783415	0.770058	0.749842	0.99257	0.568408	0.630779	0.879305	0.901996	0.685942	0.641337	0.8454	0.573305	0.616391	0.909091	0.568408	0.745779	0.736926	0.568408	0.721217	0.711591	0.685942	0.782623	0.776629	96.5793	99.1708	97.875	99.6857	99.9081	99.7969	99.8548	99.9957	99.9252
244	start_date+10	Genomic	tfps_lgr_gam_wtd_mean	28	56	100	85	no	0.1	0.59469	0.650205	0.879859	0.960599	0.5871	0.530725	0.717026	0.789916	0.626015	0.704511	0.71282	0.207181	NA	1	0.5871	0.704564	0.697662	0.5871	0.726593	0.716751	0.626015	0.67152	0.669977	97.9653	99.3324	98.6488	98.4824	97.4347	97.9585	99.9466	99.9027	99.9247
245	start_date+5	Genomic	tfps_lgr_gam_wtd_mean	28	56	100	70	no	0.1	0.51678	0.573377	0.889305	0.982759	0.579737	0.556709	0.710866	0.76951	0.697223	0.815278	0.671294	0.261204	NA	1	0.579737	0.709685	0.702863	0.579737	0.713445	0.702099	0.697223	0.704045	0.704012	97.4574	98.8046	98.131	99.7605	99.2162	99.4883	99.9202	99.9292	99.9247
246	Rt+5	Genomic	tfps_lgr_gam_mean	28	84	100	70	1	0.45	0.783415	0.766749	0.733646	1	0.569874	0.6267	0.904714	0.912886	0.659995	0.629179	0.788268	0.561017	0.602647	0.909091	0.569874	0.731299	0.722434	0.569874	0.697263	0.690738	0.659995	0.782354	0.772727	96.6925	98.2211	97.4568	99.4014	99.894	99.6477	99.8658	99.9833	99.9246
247	Rt+5	Genomic	tfps_lgr_gam_wtd_mean	28	56	100	95	1	0.15	0.749862	0.748759	0.677394	0.82299	0.58552	0.523676	0.836812	0.907441	0.666208	0.62462	0.751819	0.482203	NA	0.023511	0.58552	0.703551	0.698469	0.58552	0.671578	0.668086	0.666208	0.75151	0.746653	97.8715	96.4708	97.1711	99.5078	99.7743	99.6411	99.9411	99.9079	99.9245
248	start_date+5	Genomic	tfps_lgr_gam_wtd_mean	7	56	100	90	no	0.1	0.502083	0.527489	0.808989	0.931753	0.647671	0.629358	0.626496	0.677858	0.680673	0.778472	0.699452	0.271008	NA	1	0.626496	0.692656	0.689894	0.647671	0.718704	0.715624	0.626496	0.653584	0.653023	99.7308	99.298	99.5144	98.5443	95.7535	97.1489	99.9978	99.8512	99.9245
249	start_date+5	Genomic	tfps_lgr_wtd_mean	28	56	100	80	no	0.2	0.584632	0.616667	0.870486	0.97342	0.570073	0.572378	0.771047	0.750454	0.73597	0.815278	0.692361	0.288165	NA	0.998433	0.570073	0.727987	0.721096	0.570073	0.710973	0.700393	0.73597	0.753509	0.753305	96.7076	98.7264	97.717	99.8889	99.8034	99.8462	99.8673	99.9815	99.9244
250	Rt+5	Genomic	tfps_lgr_wtd_mean	7	84	100	75	1	0.15	0.743771	0.816998	0.854057	0.995629	0.577776	0.596145	0.780605	0.938294	0.761895	0.793313	0.592545	0.472458	NA	0.998433	0.577776	0.713375	0.704788	0.577776	0.674792	0.663726	0.761895	0.77125	0.771193	97.264	96.0823	96.6731	99.951	99.8869	99.919	99.91	99.9387	99.9244
251	Rt+5	Genomic	tfps_lgr_gam_mean	28	84	100	80	1	0.4	0.769594	0.763027	0.749842	0.993881	0.568408	0.617021	0.879305	0.907441	0.700245	0.636778	0.803356	0.551695	0.616391	0.818182	0.568408	0.740231	0.732463	0.568408	0.707202	0.699594	0.700245	0.789775	0.784684	96.5793	98.6881	97.6337	99.7793	99.9361	99.8577	99.8548	99.9938	99.9243
252	Rt+5	Genomic	tfps_lgr_mean	14	84	100	100	1	0.15	0.696998	0.756203	0.854057	0.98951	0.569071	0.50192	0.807449	0.943739	0.692961	0.715805	0.734201	0.419915	0.67779	0.727273	0.569071	0.731548	0.724534	0.569071	0.71911	0.709288	0.692961	0.750205	0.748018	96.6298	99.0942	97.862	99.7217	99.7804	99.751	99.8618	99.9867	99.9242
253	Rt+5	Genomic	tfps_lgr_mean	14	84	100	80	5	0.1	0.742949	0.797146	0.925815	0.991259	0.617482	0.588066	0.659495	0.926497	0.584775	0.768997	0.755161	0.420763	0.616391	0.727273	0.584775	0.708545	0.698679	0.617482	0.766153	0.755781	0.584775	0.622135	0.621012	99.225	99.9083	99.5666	94.0397	90.5701	92.3049	99.9389	99.9094	99.9241
254	Rt+5	Genomic	tfps_lgr_gam_wtd_mean	28	56	100	85	1	0.1	0.733449	0.753722	0.713239	0.866259	0.576188	0.516157	0.796743	0.864791	0.700245	0.639818	0.765706	0.439831	NA	0	0.576188	0.710424	0.706132	0.576188	0.685045	0.680175	0.700245	0.748494	0.746938	97.1812	97.4859	97.3336	99.7793	99.7757	99.7775	99.903	99.9445	99.9237
255	Rt+5	Genomic	tfps_lgr_mean	7	84	100	80	5	0.2	0.731645	0.792597	0.911377	0.99257	0.602255	0.586626	0.669069	0.87931	0.707826	0.761398	0.611391	0.382203	0.570646	0.818182	0.602255	0.700384	0.692212	0.602255	0.708341	0.694916	0.669069	0.688447	0.688175	98.6827	98.4645	98.5736	99.5335	98.6156	99.0746	99.9799	99.8675	99.9237
256	start_date+10	Genomic	tfps_lgr_wtd_mean	7	84	perc	65	no	0.2	0.534286	0.597131	0.651406	0.95727	0.625473	0.685005	0.655916	0.487395	0.691943	0.803759	0.844205	0.448946	NA	0.321078	0.625473	0.693788	0.68974	0.625473	0.707028	0.700652	0.655916	0.673929	0.673689	99.4033	98.7375	99.0704	99.3541	97.7448	98.5494	99.9972	99.8502	99.9237
257	Rt+5	Genomic	tfps_lgr_gam_wtd_mean	7	84	100	100	1	0.15	0.687271	0.744003	0.839683	0.999126	0.576903	0.549352	0.846423	0.969147	0.73272	0.74924	0.578919	0.383051	NA	1	0.576903	0.71493	0.70481	0.576903	0.665168	0.654554	0.73272	0.789572	0.787522	97.2195	95.2279	96.2237	99.8799	99.9446	99.9123	99.9062	99.9388	99.9225
258	Rt+5	Genomic	tfps_lgr_mean	14	84	100	95	5	0.15	0.742949	0.796733	0.81063	0.989073	0.569071	0.514478	0.828537	0.934664	0.67259	0.746201	0.763852	0.386864	NA	0.727273	0.569071	0.728936	0.722125	0.569071	0.714518	0.706317	0.67259	0.750563	0.746502	96.6298	98.98	97.8049	99.5554	99.7726	99.664	99.8618	99.9827	99.9222
259	Rt+5	Genomic	tfps_lgr_gam_wtd_mean	7	84	100	60	5	0.2	0.787745	0.849462	0.780854	0.997815	0.585828	0.616221	0.891609	0.953721	0.668273	0.753799	0.606341	0.549153	NA	1	0.585828	0.706581	0.697649	0.585828	0.657674	0.652157	0.668273	0.779941	0.771906	97.9104	95.0031	96.4567	99.531	99.8906	99.7108	99.9415	99.9024	99.9219
260	start_date+10	Genomic	tfps_lgr_gam_wtd_mean	28	84	perc	65	5	0.15	0.605133	0.642008	0.744857	0.973918	0.64123	0.607602	0.615659	0.44958	0.761895	0.895489	0.697482	0.328063	NA	0.321078	0.615659	0.692224	0.689876	0.64123	0.694523	0.693223	0.615659	0.688777	0.684885	99.6571	98.3662	99.0116	97.9274	98.4476	98.1875	99.9928	99.8509	99.9219
261	Rt+5	Genomic	tfps_lgr_gam_mean	28	84	100	70	1	0.35	0.783415	0.766749	0.749842	1	0.570665	0.6267	0.806041	0.912886	0.660262	0.629179	0.826082	0.561017	0.629361	0.909091	0.570665	0.722578	0.715961	0.570665	0.71553	0.707063	0.660262	0.733151	0.729519	96.7546	99.0116	97.8831	99.4157	99.6452	99.5305	99.8703	99.9726	99.9215
262	Rt+5	Genomic	tfps_lgr_gam_wtd_mean	28	56	100	75	1	0.1	0.733449	0.742763	0.69601	0.860577	0.578915	0.520237	0.796743	0.843013	0.692961	0.609422	0.765706	0.442373	NA	0	0.578915	0.706067	0.701882	0.578915	0.68021	0.675716	0.692961	0.744852	0.743043	97.3918	97.1322	97.262	99.7217	99.7485	99.7351	99.917	99.9253	99.9211
263	Rt+5	Genomic	tfps_lgr_wtd_mean	14	84	100	75	5	0.1	0.769594	0.851323	0.825222	0.995192	0.574364	0.599744	0.816884	0.96461	0.763261	0.841945	0.599728	0.320339	NA	0.998433	0.574364	0.715892	0.707472	0.574364	0.666438	0.657513	0.763261	0.790073	0.789617	97.0206	95.5145	96.2675	99.9546	99.9514	99.953	99.8919	99.9495	99.9207
264	start_date+10	Genomic	tfps_lgr_gam_wtd_mean	28	84	perc	60	1	0.1	0.511773	0.546107	0.744857	0.975028	0.623688	0.613642	0.652017	0.440126	0.761895	0.808271	0.673397	0.321146	NA	0.328431	0.623688	0.691171	0.689117	0.623688	0.680647	0.678845	0.652017	0.706956	0.704818	99.3662	97.3877	98.377	99.2507	99.2393	99.245	99.9962	99.8452	99.9207
265	Rt+5	Genomic	tfps_lgr_gam_wtd_mean	14	84	100	60	5	0.1	0.758781	0.850083	0.780854	0.997815	0.603229	0.630139	0.776253	0.961887	0.595775	0.753799	0.730479	0.419492	NA	1	0.595775	0.697318	0.692387	0.603229	0.704854	0.700734	0.595775	0.686014	0.680053	98.7112	98.7417	98.7264	96.0162	98.1882	97.1022	99.9725	99.8687	99.9206
266	Rt+5	Genomic	tfps_lgr_wtd_mean	7	84	100	60	1	0.15	0.708388	0.814516	0.839683	0.999563	0.61369	0.605023	0.74217	0.92196	0.676618	0.746201	0.606821	0.522034	NA	1	0.606821	0.695796	0.690549	0.606821	0.686731	0.678748	0.676618	0.709394	0.708636	98.918	97.3798	98.1489	99.5999	99.3155	99.4577	99.9861	99.855	99.9205
267	Rt+5	Genomic	tfps_lgr_gam_mean	7	84	100	70	5	0.4	0.743771	0.816998	0.765543	1	0.61369	0.609103	0.904714	0.928312	0.614157	0.68997	0.603669	0.501271	NA	0.818182	0.603669	0.700355	0.691037	0.603669	0.660967	0.657011	0.614157	0.759436	0.74541	98.7315	95.4646	97.098	97.8334	99.7679	98.8006	99.9815	99.859	99.9203
268	Rt+5	Genomic	tfps_lgr_gam_mean	28	84	100	75	5	0.3	0.793841	0.807486	0.81063	0.994318	0.567126	0.632459	0.873026	0.937387	0.620516	0.650456	0.838694	0.557627	0.570646	0.818182	0.567126	0.741998	0.731101	0.567126	0.738817	0.727839	0.620516	0.746771	0.73602	96.4052	99.5794	97.9923	98.2767	99.7064	98.9916	99.8478	99.9923	99.9201
269	Rt+5	Genomic	tfps_lgr_gam_mean	14	84	100	80	1	0.2	0.709523	0.76799	0.79586	0.993881	0.582857	0.574468	0.764434	0.950091	0.660262	0.655015	0.710309	0.474153	0.665923	0.727273	0.582857	0.702744	0.698523	0.582857	0.696342	0.690688	0.660262	0.712348	0.710441	97.6508	98.2184	97.9346	99.4157	99.3483	99.382	99.9317	99.9084	99.92
270	Rt+5	Genomic	tfps_lgr_gam_mean	28	84	100	65	1	0.5	0.787745	0.770885	0.716815	1	0.581129	0.649816	0.904714	0.905626	0.636444	0.636778	0.698326	0.577119	0.602647	1	0.581129	0.707486	0.699523	0.581129	0.665423	0.662592	0.636444	0.770579	0.758815	97.5428	95.9799	96.7613	98.9048	99.8325	99.3686	99.9254	99.914	99.9197
271	start_date+5	Genomic	tfps_lgr_wtd_mean	7	56	100	60	no	0.35	0.519048	0.570346	0.632333	0.925287	0.592342	0.675689	0.733662	0.748639	0.712442	0.670833	0.817815	0.315126	NA	0.976489	0.592342	0.697719	0.69324	0.592342	0.68083	0.6741	0.712442	0.723052	0.722974	98.2374	96.994	97.6157	99.8185	99.5604	99.6895	99.9641	99.8753	99.9197
272	start_date+5	Genomic	tfps_lgr_gam_wtd_mean	7	56	100	80	no	0	0.52213	0.518182	0.849138	0.930316	0.63007	0.644485	0.684772	0.764973	0.609632	0.750694	0.699452	0.272759	NA	0.998433	0.609632	0.694613	0.689839	0.63007	0.72622	0.720624	0.609632	0.647202	0.646111	99.4843	99.4302	99.4573	97.6038	94.9043	96.2541	99.9885	99.8508	99.9196
273	Rt+5	Genomic	tfps_lgr_mean	28	84	100	70	5	0.35	0.76223	0.789909	0.749842	0.999563	0.566197	0.6247	0.879305	0.92196	0.685942	0.645897	0.932784	0.557627	0.570646	0.909091	0.566197	0.762814	0.750981	0.566197	0.749608	0.734355	0.685942	0.782623	0.776629	96.3142	99.6889	98.0015	99.6857	99.9081	99.7969	99.8396	99.9991	99.9194
274	Rt+5	Genomic	tfps_lgr_mean	7	84	100	70	1	0.15	0.756401	0.776882	0.854057	0.999563	0.598169	0.570949	0.669069	0.877495	0.668273	0.705167	0.692097	0.449576	0.65397	0.818182	0.598169	0.696333	0.691482	0.598169	0.714774	0.707119	0.668273	0.668671	0.668671	98.531	99.0136	98.7723	99.531	97.303	98.417	99.9759	99.8627	99.9193
275	Rt+5	Genomic	tfps_lgr_mean	28	84	100	80	1	0.35	0.76223	0.765922	0.733646	0.991696	0.574231	0.598144	0.806041	0.885662	0.700245	0.653495	0.741781	0.51822	0.629361	0.909091	0.574231	0.711189	0.706791	0.574231	0.683219	0.678604	0.700245	0.753143	0.751283	97.0133	97.3659	97.1896	99.7793	99.7933	99.7863	99.8914	99.947	99.9192
276	Rt+5	Genomic	tfps_lgr_gam_mean	28	84	100	65	1	0.4	0.783415	0.770885	0.733646	1	0.568408	0.649816	0.85447	0.905626	0.685942	0.636778	0.803356	0.577119	0.629361	1	0.568408	0.729164	0.722117	0.568408	0.701803	0.69452	0.685942	0.770206	0.765583	96.5793	98.4403	97.5098	99.6857	99.86	99.7729	99.8548	99.9825	99.9187
277	Rt+5	Genomic	tfps_lgr_gam_mean	7	84	100	60	1	0.3	0.745347	0.781638	0.749842	0.999563	0.630031	0.603903	0.710866	0.907441	0.67916	0.62766	0.677224	0.605508	0.587685	1	0.630031	0.689425	0.68828	0.630031	0.685699	0.683945	0.67916	0.695013	0.694832	99.4813	97.7805	98.6309	99.6174	98.9126	99.265	99.9984	99.8385	99.9185
278	Rt+5	Genomic	tfps_lgr_wtd_mean	7	84	100	80	5	0.15	0.731645	0.838916	0.825222	0.995192	0.585828	0.619981	0.912904	0.973684	0.74189	0.802432	0.569759	0.397458	NA	1	0.569759	0.727121	0.714758	0.569759	0.66027	0.650645	0.74189	0.827397	0.822967	96.6836	94.8546	95.7691	99.9062	99.994	99.9501	99.8656	99.9699	99.9177
279	Rt+5	Genomic	tfps_lgr_gam_mean	28	84	100	60	1	0.45	0.76223	0.772953	0.733646	1	0.575678	0.642137	0.904714	0.926497	0.647995	0.629179	0.698326	0.610593	0.602647	1	0.575678	0.712072	0.703982	0.575678	0.669217	0.665643	0.647995	0.776354	0.765669	97.1488	96.2532	96.701	99.1968	99.8611	99.5289	99.9001	99.9348	99.9175
280	start_date+5	Genomic	tfps_lgr_wtd_mean	28	56	100	80	no	0.15	0.568624	0.616667	0.849138	0.97342	0.588365	0.572378	0.651543	0.750454	0.718437	0.815278	0.689944	0.288165	NA	0.998433	0.588365	0.699485	0.694311	0.588365	0.709149	0.701154	0.651543	0.68499	0.684173	98.0278	98.7617	98.3947	99.2492	98.4232	98.8362	99.9512	99.8836	99.9174
281	Rt+10	Genomic	tfps_lgr_mean	14	84	100	80	5	0.2	0.698058	0.79067	0.81762	0.990074	0.57404	0.539138	0.815597	0.943277	0.622922	0.682692	0.736667	0.418519	0.570646	0.727273	0.57404	0.713369	0.706212	0.57404	0.709442	0.701867	0.622922	0.71926	0.712779	97.0068	98.7944	97.9006	98.3559	99.3969	98.8764	99.8897	99.945	99.9174
282	Rt+5	Genomic	tfps_lgr_mean	7	84	100	80	1	0.2	0.708713	0.766129	0.825222	0.990822	0.592172	0.567349	0.786132	0.901089	0.700245	0.714286	0.592545	0.413983	0.641827	0.727273	0.592172	0.699263	0.692623	0.592172	0.66998	0.661576	0.700245	0.743189	0.741947	98.2288	95.8836	97.0562	99.7793	99.7439	99.7616	99.9639	99.8701	99.917
283	Rt+5	Genomic	tfps_lgr_gam_mean	28	84	100	80	1	0.45	0.769594	0.763027	0.733646	0.993881	0.568408	0.617021	0.904714	0.907441	0.666208	0.636778	0.767771	0.551695	0.602647	0.818182	0.568408	0.728149	0.719615	0.568408	0.689942	0.68411	0.666208	0.785461	0.776356	96.5793	97.7916	97.1854	99.5078	99.9071	99.7075	99.8548	99.9792	99.917
284	Rt+5	Genomic	tfps_lgr_mean	28	84	100	60	1	0.35	0.76223	0.76737	0.749842	0.999126	0.568408	0.620701	0.80249	0.910163	0.715737	0.651976	0.788268	0.594068	0.641827	1	0.568408	0.724949	0.719614	0.568408	0.702173	0.695186	0.715737	0.759114	0.757873	96.5793	98.478	97.5287	99.8331	99.8264	99.8298	99.8548	99.9791	99.9169
285	Rt+5	Genomic	tfps_lgr_mean	14	84	100	95	5	0.1	0.720299	0.796733	0.839683	0.989073	0.565801	0.514478	0.764434	0.934664	0.751591	0.746201	0.805511	0.386864	NA	0.727273	0.565801	0.745404	0.738643	0.565801	0.736998	0.726023	0.751591	0.758012	0.757985	96.2755	99.5428	97.9091	99.9204	99.8276	99.874	99.8378	99.996	99.9169
286	Rt+5	Genomic	tfps_lgr_wtd_mean	14	84	100	65	5	0.15	0.758781	0.852151	0.81063	0.999126	0.569482	0.613342	0.828537	0.967332	0.797373	0.837386	0.61047	0.408898	NA	1	0.569482	0.723299	0.714477	0.569482	0.663527	0.655625	0.797373	0.812955	0.812806	96.6549	95.3298	95.9924	99.9943	99.9878	99.991	99.8641	99.9692	99.9167
287	start_date+5	Genomic	tfps_lgr_gam_mean	28	56	perc	95	no	0.3	0.655004	0.774675	0.770615	0.966954	0.588349	0.563153	0.638006	0.480036	0.658114	0.801389	0.846141	0.301821	NA	0.476489	0.588349	0.700245	0.694078	0.588349	0.735035	0.726616	0.638006	0.64806	0.647982	98.0259	99.5533	98.7896	98.9685	95.1482	97.0584	99.9506	99.8819	99.9163
288	Rt+5	Genomic	tfps_lgr_gam_wtd_mean	7	84	100	90	1	0.15	0.677024	0.760546	0.839683	0.998252	0.571893	0.566549	0.868366	0.973684	0.715737	0.723404	0.601799	0.388136	NA	1	0.571893	0.719496	0.709362	0.571893	0.671125	0.661141	0.715737	0.792052	0.788367	96.8215	95.8449	96.3332	99.8331	99.9479	99.8905	99.8764	99.9556	99.916
289	start_date+5	Genomic	tfps_lgr_wtd_mean	28	56	100	100	no	0.15	0.560809	0.596104	0.954859	0.987069	0.582986	0.553521	0.717634	0.712341	0.596855	0.767361	0.689944	0.272759	NA	0.998433	0.582986	0.708456	0.697006	0.582986	0.742596	0.726893	0.596855	0.657244	0.654464	97.6585	99.5594	98.609	96.094	95.9221	96.0081	99.9322	99.8995	99.9159
290	Rt+5	Genomic	tfps_lgr_mean	28	84	100	65	1	0.35	0.76223	0.765509	0.749842	1	0.572026	0.635418	0.758492	0.895644	0.715737	0.662614	0.767304	0.555085	0.641827	1	0.572026	0.71268	0.708617	0.572026	0.696391	0.690427	0.715737	0.737114	0.736804	96.8325	98.2036	97.5181	99.8331	99.7107	99.7719	99.8773	99.9527	99.915
291	Rt+5	Genomic	tfps_lgr_gam_mean	28	84	100	70	5	0.3	0.793841	0.806865	0.749842	1	0.574231	0.636058	0.873026	0.942831	0.572253	0.6231	0.826082	0.558898	0.587685	0.909091	0.572253	0.719087	0.707846	0.574231	0.716719	0.708533	0.572253	0.722639	0.706818	97.0133	99.0643	98.0388	92.1855	99.2795	95.7325	99.8794	99.9505	99.915
292	Rt+5	Genomic	tfps_lgr_mean	7	84	100	80	1	0.1	0.708713	0.766129	0.925815	0.990822	0.591564	0.567349	0.640912	0.901089	0.637423	0.714286	0.709193	0.413983	0.701595	0.727273	0.591564	0.700982	0.691996	0.591564	0.742191	0.72962	0.637423	0.639168	0.639165	98.1885	99.6113	98.8999	98.9407	93.9836	96.4621	99.9618	99.866	99.9139
293	Rt+5	Genomic	tfps_lgr_gam_wtd_mean	7	84	100	75	1	0.2	0.731645	0.788255	0.839683	0.996066	0.590502	0.603743	0.846423	0.961887	0.715737	0.74772	0.57458	0.495339	NA	0.998433	0.57458	0.713385	0.70373	0.57458	0.668255	0.658005	0.715737	0.78108	0.778342	97.0322	95.5569	96.2945	99.8331	99.9164	99.8748	99.8943	99.9334	99.9138
294	Rt+5	Genomic	tfps_lgr_mean	7	84	100	95	1	0.1	0.687271	0.73842	0.86838	0.990822	0.565466	0.490721	0.764434	0.92922	0.72402	0.683891	0.759705	0.399153	0.665923	0.727273	0.565466	0.736401	0.729408	0.565466	0.731184	0.71987	0.72402	0.744227	0.743953	96.2274	99.4115	97.8195	99.8524	99.7552	99.8038	99.8351	99.9908	99.9129
295	start_date+5	Genomic	tfps_lgr_gam_wtd_mean	7	56	100	70	no	0.05	0.502083	0.512554	0.808989	0.936063	0.637383	0.641433	0.709066	0.771325	0.604787	0.761111	0.699452	0.246849	NA	1	0.604787	0.691935	0.688459	0.637383	0.715275	0.711815	0.604787	0.656926	0.654854	99.5951	99.1776	99.3863	97.0471	95.9605	96.5038	99.9829	99.8403	99.9116
296	Rt+5	Genomic	tfps_lgr_gam_mean	7	84	100	90	5	0.1	0.681308	0.789702	0.882687	0.993007	0.565466	0.544073	0.870512	0.970054	0.59746	0.693009	0.776113	0.40678	0.54931	0.727273	0.565466	0.738448	0.725846	0.565466	0.741422	0.728975	0.59746	0.733986	0.721177	96.2274	99.6002	97.9138	96.1078	99.5325	97.8202	99.8351	99.9881	99.9116
297	start_date+5	Genomic	tfps_lgr_gam_wtd_mean	7	56	100	60	no	0.35	0.503848	0.51039	0.688518	0.938218	0.570041	0.65968	0.733662	0.794918	0.776699	0.710417	0.803472	0.311625	NA	1	0.570041	0.714479	0.709428	0.570041	0.687344	0.680661	0.733662	0.75518	0.754874	96.706	97.5242	97.1151	99.8815	99.81	99.8457	99.8669	99.9557	99.9113
298	start_date+5	Genomic	tfps_lgr_gam_wtd_mean	28	56	100	85	no	0.15	0.531734	0.577922	0.849138	0.967672	0.591549	0.568783	0.590012	0.69147	0.754824	0.859028	0.709107	0.265756	NA	1	0.590012	0.698926	0.691954	0.591549	0.716598	0.70886	0.590012	0.672418	0.667349	98.188	99.0758	98.6319	95.4113	97.1956	96.3034	99.9566	99.8658	99.9112
299	Rt+5	Genomic	tfps_lgr_gam_mean	28	84	100	60	1	0.4	0.772885	0.772953	0.733646	1	0.568408	0.642137	0.879305	0.926497	0.692961	0.629179	0.723229	0.610593	0.616391	1	0.568408	0.71951	0.712614	0.568408	0.675094	0.670616	0.692961	0.786133	0.780592	96.5793	96.6933	96.6363	99.7217	99.9234	99.8225	99.8548	99.9649	99.9098
300	Rt+5	Genomic	tfps_lgr_gam_mean	7	84	100	80	1	0.15	0.69907	0.7622	0.854057	0.993007	0.598169	0.589906	0.694888	0.940109	0.612526	0.667173	0.713194	0.450847	0.641827	0.727273	0.598169	0.694567	0.688829	0.598169	0.721807	0.714233	0.612526	0.653707	0.652409	98.531	99.256	98.8935	97.6968	95.6772	96.687	99.9759	99.8432	99.9096
301	Rt+5	Genomic	tfps_lgr_wtd_mean	7	84	100	85	5	0.1	0.697824	0.821133	0.81063	0.996066	0.565049	0.576468	0.870512	0.960073	0.772888	0.829787	0.64618	0.413136	NA	1	0.565049	0.733052	0.724154	0.565049	0.673953	0.666429	0.772888	0.8217	0.820249	96.1955	96.3229	96.2592	99.9666	99.9932	99.9799	99.8331	99.9857	99.9094
302	start_date+5	Genomic	tfps_lgr_mean	7	56	perc	100	no	0.15	0.523461	0.657143	0.688518	0.943966	0.605638	0.629562	0.72067	0.510889	0.703042	0.803472	0.728937	0.227241	NA	0.489028	0.605638	0.689361	0.687871	0.605638	0.674365	0.672367	0.703042	0.711856	0.711801	98.7968	96.8414	97.8191	99.7856	99.3853	99.5854	99.984	99.8345	99.9093
303	Rt+5	Genomic	tfps_lgr_gam_wtd_mean	7	84	100	100	5	0.1	0.687271	0.794251	0.839683	0.997815	0.564227	0.555111	0.868366	0.965517	0.784673	0.831307	0.658491	0.305932	NA	1	0.564227	0.743088	0.733672	0.564227	0.687467	0.678224	0.784673	0.82652	0.82546	96.1114	97.3339	96.7227	99.9879	99.9954	99.9917	99.8239	99.9946	99.9092
304	Rt+5	Genomic	tfps_lgr_gam_wtd_mean	7	84	100	75	1	0.15	0.719974	0.788255	0.839683	0.996066	0.580278	0.603743	0.796743	0.961887	0.665968	0.74772	0.63384	0.495339	NA	0.998433	0.580278	0.703302	0.696467	0.580278	0.6846	0.675943	0.665968	0.731356	0.728427	97.4831	97.1514	97.3173	99.4923	99.632	99.5622	99.9221	99.8963	99.9092
305	Rt+5	Genomic	tfps_lgr_gam_mean	14	84	100	100	5	0.25	0.731428	0.7866	0.81063	0.991696	0.569565	0.542233	0.85447	0.950091	0.636444	0.679331	0.710807	0.425	NA	0.727273	0.569565	0.716383	0.708459	0.569565	0.697001	0.689773	0.636444	0.745457	0.737443	96.6618	98.1677	97.4147	98.9048	99.7152	99.31	99.8648	99.952	99.9084
306	Rt+5	Genomic	tfps_lgr_gam_mean	7	84	100	100	5	0.25	0.731428	0.7622	0.825222	0.993007	0.569071	0.549432	0.879305	0.971869	0.642172	0.700608	0.676335	0.401695	NA	0.727273	0.569071	0.718421	0.709149	0.569071	0.690209	0.682286	0.642172	0.760738	0.751442	96.6298	97.6566	97.1432	99.0496	99.7939	99.4218	99.8618	99.9547	99.9083
307	start_date+5	Genomic	tfps_lgr_gam_mean	14	56	perc	70	no	0.3	0.55402	0.641558	0.632333	0.956897	0.59124	0.584385	0.667226	0.579855	0.780306	0.816667	0.806373	0.265406	NA	0.478056	0.59124	0.695496	0.690489	0.59124	0.676648	0.670525	0.667226	0.723766	0.721554	98.1788	96.6847	97.4318	99.5217	99.5402	99.531	99.9611	99.8546	99.9078
308	Rt+5	Genomic	tfps_lgr_mean	7	56	50	80	1	0.05	0.527261	0.465674	0.608808	0.739073	0.587674	0.512078	0.846423	0.960073	0.65393	0.650456	0.801597	0.849153	0.298405	0.00940439	0.587674	0.699686	0.692051	0.587674	0.666026	0.659464	0.65393	0.750177	0.743977	97.993	95.6924	96.8427	99.3202	99.7554	99.5378	99.9488	99.8663	99.9076
309	start_date+5	Genomic	tfps_lgr_mean	14	56	perc	100	no	0.15	0.54114	0.744372	0.688518	0.949713	0.603582	0.634174	0.707614	0.513612	0.707185	0.813889	0.739409	0.242297	NA	0.490596	0.603582	0.689262	0.687659	0.603582	0.67717	0.674806	0.707185	0.7074	0.7074	98.7237	97.0544	97.889	99.7919	99.2931	99.5425	99.9813	99.8336	99.9075
310	Rt+5	Genomic	tfps_lgr_gam_mean	7	84	100	85	1	0.2	0.709523	0.751654	0.825222	0.993007	0.563537	0.528555	0.934486	0.959165	0.685942	0.635258	0.740068	0.464407	0.587685	0.727273	0.563537	0.749851	0.739137	0.563537	0.709609	0.700791	0.685942	0.810214	0.800627	96.0689	98.7448	97.4069	99.6857	99.9744	99.8301	99.8186	99.9963	99.9075
311	start_date+5	Genomic	tfps_lgr_gam_mean	14	56	100	80	no	0.25	0.534698	0.564935	0.740064	0.935345	0.581265	0.591372	0.746652	0.764065	0.578893	0.655556	0.879732	0.408613	0.570646	0.998433	0.578893	0.705321	0.696213	0.581265	0.733687	0.723321	0.578893	0.662773	0.657444	97.5545	99.4847	98.5196	93.0158	96.2402	94.628	99.9166	99.8951	99.9059
312	Rt+5	Genomic	tfps_lgr_gam_mean	14	84	100	75	5	0.35	0.767331	0.817411	0.749842	0.994318	0.595137	0.618461	0.806041	0.941016	0.666208	0.714286	0.645597	0.500424	NA	0.818182	0.595137	0.692565	0.688499	0.595137	0.663526	0.660465	0.666208	0.736125	0.732797	98.3836	95.7864	97.085	99.5078	99.6776	99.5927	99.9713	99.8404	99.9058
313	Rt+5	Genomic	tfps_lgr_mean	7	84	100	85	1	0.1	0.687271	0.764061	0.86838	0.98951	0.566266	0.506959	0.74217	0.922868	0.715737	0.667173	0.717318	0.434746	0.65397	0.727273	0.566266	0.721974	0.715385	0.566266	0.717321	0.706557	0.715737	0.728954	0.728834	96.323	98.9901	97.6566	99.8331	99.6402	99.7366	99.8405	99.9711	99.9058
314	Rt+5	Genomic	tfps_lgr_gam_mean	14	84	100	70	1	0.3	0.743771	0.782465	0.733646	1	0.580035	0.584626	0.823828	0.947368	0.67259	0.659574	0.688884	0.530085	0.629361	0.818182	0.580035	0.699797	0.69524	0.580035	0.667522	0.664297	0.67259	0.748209	0.744378	97.4754	96.1324	96.8039	99.5554	99.7603	99.6578	99.9212	99.8902	99.9057
315	Rt+5	Genomic	tfps_lgr_mean	28	84	perc	80	5	0.35	0.742306	0.712366	0.660128	1	0.615662	0.659414	0.626017	0.571688	0.700358	0.791793	0.852004	0.516949	NA	0	0.615662	0.690834	0.685905	0.615662	0.709265	0.702216	0.626017	0.663187	0.662145	99.1793	98.8098	98.9946	98.4883	96.7044	97.5964	99.993	99.8183	99.9056
316	Rt+5	Genomic	tfps_lgr_gam_mean	7	84	100	85	5	0.2	0.721117	0.794665	0.854057	0.99257	0.563537	0.569909	0.830087	0.951906	0.67916	0.682371	0.771364	0.441525	NA	0.727273	0.563537	0.739641	0.731397	0.563537	0.729653	0.718714	0.67916	0.754624	0.750841	96.0689	99.3823	97.7256	99.6174	99.7901	99.7037	99.8186	99.9927	99.9056
317	start_date+5	Genomic	tfps_lgr_gam_wtd_mean	7	56	100	80	no	0.05	0.509404	0.518182	0.81841	0.930316	0.652164	0.644485	0.662069	0.764973	0.614286	0.750694	0.699452	0.272759	NA	0.998433	0.614286	0.689276	0.685917	0.652164	0.723342	0.720049	0.614286	0.638177	0.63773	99.7764	99.4159	99.5961	97.9068	93.7389	95.8228	99.9922	99.8185	99.9053
318	Rt+5	Genomic	tfps_lgr_mean	14	84	100	100	1	0.1	0.697824	0.756203	0.854057	0.98951	0.565801	0.50192	0.74217	0.943739	0.694507	0.715805	0.755161	0.419915	0.689655	0.727273	0.565801	0.722339	0.715936	0.565801	0.725006	0.714601	0.694507	0.718339	0.717943	96.2755	99.2678	97.7716	99.7419	99.484	99.613	99.8378	99.9724	99.9051
319	Rt+5	Genomic	tfps_lgr_wtd_mean	14	84	100	65	5	0.1	0.769594	0.852151	0.825222	0.999126	0.587076	0.613342	0.719097	0.967332	0.66208	0.837386	0.685856	0.408898	NA	1	0.587076	0.695866	0.691575	0.587076	0.699384	0.692627	0.66208	0.690589	0.69	97.9636	98.3327	98.1481	99.4369	98.6939	99.0654	99.9462	99.8632	99.9047
320	start_date+5	Genomic	tfps_lgr_gam_wtd_mean	7	56	100	85	no	0.1	0.502083	0.517965	0.808989	0.926006	0.661275	0.647198	0.607985	0.683303	0.660262	0.754861	0.709107	0.271709	NA	1	0.607985	0.689524	0.686324	0.661275	0.726457	0.7239	0.607985	0.634124	0.633585	99.8465	99.4985	99.6725	97.1842	93.1186	95.1514	99.9872	99.8222	99.9047
321	start_date+5	Genomic	tfps_lgr_gam_mean	7	56	100	75	no	0.25	0.550918	0.585065	0.740064	0.926724	0.572978	0.610636	0.7597	0.803993	0.643267	0.652083	0.821153	0.410714	0.587685	1	0.572978	0.707433	0.701735	0.572978	0.711398	0.703521	0.643267	0.701484	0.699064	96.9029	98.8684	97.8857	99.1182	99.0799	99.0991	99.8844	99.9247	99.9046
322	Rt+5	Genomic	tfps_lgr_mean	14	84	100	75	5	0.3	0.758781	0.813069	0.79586	0.989948	0.591619	0.600224	0.758492	0.913793	0.666208	0.767477	0.654182	0.458051	NA	0.818182	0.591619	0.693272	0.689331	0.591619	0.680554	0.675345	0.666208	0.71235	0.710854	98.1954	97.1032	97.6493	99.5078	99.3706	99.4392	99.9623	99.8464	99.9044
323	start_date+5	Genomic	tfps_lgr_gam_mean	14	56	100	75	no	0.25	0.534698	0.570563	0.740064	0.932471	0.572978	0.602632	0.7597	0.775862	0.6	0.628472	0.879732	0.426471	0.587685	0.998433	0.572978	0.710495	0.701633	0.572978	0.730925	0.719868	0.6	0.67985	0.675145	96.9029	99.4112	98.1571	96.483	97.8449	97.1639	99.8844	99.9241	99.9042
324	Rt+5	Genomic	tfps_lgr_mean	28	84	100	65	5	0.35	0.76223	0.795492	0.854057	1	0.562554	0.638458	0.830087	0.903811	0.666208	0.705167	0.915754	0.573305	0.587685	0.909091	0.562554	0.765732	0.75376	0.562554	0.777455	0.760577	0.666208	0.748148	0.743647	95.9834	99.9323	97.9578	99.5078	99.7543	99.6311	99.8088	99.9996	99.9042
325	Rt+5	Genomic	tfps_lgr_gam_mean	7	84	100	70	1	0.15	0.731428	0.777295	0.81063	0.999563	0.604827	0.587506	0.640912	0.909256	0.628798	0.670213	0.772813	0.519068	0.641827	0.909091	0.604827	0.691596	0.686701	0.604827	0.729424	0.723618	0.628798	0.634855	0.634826	98.7714	99.492	99.1317	98.5663	93.2976	95.932	99.9834	99.8249	99.9041
326	Rt+5	Genomic	tfps_lgr_gam_mean	28	84	100	75	1	0.3	0.793841	0.770058	0.81063	0.99257	0.58231	0.630779	0.77929	0.901996	0.572253	0.641337	0.814093	0.573305	0.641827	0.909091	0.572253	0.711715	0.702729	0.58231	0.735678	0.727027	0.572253	0.675771	0.667796	97.6184	99.5624	98.5904	92.1855	97.2343	94.7099	99.8794	99.9284	99.9039
327	start_date+5	Genomic	tfps_lgr_gam_wtd_mean	7	56	100	70	no	0	0.52213	0.512554	0.870486	0.936063	0.63007	0.641433	0.604662	0.771325	0.658114	0.761111	0.699452	0.246849	NA	1	0.604662	0.692557	0.686664	0.63007	0.733336	0.726613	0.604662	0.631388	0.630822	99.4843	99.5529	99.5186	97.0268	92.5488	94.7878	99.9825	99.8245	99.9035
328	Rt+5	Genomic	tfps_lgr_gam_wtd_mean	7	84	100	85	1	0.1	0.667055	0.764268	0.839683	0.996503	0.566861	0.585586	0.856641	0.972777	0.665968	0.758359	0.667822	0.484746	NA	1	0.566861	0.719395	0.710724	0.566861	0.691455	0.682471	0.665968	0.761304	0.755311	96.3727	97.6678	97.0203	99.4923	99.8134	99.6528	99.8459	99.9607	99.9033
329	start_date+5	Genomic	tfps_lgr_gam_wtd_mean	7	56	100	85	no	0.15	0.502948	0.517965	0.775721	0.926006	0.64113	0.647198	0.649105	0.683303	0.638675	0.754861	0.728937	0.271709	NA	1	0.638675	0.686713	0.684522	0.64113	0.715262	0.71304	0.638675	0.64389	0.643869	99.6565	99.2176	99.437	98.9853	94.6351	96.8102	99.9996	99.8065	99.903
330	Rt+5	Genomic	tfps_lgr_gam_mean	14	84	100	100	1	0.1	0.709523	0.741315	0.882687	0.995192	0.571961	0.522396	0.786132	0.962795	0.572253	0.644377	0.755161	0.452542	0.665923	0.727273	0.571961	0.713639	0.702844	0.571961	0.736603	0.725111	0.572253	0.679192	0.670721	96.8284	99.5231	98.1757	92.1855	97.4834	94.8344	99.8768	99.9291	99.9029
331	Rt+5	Genomic	tfps_lgr_gam_mean	7	84	100	60	1	0.35	0.758781	0.781638	0.749842	0.999563	0.602253	0.603903	0.806041	0.907441	0.659995	0.62766	0.636316	0.605508	0.54931	1	0.602253	0.690889	0.686853	0.602253	0.662804	0.659894	0.659995	0.733018	0.729372	98.6819	95.7312	97.2065	99.4014	99.6437	99.5225	99.9796	99.8261	99.9028
332	Rt+5	Genomic	tfps_lgr_mean	28	84	100	75	5	0.25	0.772885	0.800248	0.882687	0.990385	0.566012	0.619261	0.802658	0.926497	0.588724	0.68541	0.781244	0.551271	0.602647	0.818182	0.566012	0.724265	0.713136	0.566012	0.743314	0.730813	0.588724	0.695691	0.687418	96.3021	99.6318	97.9669	95.0033	98.5801	96.7917	99.8389	99.9668	99.9028
333	Rt+5	Genomic	tfps_lgr_gam_mean	7	84	100	75	5	0.35	0.754901	0.804591	0.780854	0.994755	0.61369	0.6227	0.85447	0.933757	0.636444	0.708207	0.593136	0.50678	NA	0.818182	0.593136	0.695719	0.688376	0.593136	0.66256	0.657493	0.636444	0.745457	0.737443	98.2708	95.5127	96.8918	98.9048	99.7152	99.31	99.9658	99.8398	99.9028
334	Rt+5	Genomic	tfps_lgr_gam_mean	7	84	100	70	5	0.35	0.743771	0.816998	0.780854	1	0.61369	0.609103	0.85447	0.928312	0.630796	0.68997	0.595275	0.501271	NA	0.818182	0.595275	0.695017	0.687645	0.595275	0.663273	0.658282	0.630796	0.742633	0.734163	98.3879	95.5819	96.9849	98.7244	99.6861	99.2053	99.972	99.8334	99.9027
335	Rt+5	Genomic	tfps_lgr_gam_mean	28	84	100	70	1	0.3	0.783415	0.766749	0.79586	1	0.589373	0.6267	0.80249	0.912886	0.572253	0.629179	0.791727	0.561017	0.641827	0.909091	0.572253	0.710341	0.702047	0.589373	0.725653	0.718788	0.572253	0.687371	0.677663	98.0852	99.3841	98.7346	92.1855	98.0238	95.1046	99.8794	99.9259	99.9027
336	Rt+5	Genomic	tfps_lgr_gam_wtd_mean	28	56	100	85	5	0.15	0.743163	0.697891	0.638965	0.877185	0.583668	0.527356	0.836812	0.774955	0.67916	0.632219	0.751819	0.408475	NA	0.031348	0.583668	0.698085	0.692582	0.583668	0.65815	0.654513	0.67916	0.757986	0.753876	97.7082	95.2248	96.4665	99.6174	99.8056	99.7115	99.9354	99.8697	99.9026
337	start_date+5	Genomic	tfps_lgr_mean	28	56	perc	80	no	0.25	0.655664	0.805844	0.688518	0.961925	0.585948	0.569054	0.707614	0.499093	0.707185	0.759722	0.782638	0.293067	NA	0.470219	0.585948	0.694381	0.691406	0.585948	0.685702	0.680945	0.707185	0.7074	0.7074	97.9126	97.5473	97.7299	99.7919	99.2931	99.5425	99.9419	99.8619	99.9019
338	Rt+5	Genomic	tfps_lgr_wtd_mean	28	56	100	65	5	0.15	0.743163	0.708437	0.764958	0.902972	0.577776	0.520157	0.816884	0.783122	0.584448	0.510638	0.773252	0.405085	NA	0.208464	0.577776	0.703463	0.695865	0.577776	0.705329	0.699154	0.584448	0.700666	0.69096	97.264	98.6691	97.9665	93.9814	98.7609	96.3711	99.91	99.8935	99.9017
339	Rt+5	Genomic	tfps_lgr_mean	14	84	100	100	5	0.1	0.720299	0.788668	0.86838	0.988636	0.562536	0.509758	0.74217	0.926497	0.74189	0.768997	0.797099	0.383475	NA	0.727273	0.562536	0.742415	0.734925	0.562536	0.742672	0.730226	0.74189	0.74203	0.74203	95.9762	99.6221	97.7992	99.9062	99.744	99.8251	99.8082	99.9948	99.9015
340	Rt+5	Genomic	tfps_lgr_mean	14	84	100	80	5	0.25	0.72021	0.797146	0.79586	0.991259	0.590502	0.588066	0.778602	0.926497	0.659995	0.768997	0.642694	0.420763	0.54931	0.727273	0.590502	0.693531	0.688944	0.590502	0.676352	0.670946	0.659995	0.719299	0.71685	98.144	96.7213	97.4327	99.4014	99.4661	99.4338	99.9588	99.8439	99.9013
341	Rt+5	Genomic	tfps_lgr_gam_mean	7	84	100	95	5	0.2	0.731428	0.769644	0.854057	0.993444	0.562536	0.553751	0.873026	0.96098	0.67259	0.694529	0.75208	0.413983	NA	0.727273	0.562536	0.742858	0.733391	0.562536	0.722891	0.712252	0.67259	0.772808	0.766282	95.9762	99.1909	97.5836	99.5554	99.8642	99.7098	99.8082	99.9944	99.9013
342	Rt+5	Genomic	tfps_lgr_gam_mean	7	84	100	100	1	0.15	0.709523	0.729115	0.86838	0.993881	0.56222	0.513518	0.891609	0.956443	0.700245	0.633739	0.743004	0.427966	0.629361	0.727273	0.56222	0.753092	0.74303	0.56222	0.724535	0.713186	0.700245	0.795927	0.790155	95.95	99.2235	97.5868	99.7793	99.9539	99.8666	99.8047	99.9977	99.9012
343	start_date+10	Genomic	tfps_lgr_wtd_mean	28	84	perc	65	5	0.1	0.61681	0.549795	0.744857	0.960599	0.610032	0.61187	0.701187	0.443277	0.66459	0.894737	0.713768	0.327075	NA	0.321078	0.610032	0.686887	0.685289	0.610032	0.689552	0.687059	0.66459	0.682888	0.682643	99.0129	97.9918	98.5023	99.4564	98.3257	98.891	99.9888	99.8126	99.9007
344	Rt+5	Genomic	tfps_lgr_gam_mean	14	84	100	95	5	0.2	0.731428	0.79239	0.79586	0.990822	0.562975	0.546393	0.890487	0.955535	0.647995	0.68541	0.772813	0.430085	NA	0.727273	0.562975	0.734026	0.724636	0.562975	0.710549	0.70221	0.647995	0.769241	0.759625	96.0222	98.8096	97.4159	99.1968	99.8365	99.5167	99.8145	99.9869	99.9007
345	Rt+5	Genomic	tfps_lgr_wtd_mean	7	84	100	95	1	0.1	0.654978	0.768404	0.839683	0.997815	0.564227	0.548872	0.849521	0.951906	0.784673	0.851064	0.605869	0.359322	NA	1	0.564227	0.728795	0.718393	0.564227	0.669926	0.659653	0.784673	0.817097	0.816454	96.1114	95.7093	95.9104	99.9879	99.9904	99.9891	99.8239	99.9771	99.9005
346	Rt+5	Genomic	tfps_lgr_mean	14	84	100	95	1	0.1	0.675349	0.754342	0.825222	0.98951	0.565801	0.496481	0.764434	0.944646	0.676618	0.68845	0.755161	0.417797	0.689655	0.727273	0.565801	0.717447	0.711527	0.565801	0.715395	0.706466	0.676618	0.720526	0.719187	96.2755	98.9864	97.631	99.5999	99.5091	99.5545	99.8378	99.963	99.9004
347	Rt+5	Genomic	tfps_lgr_gam_mean	28	84	100	65	1	0.3	0.783415	0.770885	0.780854	1	0.596545	0.649816	0.77929	0.905626	0.572253	0.636778	0.814093	0.577119	0.641827	1	0.572253	0.708607	0.700866	0.596545	0.730497	0.723817	0.572253	0.675771	0.667796	98.4403	99.4962	98.9682	92.1855	97.2343	94.7099	99.8794	99.9204	99.8999
348	Rt+5	Genomic	tfps_lgr_mean	28	84	100	70	5	0.3	0.76223	0.789909	0.882687	0.999563	0.572026	0.6247	0.80249	0.92196	0.564414	0.645897	0.826082	0.557627	0.602647	0.909091	0.564414	0.72954	0.716567	0.572026	0.760265	0.747163	0.564414	0.683452	0.673005	96.8325	99.8454	98.339	89.8803	97.6764	93.7784	99.825	99.9741	99.8996
349	Rt+5	Genomic	tfps_lgr_wtd_mean	14	84	100	70	5	0.05	0.743771	0.858354	0.854057	1	0.573543	0.620621	0.776253	0.989111	0.620902	0.837386	0.707479	0.350424	NA	1	0.573543	0.706447	0.699131	0.573543	0.711693	0.702407	0.620902	0.698578	0.694246	96.9208	98.8193	97.87	98.2782	98.8987	98.5885	99.8871	99.9118	99.8995
350	start_date+5	Genomic	tfps_lgr_gam_wtd_mean	28	56	100	75	no	0.05	0.537964	0.578355	0.87268	0.967672	0.592107	0.557794	0.610682	0.745917	0.727609	0.834028	0.671294	0.276261	NA	1	0.592107	0.694874	0.687981	0.592107	0.712027	0.702624	0.610682	0.669145	0.666586	98.2251	98.8293	98.5272	97.6607	97.1152	97.3879	99.9632	99.8354	99.8993
351	Rt+5	Genomic	tfps_lgr_gam_wtd_mean	28	56	100	90	1	0.1	0.733449	0.75	0.730484	0.867133	0.572872	0.514798	0.75524	0.905626	0.692961	0.638298	0.765706	0.474576	NA	0.0548589	0.572872	0.703453	0.699689	0.572872	0.689687	0.684295	0.692961	0.724101	0.723431	96.8941	97.8061	97.3501	99.7217	99.5687	99.6452	99.8831	99.9152	99.8991
352	Rt+5	Genomic	tfps_lgr_gam_mean	7	84	100	95	1	0.1	0.688911	0.729115	0.882687	0.994755	0.565466	0.517277	0.807449	0.951906	0.612526	0.662614	0.738495	0.440678	0.641827	0.727273	0.565466	0.721325	0.711476	0.565466	0.728883	0.717002	0.612526	0.709988	0.703267	96.2274	99.3396	97.7835	97.6968	99.1916	98.4442	99.8351	99.9626	99.8989
353	Rt+5	Genomic	tfps_lgr_gam_mean	7	84	100	60	5	0.45	0.769594	0.819686	0.733646	1	0.600176	0.610062	0.888188	0.912886	0.608655	0.677812	0.638405	0.572881	NA	0.818182	0.600176	0.693814	0.686037	0.600176	0.657409	0.655069	0.608655	0.748421	0.735255	98.6	95.2764	96.9382	97.4233	99.7	98.5617	99.9779	99.8199	99.8989
354	start_date+5	Genomic	tfps_lgr_gam_wtd_mean	7	56	100	65	no	0.25	0.51786	0.504113	0.732604	0.925287	0.589626	0.646384	0.712837	0.807623	0.616264	0.69375	0.81619	0.289216	NA	1	0.589626	0.693504	0.68865	0.589626	0.712807	0.706446	0.616264	0.66455	0.662794	98.1062	98.9854	98.5458	97.9406	96.7858	97.3632	99.9563	99.8414	99.8989
355	Rt+5	Genomic	tfps_lgr_gam_mean	14	84	100	95	5	0.25	0.731428	0.79239	0.780854	0.990822	0.572872	0.546393	0.85447	0.955535	0.636444	0.68541	0.688884	0.430085	NA	0.727273	0.572872	0.706705	0.699594	0.572872	0.68087	0.675447	0.636444	0.745457	0.737443	96.8941	97.1114	97.0028	98.9048	99.7152	99.31	99.8831	99.9145	99.8988
356	Rt+5	Genomic	tfps_lgr_wtd_mean	28	56	50	65	1	0.05	0.745669	0.575889	0.79678	0.921329	0.572345	0.569349	0.842045	0.915608	0.630796	0.468085	0.692862	0.643644	0.159559	0.0015674	0.572345	0.706966	0.699799	0.572345	0.687329	0.681106	0.630796	0.736421	0.728806	96.8569	97.5593	97.2081	98.7244	99.6392	99.1818	99.881	99.9159	99.8984
357	start_date+10	Genomic	tfps_lgr_wtd_mean	28	84	perc	65	1	0.15	0.513342	0.631352	0.651406	0.974473	0.665863	0.623884	0.615659	0.429622	0.82352	0.873684	0.681863	0.344532	NA	0.323529	0.615659	0.687662	0.68421	0.651406	0.666378	0.666261	0.615659	0.719589	0.712044	99.7701	96.3083	98.0392	97.9274	99.3873	98.6573	99.9928	99.8037	99.8983
358	start_date+5	Genomic	tfps_lgr_mean	28	56	perc	95	no	0.15	0.669733	0.80974	0.770615	0.948994	0.575881	0.599919	0.650788	0.519964	0.754824	0.807639	0.749607	0.303922	NA	0.476489	0.575881	0.700343	0.696078	0.575881	0.698701	0.692896	0.650788	0.702806	0.700878	97.1609	98.3492	97.755	99.2352	99.1404	99.1878	99.9019	99.8946	99.8983
359	Rt+5	Genomic	tfps_lgr_wtd_mean	28	56	100	95	5	0.1	0.765248	0.714433	0.747394	0.848339	0.58621	0.531355	0.68625	0.746824	0.668273	0.658055	0.780259	0.451271	NA	0.0846395	0.58621	0.693677	0.690328	0.58621	0.704621	0.69922	0.668273	0.677261	0.677202	97.9268	98.6726	98.2997	99.531	97.978	98.7545	99.9424	99.8537	99.898
360	start_date+5	Genomic	tfps_lgr_wtd_mean	7	56	100	60	no	0.25	0.531734	0.570346	0.732604	0.925287	0.60294	0.675689	0.769491	0.748639	0.574536	0.670833	0.846141	0.315126	NA	0.976489	0.574536	0.705142	0.697624	0.60294	0.727228	0.720325	0.574536	0.672013	0.664906	98.7012	99.4239	99.0625	92.6795	96.9972	94.8384	99.8936	99.9023	99.8979
361	Rt+5	Genomic	tfps_lgr_gam_wtd_mean	7	84	100	95	5	0.1	0.708713	0.807486	0.825222	0.997378	0.561652	0.571988	0.890487	0.950998	0.763261	0.835866	0.667822	0.345763	NA	1	0.561652	0.741689	0.73215	0.561652	0.684899	0.676446	0.763261	0.826874	0.824424	95.8887	97.1944	96.5415	99.9546	99.9948	99.9747	99.802	99.9937	99.8978
362	start_date+5	Genomic	tfps_lgr_mean	28	56	perc	85	no	0.2	0.655004	0.805195	0.732604	0.960489	0.59076	0.588116	0.635278	0.470962	0.7375	0.784028	0.760319	0.292367	NA	0.479624	0.59076	0.691292	0.688019	0.59076	0.694561	0.690386	0.635278	0.686389	0.684483	98.1492	98.2006	98.1749	98.8713	98.4302	98.6508	99.9595	99.8359	99.8977
363	Rt+10	Genomic	tfps_lgr_mean	14	84	100	70	1	0.2	0.713797	0.777711	0.742154	0.992969	0.571295	0.528996	0.896942	0.943277	0.605612	0.596154	0.736667	0.461111	0.67779	0.818182	0.571295	0.710534	0.701321	0.571295	0.683372	0.678487	0.605612	0.751277	0.73702	96.7789	97.3542	97.0665	97.1004	99.712	98.4062	99.8723	99.9225	99.8974
364	Rt+5	Genomic	tfps_lgr_mean	28	84	100	80	1	0.4	0.76223	0.765922	0.733646	0.991696	0.564819	0.598144	0.879305	0.885662	0.67259	0.653495	0.746204	0.51822	0.616391	0.909091	0.564819	0.719313	0.711916	0.564819	0.681556	0.676215	0.67259	0.775947	0.769033	96.1727	97.1751	96.6739	99.5554	99.8785	99.7169	99.8303	99.9639	99.8971
365	Rt+5	Genomic	tfps_lgr_gam_wtd_mean	7	84	100	85	5	0.1	0.69907	0.811621	0.79586	0.996066	0.567591	0.593345	0.870512	0.975499	0.637455	0.785714	0.698798	0.419068	NA	1	0.567591	0.714043	0.705813	0.567591	0.687416	0.680886	0.637455	0.753984	0.744924	96.4701	97.544	97.007	98.9421	99.7636	99.3528	99.8503	99.9434	99.8969
366	start_date+5	Genomic	tfps_lgr_mean	28	56	perc	FALSE	1	0.3	0.57307	0.560823	0.632333	0.81681	0.608581	0.642857	0.701273	0.641561	0.774398	0.880556	0.718928	0.317227	NA	0.507837	0.608581	0.687102	0.684479	0.608581	0.653281	0.651603	0.701273	0.737835	0.736929	98.9773	94.9477	96.9625	99.7832	99.7114	99.7473	99.9875	99.806	99.8968
367	Rt+5	Genomic	tfps_lgr_gam_mean	7	84	100	100	5	0.1	0.710766	0.7622	0.911377	0.993007	0.56222	0.549432	0.816884	0.971869	0.59746	0.700608	0.805511	0.401695	NA	0.727273	0.56222	0.73869	0.72582	0.56222	0.759703	0.744547	0.59746	0.707172	0.69861	95.95	99.8191	97.8845	96.1078	99.0707	97.5893	99.8047	99.9879	99.8963
368	Rt+5	Genomic	tfps_lgr_mean	28	84	100	80	5	0.3	0.747829	0.792597	0.749842	0.990385	0.561259	0.604383	0.806041	0.909256	0.685942	0.647416	0.914267	0.563136	0.587685	0.818182	0.561259	0.74347	0.733787	0.561259	0.741789	0.727337	0.685942	0.745991	0.743571	95.8618	99.5694	97.7156	99.6857	99.7539	99.7198	99.7975	99.9947	99.8961
369	start_date+5	Genomic	tfps_lgr_gam_mean	28	56	perc	100	no	0.3	0.624898	0.757576	0.732604	0.967672	0.588349	0.586759	0.638006	0.494555	0.665635	0.8	0.846141	0.29972	NA	0.468652	0.588349	0.694147	0.688655	0.588349	0.722365	0.714467	0.638006	0.651821	0.651674	98.0259	99.2634	98.6447	98.9685	95.6098	97.2892	99.9506	99.8415	99.8961
370	Rt+5	Genomic	tfps_lgr_wtd_mean	28	56	100	100	5	0.1	0.765248	0.714227	0.747394	0.846154	0.576188	0.528795	0.733477	0.706897	0.646447	0.706687	0.79482	0.448305	NA	0.203762	0.576188	0.699665	0.695121	0.576188	0.706134	0.699511	0.646447	0.689962	0.688588	97.1812	98.6847	97.933	99.1669	98.6393	98.9031	99.903	99.889	99.896
371	Rt+5	Genomic	tfps_lgr_gam_wtd_mean	14	84	100	75	5	0.15	0.769594	0.845947	0.825222	0.995629	0.581205	0.618461	0.87647	0.978221	0.676635	0.772036	0.574892	0.31822	NA	1	0.574892	0.706885	0.696171	0.574892	0.66044	0.650872	0.676635	0.776552	0.770098	97.0879	94.8745	95.9812	99.6006	99.884	99.7423	99.8968	99.895	99.8959
372	Rt+5	Genomic	tfps_lgr_gam_mean	14	84	100	75	5	0.15	0.742774	0.817411	0.89701	0.994318	0.602255	0.618461	0.776253	0.941016	0.564963	0.714286	0.763852	0.500424	0.570646	0.818182	0.564963	0.720867	0.710431	0.602255	0.754372	0.744496	0.564963	0.670608	0.662235	98.6827	99.8186	99.2507	89.9384	96.712	93.3252	99.8321	99.9595	99.8958
373	start_date+10	Genomic	tfps_lgr_wtd_mean	7	84	perc	60	1	0.1	0.564111	0.572951	0.606282	0.971143	0.7072	0.716977	0.613657	0.436975	0.716777	0.870677	0.797113	0.476285	NA	0.321078	0.606282	0.688206	0.684557	0.606282	0.703532	0.699164	0.613657	0.665217	0.663216	98.8614	98.6696	98.7655	97.7236	96.8227	97.2731	99.9848	99.8068	99.8958
374	start_date+5	Genomic	tfps_lgr_gam_mean	7	56	perc	95	no	0.2	0.599965	0.694372	0.836573	0.965517	0.573116	0.580315	0.667226	0.486388	0.691005	0.811111	0.75105	0.22619	NA	0.495298	0.573116	0.703794	0.698287	0.573116	0.720247	0.71144	0.667226	0.679116	0.679011	96.9087	99.1659	98.0373	99.5217	98.1047	98.8132	99.8851	99.9066	99.8958
375	Rt+5	Genomic	tfps_lgr_gam_mean	28	84	perc	75	no	0.55	0.62802	0.774607	0.637636	1	0.620958	0.678451	0.707614	0.57804	0.603893	0.545593	0.890163	0.507203	NA	0	0.603893	0.692053	0.684813	0.620958	0.716252	0.706374	0.603893	0.655753	0.653699	99.3072	98.9833	99.1453	96.8084	95.8339	96.3212	99.9819	99.8085	99.8952
376	start_date+5	Genomic	tfps_lgr_gam_mean	28	56	perc	90	no	0.3	0.655004	0.77013	0.804875	0.962644	0.573116	0.561593	0.638006	0.495463	0.665635	0.793056	0.846141	0.308824	NA	0.492163	0.573116	0.705555	0.698064	0.573116	0.741377	0.73081	0.638006	0.651821	0.651674	96.9087	99.6316	98.2702	98.9685	95.6098	97.2892	99.8851	99.9049	99.895
377	Rt+5	Genomic	tfps_lgr_wtd_mean	7	84	100	90	1	0.1	0.677024	0.776882	0.839683	0.997815	0.561652	0.548872	0.891609	0.963702	0.751591	0.81459	0.636845	0.369915	NA	1	0.561652	0.736276	0.725696	0.561652	0.679394	0.669688	0.751591	0.8216	0.818612	95.8887	96.6119	96.2503	99.9204	99.9924	99.9564	99.802	99.9877	99.8948
378	start_date+5	Genomic	tfps_lgr_gam_mean	28	56	perc	70	no	0.4	0.639639	0.754329	0.688518	0.95977	0.566216	0.557726	0.652967	0.550817	0.790482	0.827778	0.879732	0.320728	NA	0.45768	0.566216	0.715583	0.707304	0.566216	0.711489	0.699975	0.652967	0.721725	0.718442	96.3154	98.7082	97.5118	99.2756	99.4996	99.3876	99.8399	99.949	99.8944
379	start_date+5	Genomic	tfps_lgr_wtd_mean	28	56	100	60	no	0.15	0.553102	0.640909	0.907478	0.97342	0.587254	0.574956	0.686692	0.788566	0.628455	0.729861	0.67297	0.255952	NA	0.998433	0.587254	0.69657	0.688555	0.587254	0.722568	0.710481	0.628455	0.657574	0.656929	97.972	99.1364	98.5542	98.5637	96.1877	97.3757	99.9477	99.8409	99.8943
380	Rt+10	Genomic	tfps_lgr_gam_mean	14	84	100	80	5	0.25	0.718626	0.808413	0.755093	0.991315	0.577664	0.556641	0.896942	0.947479	0.605612	0.615385	0.677476	0.461111	NA	0.727273	0.577664	0.702557	0.693595	0.577664	0.670078	0.666075	0.605612	0.751277	0.73702	97.2554	96.2935	96.7744	97.1004	99.712	98.4062	99.9094	99.8788	99.8941
381	Rt+5	Genomic	tfps_lgr_gam_mean	14	84	100	70	5	0.4	0.756401	0.82651	0.733646	1	0.585828	0.607583	0.879305	0.955535	0.614157	0.68845	0.670622	0.562288	NA	0.818182	0.585828	0.696712	0.689336	0.585828	0.663366	0.660559	0.614157	0.746731	0.734868	97.9104	95.7954	96.8529	97.8334	99.6928	98.7631	99.9415	99.8465	99.894
382	start_date+5	Genomic	tfps_lgr_gam_wtd_mean	7	56	100	70	no	0.15	0.509404	0.512554	0.803239	0.936063	0.594124	0.641433	0.640719	0.771325	0.677758	0.761111	0.733366	0.246849	NA	1	0.594124	0.689841	0.686052	0.594124	0.710243	0.704716	0.640719	0.659238	0.658978	98.3182	98.9166	98.6174	99.0042	96.3895	97.6968	99.9678	99.82	99.8939
383	Rt+5	Genomic	tfps_lgr_gam_wtd_mean	28	56	100	90	5	0.15	0.743163	0.692514	0.658574	0.874563	0.583668	0.527436	0.836812	0.794918	0.659995	0.636778	0.736593	0.419492	NA	0.0548589	0.583668	0.695128	0.689975	0.583668	0.659612	0.656648	0.659995	0.748404	0.743163	97.7082	95.4283	96.5682	99.4014	99.7505	99.5759	99.9354	99.8516	99.8935
384	Rt+5	Genomic	tfps_lgr_mean	7	56	50	70	1	0.05	0.510366	0.462986	0.6121	0.784528	0.590889	0.510958	0.824557	0.941016	0.647995	0.645897	0.791655	0.823729	0.298405	0.0109718	0.590889	0.693439	0.68696	0.590889	0.664882	0.659106	0.647995	0.736276	0.730964	98.1595	95.6577	96.9086	99.1968	99.6566	99.4267	99.9598	99.8269	99.8933
385	Rt+5	Genomic	tfps_lgr_gam_mean	14	84	100	100	5	0.1	0.721117	0.7866	0.86838	0.991696	0.562536	0.542233	0.776253	0.950091	0.628798	0.679331	0.805511	0.425	NA	0.727273	0.562536	0.728296	0.718935	0.562536	0.745476	0.732786	0.628798	0.702526	0.698646	95.9762	99.6624	97.8193	98.5663	99.0721	98.8192	99.8082	99.9782	99.8932
386	Rt+5	Genomic	tfps_lgr_gam_mean	28	84	100	65	5	0.4	0.783415	0.808313	0.749842	1	0.560328	0.643417	0.904714	0.936479	0.659995	0.650456	0.8454	0.575	0.54931	0.909091	0.560328	0.744056	0.73334	0.560328	0.718523	0.708204	0.659995	0.782354	0.772727	95.8058	99.0536	97.4297	99.4014	99.894	99.6477	99.7916	99.9943	99.893
387	start_date+5	Genomic	tfps_lgr_mean	28	56	perc	90	no	0.25	0.670704	0.805844	0.732604	0.956178	0.579435	0.587776	0.680993	0.504537	0.696792	0.786111	0.788451	0.290266	NA	0.495298	0.579435	0.695655	0.692116	0.579435	0.700163	0.694304	0.680993	0.688893	0.688848	97.4404	98.4278	97.9341	99.6404	98.6509	99.1457	99.9187	99.8667	99.8927
388	Rt+5	Genomic	tfps_lgr_gam_mean	14	84	100	100	1	0.2	0.720299	0.741315	0.839683	0.995192	0.55969	0.522396	0.934486	0.962795	0.692961	0.644377	0.782071	0.452542	0.629361	0.727273	0.55969	0.761778	0.750444	0.55969	0.727148	0.716314	0.692961	0.813724	0.804713	95.714	99.3199	97.517	99.7217	99.9804	99.851	99.7866	99.9987	99.8926
389	Rt+5	Genomic	tfps_lgr_mean	28	84	100	65	1	0.25	0.76223	0.765509	0.780854	1	0.592944	0.635418	0.732672	0.895644	0.58034	0.662614	0.80266	0.555085	0.65397	1	0.58034	0.697894	0.691419	0.592944	0.725486	0.718961	0.58034	0.656506	0.652073	98.2648	99.3892	98.827	93.0605	95.6502	94.3553	99.9228	99.862	99.8924
390	Rt+5	Genomic	tfps_lgr_gam_mean	7	84	100	100	5	0.15	0.731776	0.7622	0.882687	0.993007	0.559274	0.549432	0.912904	0.971869	0.715737	0.700608	0.763852	0.401695	NA	0.727273	0.559274	0.766891	0.755656	0.559274	0.735271	0.72246	0.715737	0.814321	0.808331	95.6829	99.4688	97.5758	99.8331	99.9845	99.9088	99.7847	99.9997	99.8922
391	Rt+5	Genomic	tfps_lgr_gam_mean	7	84	100	95	5	0.15	0.731776	0.769644	0.882687	0.993444	0.559274	0.553751	0.891609	0.96098	0.715737	0.694529	0.763852	0.413983	NA	0.727273	0.559274	0.762632	0.752097	0.559274	0.735271	0.72246	0.715737	0.803673	0.798848	95.6829	99.4688	97.5758	99.8331	99.9722	99.9026	99.7847	99.9993	99.892
392	Rt+5	Genomic	tfps_lgr_mean	7	56	50	60	1	0.15	0.553758	0.462572	0.640437	0.808566	0.587889	0.552312	0.846489	0.936479	0.630796	0.6231	0.765678	0.882627	0.286323	0.0125392	0.587889	0.694258	0.687805	0.587889	0.664668	0.660601	0.630796	0.738642	0.730727	98.0034	95.8	96.9017	98.7244	99.6544	99.1894	99.9496	99.8343	99.892
393	Rt+5	Genomic	tfps_lgr_mean	7	84	100	60	5	0.2	0.783415	0.819479	0.911377	0.998689	0.64141	0.599904	0.571498	0.854809	0.676618	0.734043	0.737173	0.516102	0.616391	0.818182	0.571498	0.707615	0.698799	0.64141	0.76332	0.755326	0.571498	0.624058	0.62184	99.6578	99.9054	99.7816	91.573	90.7568	91.1649	99.8735	99.91	99.8918
394	Rt+5	Genomic	tfps_lgr_gam_wtd_mean	7	84	100	60	1	0.2	0.745347	0.79756	0.81063	0.999563	0.61369	0.609662	0.807449	0.940109	0.612526	0.677812	0.606821	0.565254	NA	1	0.606821	0.690223	0.68362	0.606821	0.677047	0.670827	0.612526	0.709988	0.703267	98.918	96.7118	97.8149	97.6968	99.1916	98.4442	99.9861	99.7971	99.8916
395	Rt+5	Genomic	tfps_lgr_gam_mean	14	84	100	90	5	0.1	0.690886	0.796319	0.81063	0.991696	0.565801	0.535754	0.828537	0.976407	0.588724	0.68541	0.784674	0.44322	NA	0.727273	0.565801	0.715673	0.706122	0.565801	0.720369	0.71131	0.588724	0.70863	0.698412	96.2755	99.1619	97.7187	95.0033	99.0653	97.0343	99.8378	99.9444	99.8911
396	Rt+10	Genomic	tfps_lgr_gam_mean	7	84	100	70	1	0.25	0.720894	0.763557	0.742154	0.990488	0.592345	0.540865	0.871738	0.940126	0.591045	0.528846	0.671389	0.491111	0.587685	0.909091	0.591045	0.693734	0.686136	0.592345	0.66863	0.665806	0.591045	0.731391	0.717799	98.238	96.2684	97.2532	95.589	99.4811	97.5351	99.9605	99.8206	99.8906
397	start_date+5	Genomic	tfps_lgr_gam_wtd_mean	7	56	100	FALSE	5	0.35	0.54485	0.477489	0.688518	0.920977	0.590231	0.614367	0.694418	0.605263	0.7125	0.779167	0.757706	0.422269	NA	1	0.590231	0.688675	0.686387	0.590231	0.678819	0.675273	0.694418	0.703459	0.703401	98.1342	97.0968	97.6155	99.7382	99.2	99.4691	99.9582	99.8228	99.8905
398	Rt+5	Genomic	tfps_lgr_gam_mean	7	84	100	100	5	0.2	0.742774	0.7622	0.854057	0.993007	0.559274	0.549432	0.873026	0.971869	0.67916	0.700608	0.772813	0.401695	NA	0.727273	0.559274	0.747666	0.737967	0.559274	0.728715	0.717346	0.67916	0.776093	0.770016	95.6829	99.3486	97.5158	99.6174	99.8832	99.7503	99.7847	99.9959	99.8903
399	start_date+10	Genomic	tfps_lgr_gam_wtd_mean	28	56	100	90	no	0.15	0.59469	0.65082	0.879859	0.980022	0.577475	0.524685	0.677518	0.788866	0.668074	0.716541	0.694024	0.225626	NA	1	0.577475	0.69939	0.692808	0.577475	0.717119	0.706491	0.668074	0.672796	0.672779	97.2498	98.9879	98.1188	99.529	97.6569	98.593	99.9085	99.872	99.8903
400	Rt+5	Genomic	tfps_lgr_gam_mean	14	84	100	100	1	0.25	0.719974	0.741315	0.780854	0.995192	0.560223	0.522396	0.934486	0.962795	0.67259	0.644377	0.750794	0.452542	0.616391	0.727273	0.560223	0.739789	0.729382	0.560223	0.69729	0.689949	0.67259	0.803538	0.792796	95.7974	98.1775	96.9874	99.5554	99.9597	99.7576	99.7898	99.9905	99.8902
401	Rt+5	Genomic	tfps_lgr_gam_wtd_mean	28	56	100	70	1	0.1	0.733449	0.748759	0.695575	0.871941	0.58884	0.520397	0.776253	0.915608	0.685942	0.620061	0.701253	0.416525	0.370001	0	0.58884	0.689573	0.686912	0.58884	0.661889	0.659789	0.685942	0.731098	0.729702	98.0625	95.7219	96.8922	99.6857	99.6459	99.6658	99.9536	99.8266	99.8901
402	Rt+5	Genomic	tfps_lgr_mean	14	84	100	60	1	0.2	0.721101	0.783292	0.765543	0.999563	0.598681	0.590226	0.719097	0.881125	0.660262	0.673252	0.688884	0.516949	0.67779	0.909091	0.598681	0.686493	0.684168	0.598681	0.684369	0.680932	0.660262	0.68968	0.689052	98.5498	97.5466	98.0482	99.4157	98.6597	99.0377	99.9768	99.803	99.8899
403	start_date+5	Genomic	tfps_lgr_gam_wtd_mean	28	56	100	60	no	0.15	0.531734	0.59026	0.907478	0.974138	0.587254	0.573396	0.676423	0.754991	0.649071	0.740972	0.656075	0.208683	NA	1	0.587254	0.69526	0.687425	0.587254	0.716936	0.704485	0.649071	0.662747	0.662606	97.972	98.9076	98.4398	99.2117	96.758	97.9849	99.9477	99.8318	99.8897
404	Rt+5	Genomic	tfps_lgr_mean	7	56	50	85	1	0.05	0.527261	0.470223	0.590072	0.728584	0.587674	0.511838	0.846423	0.937387	0.659995	0.644377	0.791655	0.852119	0.310345	0.015674	0.587674	0.695164	0.687292	0.587674	0.656467	0.649919	0.659995	0.753209	0.747419	97.993	94.7756	96.3843	99.4014	99.7778	99.5896	99.9488	99.8303	99.8896
405	Rt+10	Genomic	tfps_lgr_gam_mean	14	84	100	70	1	0.25	0.696321	0.780303	0.728953	0.993383	0.575001	0.54049	0.871738	0.961134	0.598058	0.538462	0.736667	0.504074	0.641827	0.818182	0.575001	0.702083	0.693991	0.575001	0.680207	0.675896	0.598058	0.734898	0.722046	97.0937	97.1471	97.1204	96.3871	99.5485	97.9678	99.8972	99.8815	99.8893
406	Rt+5	Genomic	tfps_lgr_wtd_mean	7	84	100	85	1	0.1	0.677024	0.780604	0.839683	0.996941	0.564227	0.56335	0.807449	0.96098	0.761895	0.803951	0.614884	0.43178	NA	1	0.564227	0.717628	0.709046	0.564227	0.672931	0.662909	0.761895	0.784672	0.784342	96.1114	96.006	96.0587	99.951	99.9345	99.9428	99.8239	99.9546	99.8892
407	start_date+5	Genomic	tfps_lgr_mean	28	56	perc	100	no	0.1	0.669858	0.804545	0.86561	0.939655	0.595613	0.598901	0.577014	0.530853	0.735811	0.813194	0.728937	0.293768	NA	0.492163	0.577014	0.700597	0.692765	0.595613	0.730053	0.721648	0.577014	0.656412	0.651592	98.4	99.4519	98.9259	92.8487	95.6016	94.2251	99.9068	99.8717	99.8892
408	Rt+5	Genomic	tfps_lgr_gam_wtd_mean	7	84	100	95	1	0.1	0.677024	0.741315	0.854057	0.998689	0.563537	0.569429	0.870512	0.96824	0.616266	0.74924	0.701062	0.386864	NA	1	0.563537	0.721087	0.710464	0.563537	0.706219	0.696181	0.616266	0.743389	0.732439	96.0689	98.5255	97.2972	97.942	99.6765	98.8093	99.8186	99.9597	99.8892
409	Rt+5	Genomic	tfps_lgr_gam_mean	7	84	100	FALSE	5	0.4	0.73392	0.738627	0.749842	0.965909	0.560328	0.56119	0.81349	0.933757	0.62521	0.577508	0.932784	0.602119	0.587685	0.818182	0.560328	0.736331	0.724293	0.560328	0.747651	0.731809	0.62521	0.71935	0.713163	95.8058	99.6456	97.7257	98.4336	99.4102	98.9219	99.7916	99.9861	99.8889
410	start_date+5	Genomic	tfps_lgr_gam_wtd_mean	7	56	100	80	no	0.3	0.52681	0.518182	0.688518	0.930316	0.579483	0.644485	0.746652	0.764973	0.659109	0.750694	0.801907	0.272759	NA	0.998433	0.579483	0.695134	0.690925	0.579483	0.68997	0.683954	0.659109	0.702881	0.701516	97.4461	97.7809	97.6135	99.3812	99.1532	99.2672	99.9193	99.8579	99.8886
411	start_date+5	Genomic	tfps_lgr_gam_wtd_mean	28	56	100	75	no	0.1	0.52422	0.578355	0.889305	0.967672	0.576504	0.557794	0.645676	0.745917	0.718437	0.834028	0.671294	0.276261	NA	1	0.576504	0.700243	0.692842	0.576504	0.712368	0.700791	0.645676	0.682056	0.681086	97.2025	98.745	97.9737	99.1608	98.238	98.6994	99.9042	99.8725	99.8883
412	Rt+5	Genomic	tfps_lgr_mean	7	84	100	100	1	0.15	0.708713	0.735525	0.854057	0.987325	0.56222	0.488322	0.849521	0.930127	0.685942	0.706687	0.670865	0.394068	0.641827	0.727273	0.56222	0.724521	0.715646	0.56222	0.695714	0.685503	0.685942	0.767732	0.763363	95.95	97.8905	96.9202	99.6857	99.8503	99.768	99.8047	99.9716	99.8882
413	Rt+5	Genomic	tfps_lgr_mean	7	84	100	70	1	0.2	0.756401	0.776882	0.765543	0.999563	0.614932	0.570949	0.684772	0.877495	0.685942	0.705167	0.667822	0.449576	0.641827	0.818182	0.614932	0.683802	0.682116	0.614932	0.682765	0.679963	0.684772	0.685357	0.685357	99.1588	97.4706	98.3147	99.6635	98.47	99.0667	99.9924	99.7836	99.888
414	Rt+5	Genomic	tfps_lgr_gam_mean	28	84	100	60	5	0.35	0.756401	0.804797	0.749842	1	0.558944	0.632219	0.879305	0.950998	0.692961	0.655015	0.822888	0.574153	0.570646	0.909091	0.558944	0.740788	0.73199	0.558944	0.710558	0.701282	0.692961	0.786133	0.780592	95.6613	98.7667	97.214	99.7217	99.9234	99.8225	99.7819	99.9934	99.8877
415	start_date+5	Genomic	tfps_lgr_mean	28	56	perc	100	no	0.25	0.670704	0.804545	0.688518	0.939655	0.601575	0.598901	0.638006	0.530853	0.703859	0.813194	0.801907	0.293768	NA	0.492163	0.601575	0.686773	0.683483	0.601575	0.697334	0.692537	0.638006	0.670933	0.670124	98.6549	98.3281	98.4915	98.9685	97.454	98.2113	99.9789	99.7962	99.8876
416	Rt+5	Genomic	tfps_lgr_wtd_mean	7	84	100	100	1	0.1	0.675349	0.779363	0.839683	0.997815	0.560875	0.533195	0.849521	0.953721	0.797373	0.857143	0.605869	0.362288	NA	1	0.560875	0.730664	0.719845	0.560875	0.668809	0.658345	0.797373	0.823447	0.823034	95.8423	95.5867	95.7145	99.9943	99.9942	99.9942	99.7955	99.9795	99.8875
417	Rt+5	Genomic	tfps_lgr_gam_mean	14	84	100	100	5	0.15	0.731776	0.7866	0.854057	0.991696	0.55969	0.542233	0.786132	0.950091	0.685942	0.679331	0.784674	0.425	NA	0.727273	0.55969	0.734099	0.726409	0.55969	0.732807	0.721176	0.685942	0.736037	0.73433	95.714	99.4426	97.5783	99.6857	99.6871	99.6864	99.7866	99.9884	99.8875
418	Rt+5	Genomic	tfps_lgr_gam_mean	7	84	100	70	1	0.3	0.767331	0.777295	0.749842	0.999563	0.604423	0.587506	0.732647	0.909256	0.67259	0.670213	0.666335	0.519068	0.570646	0.909091	0.604423	0.685167	0.683172	0.604423	0.673533	0.670916	0.67259	0.702619	0.701977	98.76	96.7188	97.7394	99.5554	99.1641	99.3598	99.9822	99.7925	99.8873
419	Rt+5	Genomic	tfps_lgr_gam_wtd_mean	7	84	100	100	1	0.1	0.677024	0.744003	0.882687	0.999126	0.563537	0.549352	0.849521	0.969147	0.606615	0.74924	0.701062	0.383051	NA	1	0.563537	0.720685	0.709438	0.563537	0.715762	0.703875	0.606615	0.728068	0.717867	96.0689	98.8831	97.476	97.1457	99.4816	98.3136	99.8186	99.9559	99.8872
420	Rt+5	Genomic	tfps_lgr_mean	7	84	100	85	5	0.15	0.697824	0.793011	0.882687	0.990822	0.563537	0.534155	0.734752	0.901996	0.666208	0.729483	0.734201	0.382627	0.54931	0.727273	0.563537	0.716277	0.708695	0.563537	0.726809	0.714795	0.666208	0.70048	0.699641	96.0689	99.2739	97.6714	99.5078	99.0958	99.3018	99.8186	99.9533	99.886
421	Rt+5	Genomic	tfps_lgr_gam_mean	7	84	100	65	1	0.35	0.769594	0.781017	0.749842	0.999563	0.602253	0.599424	0.849246	0.931942	0.659995	0.647416	0.593136	0.533475	0.54931	1	0.593136	0.690894	0.684377	0.593136	0.64841	0.644616	0.659995	0.754621	0.748664	98.2708	94.2694	96.2701	99.4014	99.7832	99.5923	99.9658	99.8048	99.8853
422	start_date+5	Genomic	tfps_lgr_wtd_mean	28	56	100	80	no	0.1	0.57447	0.616667	0.907478	0.97342	0.599046	0.572378	0.594782	0.750454	0.690207	0.815278	0.671294	0.288165	NA	0.998433	0.594782	0.692561	0.684084	0.599046	0.725939	0.714611	0.594782	0.642495	0.64072	98.5648	99.2682	98.9165	95.9905	94.1779	95.0842	99.9685	99.8017	99.8851
423	Rt+5	Genomic	tfps_lgr_gam_mean	7	84	100	65	5	0.45	0.756401	0.820513	0.733646	1	0.592944	0.601424	0.888188	0.946461	0.608655	0.673252	0.638405	0.54322	NA	0.909091	0.592944	0.692368	0.684376	0.592944	0.654998	0.652427	0.608655	0.748421	0.735255	98.2648	95.0286	96.6467	97.4233	99.7	98.5617	99.9651	99.8047	99.8849
424	start_date+5	Genomic	tfps_lgr_gam_mean	7	56	perc	70	no	0.3	0.527058	0.6	0.688518	0.95977	0.59124	0.595916	0.623838	0.545372	0.757039	0.822222	0.782638	0.257003	NA	0.471787	0.59124	0.688655	0.684677	0.59124	0.687465	0.682989	0.623838	0.690438	0.687218	98.1788	97.7071	97.9429	98.3671	98.573	98.47	99.9611	99.8076	99.8844
425	start_date+5	Genomic	tfps_lgr_gam_wtd_mean	7	56	100	75	no	0.2	0.510366	0.510173	0.768871	0.924569	0.60567	0.643807	0.681494	0.754083	0.591162	0.729167	0.801907	0.262255	NA	1	0.591162	0.689821	0.684662	0.60567	0.725483	0.72012	0.591162	0.636328	0.634723	98.7999	99.4181	99.109	95.6045	93.2831	94.4438	99.9608	99.8073	99.884
426	Rt+5	Genomic	tfps_lgr_wtd_mean	7	84	100	65	1	0.15	0.708388	0.813689	0.825222	0.999563	0.588126	0.599504	0.74217	0.939201	0.704171	0.775076	0.598305	0.502119	NA	0.998433	0.588126	0.691599	0.68585	0.588126	0.670551	0.662198	0.704171	0.723171	0.722921	98.0142	95.9415	96.9779	99.7897	99.5595	99.6746	99.95	99.8177	99.8839
427	start_date+5	Genomic	tfps_lgr_gam_wtd_mean	7	56	100	100	no	0.1	0.51678	0.533117	0.808989	0.963362	0.615175	0.611247	0.640737	0.689655	0.658114	0.719444	0.699452	0.288866	NA	1	0.615175	0.684493	0.681296	0.615175	0.707872	0.70345	0.640737	0.649426	0.649367	99.1642	98.8648	99.0145	99.0068	95.3414	97.1741	99.9927	99.7747	99.8837
428	start_date+5	Genomic	tfps_lgr_mean	7	56	perc	100	no	0.2	0.534578	0.657143	0.688518	0.943966	0.601575	0.629562	0.694418	0.510889	0.696792	0.803472	0.739409	0.227241	NA	0.489028	0.601575	0.684143	0.682595	0.601575	0.676501	0.674057	0.694418	0.695605	0.695604	98.6549	96.991	97.823	99.7382	98.9366	99.3374	99.9789	99.7879	99.8834
429	Rt+5	Genomic	tfps_lgr_mean	7	84	100	75	1	0.2	0.756401	0.783706	0.825222	0.988199	0.604827	0.580787	0.634536	0.862976	0.707826	0.720365	0.658491	0.466102	0.641827	0.909091	0.604827	0.68618	0.682067	0.604827	0.69618	0.690108	0.634536	0.671181	0.670179	98.7714	98.1858	98.4786	98.8531	97.4557	98.1544	99.9834	99.7834	99.8834
430	Rt+5	Genomic	tfps_lgr_mean	14	84	100	70	5	0.35	0.747829	0.823615	0.765543	1	0.576493	0.593505	0.806041	0.931942	0.636444	0.762918	0.698326	0.497881	NA	0.818182	0.576493	0.696569	0.691493	0.576493	0.68012	0.675472	0.636444	0.721242	0.71624	97.2013	97.1134	97.1573	98.9048	99.4575	99.1811	99.904	99.8628	99.8834
431	Rt+5	Genomic	tfps_lgr_gam_wtd_mean	28	56	100	85	1	0.05	0.733449	0.753722	0.74929	0.866259	0.582213	0.516157	0.68625	0.864791	0.660262	0.639818	0.780259	0.439831	0.370001	0	0.582213	0.691655	0.688072	0.582213	0.703921	0.698217	0.660262	0.673256	0.67313	97.6169	98.6272	98.1221	99.4157	97.6909	98.5533	99.9297	99.8366	99.8831
432	Rt+5	Genomic	tfps_lgr_gam_wtd_mean	28	56	100	90	1	0.05	0.72541	0.75	0.74929	0.867133	0.582213	0.514798	0.68625	0.905626	0.660262	0.638298	0.780259	0.474576	NA	0.0548589	0.582213	0.691655	0.688072	0.582213	0.703921	0.698217	0.660262	0.673256	0.67313	97.6169	98.6272	98.1221	99.4157	97.6909	98.5533	99.9297	99.8366	99.8831
433	Rt+5	Genomic	tfps_lgr_gam_mean	14	84	100	100	5	0.2	0.731776	0.7866	0.825222	0.991696	0.55969	0.542233	0.868366	0.950091	0.647995	0.679331	0.743004	0.425	NA	0.727273	0.55969	0.728855	0.719709	0.55969	0.709305	0.700116	0.647995	0.75818	0.750131	95.714	98.7142	97.2141	99.1968	99.7873	99.492	99.7866	99.9794	99.883
434	Rt+5	Genomic	tfps_lgr_mean	7	84	100	70	1	0.1	0.731645	0.776882	0.89701	0.999563	0.594861	0.570949	0.609181	0.877495	0.628798	0.705167	0.730479	0.449576	0.689655	0.818182	0.594861	0.692066	0.683621	0.594861	0.740783	0.730477	0.609181	0.61899	0.618912	98.346	99.626	98.986	97.5223	90.1054	93.8139	99.9688	99.7972	99.883
435	Rt+5	Genomic	tfps_lgr_wtd_mean	7	84	100	95	5	0.05	0.708713	0.818652	0.839683	0.996941	0.557535	0.554471	0.849521	0.942831	0.811141	0.882979	0.730479	0.349576	NA	1	0.557535	0.757672	0.748951	0.557535	0.709233	0.699303	0.811141	0.830331	0.830109	95.4725	98.6762	97.0743	99.9996	99.9968	99.9982	99.7669	99.9984	99.8827
436	Rt+5	Genomic	tfps_lgr_mean	14	84	100	70	1	0.1	0.731645	0.7866	0.89701	1	0.58621	0.571829	0.640912	0.911978	0.588724	0.724924	0.767797	0.461017	0.713677	0.818182	0.58621	0.696131	0.686375	0.58621	0.750339	0.739093	0.588724	0.614818	0.614264	97.9268	99.7549	98.8409	95.0033	88.9133	91.9583	99.9424	99.8226	99.8825
437	Rt+5	Genomic	tfps_lgr_mean	7	84	100	100	1	0.1	0.708713	0.735525	0.86838	0.987325	0.558975	0.488322	0.74217	0.930127	0.715737	0.706687	0.759705	0.394068	0.665923	0.727273	0.558975	0.728993	0.721773	0.558975	0.72902	0.717104	0.715737	0.728954	0.728834	95.6649	99.3425	97.5037	99.8331	99.6402	99.7366	99.7823	99.9823	99.8823
438	Rt+5	Genomic	tfps_lgr_gam_mean	28	84	100	75	5	0.4	0.783415	0.807486	0.749842	0.994318	0.558944	0.632459	0.904714	0.937387	0.65393	0.650456	0.788268	0.557627	0.54931	0.818182	0.558944	0.73114	0.721458	0.558944	0.699018	0.691307	0.65393	0.779322	0.769168	95.6613	98.256	96.9586	99.3202	99.8795	99.5999	99.7819	99.982	99.882
439	Rt+10	Genomic	tfps_lgr_gam_mean	7	84	100	75	1	0.25	0.730956	0.760367	0.755093	0.987179	0.579113	0.560998	0.870328	0.945378	0.598058	0.5625	0.683304	0.474815	0.587685	0.909091	0.579113	0.697179	0.689225	0.579113	0.672503	0.668538	0.598058	0.734193	0.721462	97.4126	96.509	96.9608	96.3871	99.5342	97.9606	99.9181	99.8458	99.8819
440	Rt+5	Genomic	tfps_lgr_mean	28	84	100	75	1	0.4	0.76223	0.771299	0.749842	0.98951	0.558944	0.613102	0.879305	0.884755	0.67259	0.655015	0.788268	0.544068	0.616391	0.909091	0.558944	0.72979	0.721407	0.558944	0.699018	0.691307	0.67259	0.775947	0.769033	95.6613	98.256	96.9586	99.5554	99.8785	99.7169	99.7819	99.9819	99.8819
441	start_date+5	Genomic	tfps_lgr_gam_mean	7	56	perc	90	no	0.2	0.494207	0.596537	0.804875	0.969109	0.570321	0.584588	0.667226	0.486388	0.707185	0.797222	0.755375	0.229342	NA	0.489028	0.570321	0.700997	0.696247	0.570321	0.71019	0.702539	0.667226	0.687206	0.686915	96.7173	98.8252	97.7713	99.5217	98.5628	99.0423	99.868	99.8955	99.8817
442	start_date+5	Genomic	tfps_lgr_gam_wtd_mean	7	56	100	75	no	0.25	0.51786	0.510173	0.731284	0.924569	0.587374	0.643807	0.726903	0.754083	0.616264	0.729167	0.786832	0.262255	NA	1	0.587374	0.689731	0.685528	0.587374	0.70183	0.696564	0.616264	0.671583	0.669301	97.9779	98.5442	98.2611	97.9406	97.358	97.6493	99.9482	99.815	99.8816
443	Rt+5	Genomic	tfps_lgr_gam_mean	7	84	100	75	1	0.15	0.710766	0.771505	0.839683	0.992133	0.598169	0.607103	0.68625	0.931034	0.58034	0.677812	0.772813	0.502542	0.641827	0.909091	0.58034	0.695451	0.688392	0.598169	0.736889	0.729466	0.58034	0.633295	0.631077	98.531	99.6087	99.0698	93.0605	92.5976	92.8291	99.9228	99.8399	99.8814
444	Rt+5	Genomic	tfps_lgr_gam_wtd_mean	28	56	100	90	1	0.15	0.749862	0.75	0.713239	0.867133	0.566861	0.514798	0.836812	0.905626	0.659995	0.638298	0.751819	0.474576	NA	0.0548589	0.566861	0.705745	0.69984	0.566861	0.677306	0.67237	0.659995	0.748404	0.743163	96.3727	96.8419	96.6073	99.4014	99.7505	99.5759	99.8459	99.9164	99.8811
445	Rt+10	Genomic	tfps_lgr_simple_mean	14	56	50	65	no	0	0.807806	0.844896	0.735877	0.74359	0.627936	0.505559	0.613657	0.722689	0.693875	0.855769	0.744021	0.878889	0.94379	0.995298	0.613657	0.683073	0.68093	0.627936	0.702612	0.700544	0.613657	0.653766	0.652534	99.4515	98.733	99.0922	97.7236	95.6903	96.7069	99.9913	99.7708	99.881
446	Rt+5	Genomic	tfps_lgr_mean	7	84	100	65	5	0.15	0.767331	0.817825	0.925815	0.999563	0.631024	0.590386	0.571498	0.878403	0.655936	0.738602	0.740738	0.489831	0.616391	0.818182	0.571498	0.705002	0.69506	0.631024	0.765859	0.756388	0.571498	0.613717	0.612263	99.4933	99.9118	99.7025	91.573	88.3992	89.9861	99.8735	99.8885	99.881
447	Rt+5	Genomic	tfps_lgr_gam_wtd_mean	28	56	100	95	1	0.1	0.741596	0.748759	0.679747	0.82299	0.582213	0.523676	0.710641	0.907441	0.692961	0.62462	0.787449	0.482203	NA	0.023511	0.582213	0.690602	0.687388	0.582213	0.683136	0.677981	0.692961	0.701801	0.701745	97.6169	97.3139	97.4654	99.7217	99.1578	99.4398	99.9297	99.8315	99.8806
448	Rt+5	Genomic	tfps_lgr_mean	28	84	100	75	5	0.3	0.772885	0.800248	0.825222	0.990385	0.557726	0.619261	0.849246	0.926497	0.645076	0.68541	0.826082	0.551271	0.587685	0.818182	0.557726	0.74067	0.730688	0.557726	0.736343	0.724444	0.645076	0.747161	0.740154	95.5038	99.5108	97.5073	99.1575	99.7338	99.4456	99.7688	99.9919	99.8804
449	start_date+5	Genomic	tfps_lgr_mean	14	56	perc	100	5	0.2	0.455993	0.590693	0.768871	0.898707	0.605638	0.652422	0.585271	0.421053	0.719115	0.758333	0.775525	0.260154	NA	0.490596	0.585271	0.690884	0.686062	0.605638	0.716678	0.712122	0.585271	0.652193	0.64875	98.7968	99.1879	98.9924	94.0806	95.258	94.6693	99.9403	99.8201	99.8802
450	start_date+5	Genomic	tfps_lgr_gam_mean	28	56	perc	85	no	0.3	0.655004	0.77316	0.770615	0.960489	0.566977	0.553995	0.652967	0.480036	0.691005	0.774306	0.846141	0.301821	NA	0.468652	0.566977	0.705541	0.698946	0.566977	0.727911	0.717709	0.652967	0.671986	0.671717	96.3823	99.3575	97.8699	99.2756	97.5888	98.4322	99.847	99.9112	99.8791
451	start_date+5	Genomic	tfps_lgr_gam_wtd_mean	7	56	100	100	no	0.35	0.52681	0.533117	0.688518	0.963362	0.585339	0.611247	0.69872	0.689655	0.681191	0.719444	0.790971	0.288866	NA	1	0.585339	0.688948	0.685822	0.585339	0.688276	0.683116	0.681191	0.689956	0.6899	97.8573	97.7161	97.7867	99.6475	98.6883	99.1679	99.9407	99.8175	99.8791
452	Rt+5	Genomic	tfps_lgr_gam_wtd_mean	28	56	100	80	5	0.1	0.776954	0.698511	0.695575	0.880245	0.576903	0.534075	0.796743	0.781307	0.645076	0.595745	0.758336	0.425	NA	0.0188088	0.576903	0.694527	0.689997	0.576903	0.676938	0.672619	0.645076	0.72091	0.71691	97.2195	96.8624	97.041	99.1575	99.4662	99.3119	99.9062	99.8518	99.879
453	start_date+5	Genomic	tfps_lgr_gam_mean	7	56	perc	100	no	0.25	0.614248	0.708442	0.804875	0.966954	0.57683	0.585131	0.652967	0.479129	0.665635	0.806944	0.775525	0.229692	NA	0.501567	0.57683	0.695167	0.690081	0.57683	0.719077	0.711417	0.652967	0.659301	0.659271	97.2169	99.1656	98.1913	99.2756	96.4244	97.85	99.9055	99.8521	99.8788
454	Rt+5	Genomic	tfps_lgr_gam_mean	7	84	100	95	1	0.2	0.709523	0.729115	0.839683	0.994755	0.55641	0.517277	0.912904	0.951906	0.67916	0.662614	0.761457	0.440678	0.587685	0.727273	0.55641	0.749923	0.739113	0.55641	0.719184	0.708574	0.67916	0.796032	0.787406	95.3872	99.0663	97.2267	99.6174	99.944	99.7807	99.7606	99.9961	99.8783
455	Rt+5	Genomic	tfps_lgr_mean	14	84	100	70	5	0.3	0.758781	0.823615	0.780854	1	0.591619	0.593505	0.758492	0.931942	0.647995	0.762918	0.655967	0.497881	NA	0.818182	0.591619	0.686985	0.683287	0.591619	0.676147	0.671683	0.647995	0.703243	0.701069	98.1954	96.7855	97.4905	99.1968	99.1447	99.1708	99.9623	99.7943	99.8783
456	Rt+5	Genomic	tfps_lgr_mean	28	84	100	80	1	0.3	0.76223	0.765922	0.749842	0.991696	0.580035	0.598144	0.732647	0.885662	0.668273	0.653495	0.723587	0.51822	0.641827	0.909091	0.580035	0.690877	0.687943	0.580035	0.684488	0.680203	0.668273	0.70046	0.69972	97.4754	97.4878	97.4816	99.531	99.0966	99.3138	99.9212	99.8351	99.8781
457	Rt+5	Genomic	tfps_lgr_gam_wtd_mean	14	84	100	70	1	0.1	0.743771	0.795079	0.825222	0.999126	0.577776	0.589586	0.836812	0.989111	0.606615	0.723404	0.642801	0.420763	0.570646	1	0.577776	0.697845	0.68927	0.577776	0.681933	0.674221	0.606615	0.721714	0.712477	97.264	97.0033	97.1336	97.1457	99.3933	98.2695	99.91	99.846	99.878
458	Rt+5	Genomic	tfps_lgr_gam_mean	7	84	100	80	1	0.1	0.710766	0.7622	0.882687	0.993007	0.604213	0.589906	0.628804	0.940109	0.58034	0.667173	0.788931	0.450847	0.665923	0.727273	0.58034	0.696995	0.687459	0.604213	0.75861	0.74934	0.58034	0.604572	0.604086	98.7506	99.8629	99.3067	93.0605	85.8827	89.4716	99.9228	99.8323	99.8776
459	Rt+5	Genomic	tfps_lgr_gam_mean	14	84	100	95	5	0.1	0.710766	0.79239	0.854057	0.990822	0.565801	0.546393	0.74217	0.955535	0.59746	0.68541	0.784674	0.430085	NA	0.727273	0.565801	0.708832	0.700052	0.565801	0.734844	0.723791	0.59746	0.669815	0.665896	96.2755	99.4956	97.8855	96.1078	97.061	96.5844	99.8378	99.9172	99.8775
460	start_date+5	Genomic	tfps_lgr_mean	14	56	perc	90	no	0.15	0.550351	0.748052	0.688518	0.95546	0.57683	0.607855	0.72067	0.522686	0.7375	0.79375	0.739155	0.239846	NA	0.479624	0.57683	0.692535	0.689667	0.57683	0.668168	0.664609	0.72067	0.729085	0.729036	97.2169	96.1599	96.6884	99.8483	99.6413	99.7448	99.9055	99.8493	99.8774
461	start_date+5	Genomic	tfps_lgr_gam_wtd_mean	14	56	100	65	no	0.2	0.496385	0.493939	0.688518	0.894397	0.589626	0.64747	0.81349	0.778584	0.607959	0.692361	0.744222	0.276261	NA	1	0.589626	0.688763	0.683729	0.589626	0.674122	0.671014	0.607959	0.710724	0.703256	98.1062	96.7264	97.4163	97.1817	99.1914	98.1866	99.9563	99.7981	99.8772
462	Rt+5	Genomic	tfps_lgr_gam_mean	28	84	100	75	1	0.5	0.783415	0.770058	0.733646	0.99257	0.569874	0.630779	0.888188	0.901996	0.62521	0.641337	0.698326	0.573305	0.587685	0.909091	0.569874	0.703049	0.694978	0.569874	0.667282	0.663399	0.62521	0.756699	0.745187	96.6925	96.0519	96.3722	98.4336	99.766	99.0998	99.8658	99.8881	99.877
463	Rt+5	Genomic	tfps_lgr_gam_wtd_mean	28	56	100	80	1	0.1	0.741596	0.750207	0.695575	0.86451	0.572872	0.528795	0.776253	0.876588	0.692961	0.62766	0.74412	0.452119	NA	0.00470219	0.572872	0.696356	0.69271	0.572872	0.670856	0.666829	0.692961	0.734607	0.733426	96.8941	96.3596	96.6269	99.7217	99.6834	99.7025	99.8831	99.8708	99.8769
464	Rt+5	Genomic	tfps_lgr_gam_mean	7	84	100	90	5	0.15	0.721117	0.789702	0.86838	0.993007	0.556014	0.544073	0.912904	0.970054	0.707826	0.693009	0.763852	0.40678	NA	0.727273	0.556014	0.761795	0.750639	0.556014	0.729415	0.717136	0.707826	0.810365	0.803851	95.3531	99.343	97.3481	99.8018	99.9795	99.8907	99.7549	99.9989	99.8769
465	Rt+5	Genomic	tfps_lgr_wtd_mean	14	84	100	80	5	0.1	0.719974	0.835401	0.81063	0.995629	0.561652	0.602544	0.849521	0.963702	0.797373	0.831307	0.57808	0.288983	NA	1	0.561652	0.719451	0.708309	0.561652	0.650121	0.640855	0.797373	0.823447	0.823034	95.8887	93.893	94.8909	99.9943	99.9942	99.9942	99.802	99.9515	99.8768
466	Rt+5	Genomic	tfps_lgr_mean	14	84	100	100	5	0.05	0.731776	0.788668	0.86838	0.988636	0.559274	0.509758	0.733477	0.926497	0.637455	0.768997	0.818157	0.383475	0.570646	0.727273	0.559274	0.723349	0.71417	0.559274	0.748604	0.735175	0.637455	0.685466	0.683782	95.6829	99.7022	97.6926	98.9421	98.4025	98.6723	99.7847	99.9686	99.8767
467	start_date+5	Genomic	tfps_lgr_gam_wtd_mean	7	56	100	FALSE	5	0.45	0.553384	0.477489	0.688518	0.920977	0.592129	0.614367	0.604497	0.605263	0.763016	0.779167	0.788956	0.422269	NA	1	0.592129	0.687423	0.682751	0.592129	0.689868	0.685165	0.604497	0.683756	0.679147	98.2269	97.8674	98.0472	97.0032	98.1092	97.5562	99.9635	99.7895	99.8765
468	Rt+5	Genomic	tfps_lgr_gam_mean	7	84	100	100	1	0.2	0.709523	0.729115	0.839683	0.993881	0.556014	0.513518	0.912904	0.956443	0.685942	0.633739	0.771167	0.427966	0.587685	0.727273	0.556014	0.753142	0.742356	0.556014	0.722288	0.711404	0.685942	0.799423	0.791327	95.3531	99.165	97.2591	99.6857	99.9567	99.8212	99.7549	99.9974	99.8762
469	start_date+5	Genomic	tfps_lgr_gam_wtd_mean	7	56	100	95	no	0.15	0.52422	0.528355	0.657694	0.935345	0.6165	0.609551	0.719629	0.708711	0.690207	0.764583	0.718928	0.276261	NA	1	0.6165	0.680592	0.679432	0.6165	0.664374	0.663052	0.690207	0.704918	0.704764	99.2024	96.0202	97.6113	99.7129	99.239	99.476	99.9939	99.7585	99.8762
470	start_date+5	Genomic	tfps_lgr_gam_mean	7	56	perc	70	no	0.35	0.539676	0.6	0.632333	0.95977	0.590043	0.595916	0.652967	0.545372	0.763016	0.822222	0.801907	0.257003	NA	0.471787	0.590043	0.688053	0.683401	0.590043	0.674761	0.668833	0.652967	0.707992	0.70585	98.1275	96.5377	97.3326	99.2756	99.2536	99.2646	99.9567	99.7953	99.876
471	start_date+5	Genomic	tfps_lgr_wtd_mean	28	56	100	95	no	0.25	0.57906	0.605411	0.732604	0.991379	0.577651	0.564713	0.710627	0.707804	0.723607	0.810417	0.712432	0.313375	NA	1	0.577651	0.691384	0.688786	0.577651	0.674229	0.670542	0.710627	0.717117	0.717088	97.2544	96.6865	96.9704	99.8117	99.4721	99.6419	99.9092	99.8428	99.876
472	Rt+5	Genomic	tfps_lgr_gam_mean	14	84	100	85	5	0.2	0.721117	0.800662	0.780854	0.992133	0.557535	0.553831	0.849521	0.96098	0.67259	0.659574	0.794042	0.448729	NA	0.727273	0.557535	0.730908	0.722973	0.557535	0.71081	0.701824	0.67259	0.761056	0.755896	95.4725	98.7916	97.132	99.5554	99.8156	99.6855	99.7669	99.9843	99.8756
473	Rt+5	Genomic	tfps_lgr_gam_wtd_mean	28	56	100	80	5	0.15	0.743163	0.698511	0.638965	0.880245	0.577776	0.534075	0.836812	0.781307	0.666208	0.595745	0.751819	0.425	NA	0.0188088	0.577776	0.694316	0.688521	0.577776	0.656186	0.652303	0.666208	0.75151	0.746653	97.264	95.0169	96.1404	99.5078	99.7743	99.6411	99.91	99.8407	99.8753
474	start_date+5	Genomic	tfps_lgr_gam_wtd_mean	14	56	100	60	no	0.2	0.496385	0.497403	0.688518	0.903017	0.60567	0.657441	0.755634	0.736842	0.611803	0.699306	0.755375	0.247199	NA	1	0.60567	0.6834	0.680217	0.60567	0.683188	0.680411	0.611803	0.683719	0.679926	98.7999	97.5045	98.1522	97.6947	98.1782	97.9365	99.9844	99.7659	99.8752
475	start_date+10	Genomic	tfps_lgr_gam_wtd_mean	7	84	perc	65	no	0.25	0.555963	0.554303	0.651406	0.968923	0.625473	0.646665	0.655916	0.478992	0.629549	0.769925	0.856922	0.435112	NA	0.303922	0.625473	0.683853	0.678853	0.625473	0.711267	0.704153	0.629549	0.642733	0.642597	99.4033	98.8936	99.1484	98.6121	94.4352	96.5237	99.9972	99.7528	99.875
476	start_date+5	Genomic	tfps_lgr_mean	14	56	perc	95	no	0.15	0.54114	0.748701	0.688518	0.954741	0.585948	0.612129	0.707614	0.509074	0.703042	0.802083	0.749607	0.242997	NA	0.485893	0.585948	0.686946	0.684663	0.585948	0.674691	0.671227	0.703042	0.705328	0.705324	97.9126	96.7455	97.329	99.7856	99.2476	99.5166	99.9419	99.8074	99.8747
477	start_date+10	Genomic	tfps_lgr_gam_wtd_mean	7	84	perc	60	5	0.15	0.51839	0.526434	0.606282	0.95838	0.712179	0.697413	0.701187	0.459034	0.593216	0.827068	0.821824	0.467721	NA	0.323529	0.593216	0.686938	0.682053	0.606282	0.713428	0.707969	0.593216	0.647201	0.644946	98.8614	99.0449	98.9532	95.9049	94.7733	95.3391	99.9663	99.7829	99.8746
478	Rt+5	Genomic	tfps_lgr_mean	28	84	100	75	1	0.3	0.772885	0.771299	0.749842	0.98951	0.572976	0.613102	0.732647	0.884755	0.668273	0.655015	0.753159	0.544068	0.641827	0.909091	0.572976	0.69538	0.691781	0.572976	0.691992	0.686538	0.668273	0.70046	0.69972	96.9017	97.958	97.4299	99.531	99.0966	99.3138	99.884	99.8649	99.8745
479	start_date+5	Genomic	tfps_lgr_mean	14	56	100	75	no	0.3	0.559283	0.587229	0.731284	0.938937	0.570041	0.612061	0.72067	0.758621	0.6	0.606944	0.892885	0.42472	0.54931	0.990596	0.570041	0.702976	0.693961	0.570041	0.731404	0.719332	0.6	0.660335	0.657573	96.706	99.3972	98.0516	96.483	96.2455	96.3642	99.8669	99.8812	99.8741
480	Rt+5	Genomic	tfps_lgr_gam_mean	7	84	100	95	5	0.25	0.731428	0.769644	0.825222	0.993444	0.55969	0.553751	0.879305	0.96098	0.630796	0.694529	0.708806	0.413983	NA	0.727273	0.55969	0.720764	0.71091	0.55969	0.697906	0.689205	0.630796	0.75505	0.744756	95.714	98.1313	96.9227	98.7244	99.7628	99.2436	99.7866	99.9611	99.8738
481	Rt+5	Genomic	tfps_lgr_gam_wtd_mean	14	84	100	100	1	0.05	0.697824	0.748139	0.839683	0.998689	0.569071	0.545513	0.87647	0.96461	0.574552	0.746201	0.672027	0.320339	NA	1	0.569071	0.70636	0.694619	0.569071	0.693594	0.684788	0.574552	0.725511	0.709632	96.6298	97.8395	97.2347	92.6809	99.3295	96.0052	99.8618	99.8856	99.8737
482	Rt+5	Genomic	tfps_lgr_gam_mean	14	84	100	85	5	0.15	0.710766	0.800662	0.780854	0.992133	0.566861	0.553831	0.796743	0.96098	0.612526	0.659574	0.763852	0.448729	NA	0.727273	0.566861	0.704167	0.697429	0.566861	0.703856	0.696656	0.612526	0.704635	0.698589	96.3727	98.5484	97.4606	97.6968	99.0703	98.3835	99.8459	99.9015	99.8737
483	Rt+5	Genomic	tfps_lgr_mean	7	84	100	90	1	0.1	0.687271	0.750207	0.854057	0.989948	0.556014	0.487282	0.807449	0.942831	0.715737	0.683891	0.759705	0.392373	0.665923	0.727273	0.556014	0.738592	0.730832	0.556014	0.723259	0.711878	0.715737	0.761593	0.760212	95.3531	99.1796	97.2663	99.8331	99.837	99.8351	99.7549	99.9921	99.8735
484	start_date+10	Genomic	tfps_lgr_wtd_mean	28	56	100	90	no	0.15	0.603439	0.666393	0.857371	0.960599	0.577475	0.52718	0.741589	0.760504	0.618967	0.683459	0.679395	0.258893	NA	0.997549	0.577475	0.694959	0.688226	0.577475	0.704747	0.695464	0.618967	0.680278	0.677509	97.2498	98.4918	97.8708	98.1036	98.0156	98.0596	99.9085	99.8381	99.8733
485	start_date+5	Genomic	tfps_lgr_gam_wtd_mean	28	56	100	70	no	0.05	0.51678	0.573377	0.917815	0.982759	0.597992	0.556709	0.583411	0.76951	0.703156	0.815278	0.671294	0.261204	NA	1	0.583411	0.694734	0.685296	0.597992	0.729034	0.716893	0.583411	0.643284	0.640491	98.518	99.3366	98.9273	93.7634	94.1505	93.957	99.9334	99.8127	99.8731
486	Rt+5	Genomic	tfps_lgr_gam_mean	7	84	100	85	5	0.25	0.720299	0.794665	0.79586	0.99257	0.566861	0.569909	0.85447	0.951906	0.642172	0.682371	0.665254	0.441525	NA	0.727273	0.566861	0.704923	0.697156	0.566861	0.675992	0.669525	0.642172	0.748321	0.740754	96.3727	96.5989	96.4858	99.0496	99.736	99.3928	99.8459	99.9003	99.8731
487	Rt+5	Genomic	tfps_lgr_wtd_mean	14	84	100	70	5	0.2	0.747829	0.858354	0.79586	1	0.598192	0.620621	0.93997	0.989111	0.707826	0.837386	0.560896	0.350424	NA	1	0.560896	0.720549	0.707815	0.560896	0.651649	0.643951	0.707826	0.823898	0.815681	95.8438	94.2035	95.0236	99.8018	99.9898	99.8958	99.7957	99.9503	99.873
488	start_date+5	Genomic	tfps_lgr_gam_mean	14	56	perc	70	no	0.35	0.564309	0.641558	0.632333	0.956897	0.589155	0.584385	0.652967	0.579855	0.749382	0.816667	0.815958	0.265406	NA	0.478056	0.589155	0.687959	0.683105	0.589155	0.679149	0.672379	0.652967	0.701175	0.699516	98.0755	96.8425	97.459	99.2756	99.0924	99.184	99.9542	99.7917	99.873
489	Rt+5	Genomic	tfps_lgr_gam_mean	14	84	100	75	1	0.35	0.743771	0.778743	0.733646	0.993881	0.589373	0.594225	0.825771	0.944646	0.67259	0.659574	0.618854	0.507203	0.616391	0.727273	0.589373	0.688047	0.682991	0.589373	0.647291	0.644399	0.67259	0.749181	0.745255	98.0852	94.2455	96.1654	99.5554	99.7671	99.6613	99.9547	99.7909	99.8728
490	Rt+5	Genomic	tfps_lgr_gam_wtd_mean	28	56	100	95	5	0.15	0.754478	0.694169	0.596561	0.84222	0.589579	0.529835	0.796743	0.821234	0.666208	0.639818	0.79482	0.444915	NA	0.0344828	0.589579	0.688782	0.682777	0.589579	0.66032	0.653866	0.666208	0.731476	0.728558	98.1005	95.1625	96.6315	99.5078	99.6349	99.5714	99.9556	99.7897	99.8727
491	start_date+5	Genomic	tfps_lgr_gam_wtd_mean	7	56	100	FALSE	5	0.4	0.553384	0.477489	0.688518	0.920977	0.589626	0.614367	0.638006	0.605263	0.742082	0.779167	0.771167	0.422269	NA	1	0.589626	0.68588	0.682627	0.589626	0.683104	0.679017	0.638006	0.690044	0.688079	98.1062	97.401	97.7536	98.9685	98.6136	98.7911	99.9563	99.7887	99.8725
492	start_date+5	Genomic	tfps_lgr_wtd_mean	7	56	100	90	no	0.15	0.539335	0.578571	0.732604	0.922414	0.63915	0.636345	0.658335	0.668784	0.63835	0.683333	0.728937	0.271359	NA	0.959248	0.63835	0.679475	0.678162	0.63915	0.70023	0.698855	0.63835	0.648342	0.648265	99.6288	98.6549	99.1419	98.9814	95.1795	97.0805	99.9994	99.7448	99.8721
493	Rt+5	Genomic	tfps_lgr_wtd_mean	14	84	100	60	5	0.15	0.734147	0.844293	0.81063	0.998689	0.557726	0.610062	0.849521	0.953721	0.797373	0.840426	0.619021	0.412712	NA	1	0.557726	0.726854	0.717062	0.557726	0.662459	0.654108	0.797373	0.823447	0.823034	95.5038	95.1839	95.3439	99.9943	99.9942	99.9942	99.7688	99.9748	99.8718
494	start_date+5	Genomic	tfps_lgr_wtd_mean	28	56	100	75	no	0.15	0.568624	0.62013	0.927489	0.977011	0.565705	0.559965	0.676423	0.756806	0.677758	0.796528	0.689944	0.307073	NA	1	0.565705	0.707464	0.698234	0.565705	0.727713	0.712696	0.676423	0.67709	0.67709	96.2526	99.2049	97.7288	99.5987	97.9714	98.7851	99.8369	99.9064	99.8716
495	Rt+5	Genomic	tfps_lgr_wtd_mean	7	84	100	70	1	0.1	0.719974	0.81038	0.925815	0.999126	0.573543	0.589506	0.669069	0.946461	0.676635	0.790274	0.653576	0.491102	NA	0.998433	0.573543	0.699728	0.690625	0.573543	0.717645	0.702741	0.669069	0.672852	0.672842	96.9208	98.8334	97.8771	99.5335	97.6662	98.5998	99.8871	99.8558	99.8715
496	Rt+5	Genomic	tfps_lgr_gam_mean	14	84	100	85	1	0.15	0.69907	0.76158	0.79586	0.99257	0.557535	0.516077	0.849521	0.96461	0.652542	0.62766	0.772813	0.491949	0.665923	0.727273	0.557535	0.725654	0.717453	0.557535	0.708736	0.699941	0.652542	0.751032	0.744546	95.4725	98.7062	97.0893	99.2647	99.7615	99.5131	99.7669	99.9756	99.8713
497	start_date+10	Genomic	tfps_lgr_gam_wtd_mean	28	84	perc	60	5	0.1	0.606901	0.640779	0.817127	0.967259	0.600727	0.597558	0.701187	0.434874	0.593216	0.827068	0.719742	0.321476	NA	0.32598	0.593216	0.6864	0.681456	0.600727	0.712532	0.706937	0.593216	0.647201	0.644946	98.6203	99.0054	98.8129	95.9049	94.7733	95.3391	99.9663	99.7762	99.8712
498	start_date+5	Genomic	tfps_lgr_gam_wtd_mean	28	56	100	65	no	0.1	0.51678	0.574675	0.889305	0.98204	0.594757	0.561593	0.662069	0.748639	0.640153	0.763889	0.6541	0.251751	NA	1	0.594757	0.688077	0.681152	0.594757	0.712721	0.702012	0.640153	0.651111	0.651019	98.3416	98.8004	98.571	99.0011	95.5453	97.2732	99.9683	99.7733	99.8708
499	start_date+5	Genomic	tfps_lgr_gam_wtd_mean	14	56	100	FALSE	5	0.3	0.528362	0.447186	0.688518	0.925287	0.57265	0.55854	0.707614	0.557169	0.691005	0.763194	0.817815	0.394258	NA	0.998433	0.57265	0.69552	0.69111	0.57265	0.692994	0.68573	0.691005	0.699309	0.69926	96.884	97.9047	97.3944	99.7153	99.0837	99.3995	99.882	99.8594	99.8707
500	start_date+5	Genomic	tfps_lgr_gam_wtd_mean	28	56	100	100	no	0.15	0.539335	0.561905	0.935494	0.970546	0.594757	0.553521	0.597969	0.684211	0.638675	0.80625	0.689944	0.22479	NA	1	0.594757	0.691368	0.681131	0.594757	0.740065	0.726772	0.597969	0.618322	0.617987	98.3416	99.5569	98.9493	96.3687	89.8267	93.0977	99.9683	99.7729	99.8706
501	Rt+5	Genomic	tfps_lgr_gam_mean	7	84	100	95	5	0.1	0.710766	0.769644	0.89701	0.993444	0.556014	0.553751	0.828537	0.96098	0.59746	0.694529	0.805511	0.413983	NA	0.727273	0.556014	0.736906	0.723961	0.556014	0.752845	0.737878	0.59746	0.712999	0.703575	95.3531	99.7401	97.5466	96.1078	99.2015	97.6546	99.7549	99.9855	99.8702
502	start_date+5	Genomic	tfps_lgr_gam_mean	14	56	perc	65	no	0.35	0.484485	0.552165	0.632333	0.952586	0.582448	0.589337	0.667226	0.592559	0.765823	0.830556	0.801156	0.259804	NA	0.476489	0.582448	0.689797	0.684959	0.582448	0.671979	0.665743	0.667226	0.716525	0.714827	97.6318	96.2623	96.9471	99.5217	99.4433	99.4825	99.9304	99.8096	99.87
503	Rt+5	Genomic	tfps_lgr_mean	14	84	100	90	5	0.05	0.69907	0.793838	0.839683	0.986888	0.565801	0.507999	0.776253	0.950091	0.564963	0.756839	0.797099	0.395339	0.570646	0.727273	0.564963	0.70876	0.698334	0.565801	0.734195	0.723487	0.564963	0.670608	0.662235	96.2755	99.4882	97.8818	89.9384	96.712	93.3252	99.8321	99.907	99.8696
504	Rt+5	Genomic	tfps_lgr_gam_mean	14	84	100	60	5	0.4	0.783415	0.828164	0.733646	1	0.574231	0.614942	0.85447	0.943739	0.619669	0.68541	0.698326	0.546186	NA	0.909091	0.574231	0.696069	0.689442	0.574231	0.668735	0.665085	0.619669	0.73707	0.72766	97.0133	96.2055	96.6094	98.201	99.6186	98.9098	99.8914	99.8477	99.8695
505	start_date+5	Genomic	tfps_lgr_gam_wtd_mean	14	56	100	FALSE	5	0.35	0.530144	0.447186	0.688518	0.925287	0.575743	0.55854	0.680993	0.557169	0.696792	0.763194	0.821153	0.394258	NA	0.998433	0.575743	0.69264	0.688277	0.575743	0.695138	0.687896	0.680993	0.688893	0.688848	97.1546	98.0515	97.603	99.6404	98.6509	99.1457	99.9005	99.8384	99.8695
506	Rt+5	Genomic	tfps_lgr_gam_mean	14	84	100	60	1	0.3	0.745347	0.789289	0.733646	1	0.602253	0.602464	0.756052	0.922868	0.685942	0.62766	0.631726	0.540678	0.629361	0.909091	0.602253	0.681924	0.679402	0.602253	0.655875	0.653529	0.685942	0.720997	0.720144	98.6819	95.1297	96.9058	99.6857	99.5183	99.602	99.9796	99.758	99.8688
507	start_date+5	Genomic	tfps_lgr_gam_wtd_mean	7	56	100	90	no	0.2	0.51786	0.527489	0.770615	0.931753	0.636404	0.629358	0.615782	0.677858	0.64236	0.778472	0.739155	0.271008	NA	1	0.615782	0.680863	0.678113	0.636404	0.715391	0.71302	0.615782	0.629071	0.628931	99.5849	99.2171	99.401	97.9348	92.1783	95.0565	99.9932	99.7441	99.8686
508	start_date+5	Genomic	tfps_lgr_mean	28	56	perc	70	no	0.3	0.673252	0.785498	0.632333	0.960489	0.58841	0.567359	0.66999	0.490018	0.780306	0.839583	0.760319	0.315476	NA	0.490596	0.58841	0.686272	0.682325	0.58841	0.660354	0.656459	0.66999	0.725148	0.723047	98.0288	95.412	96.7204	99.5391	99.5611	99.5501	99.9515	99.7852	99.8683
509	Rt+5	Genomic	tfps_lgr_wtd_mean	7	84	100	75	1	0.1	0.731645	0.816998	0.882687	0.995629	0.573543	0.596145	0.764434	0.938294	0.637455	0.793313	0.632114	0.472458	NA	0.998433	0.573543	0.698047	0.689591	0.573543	0.696115	0.684	0.637455	0.700945	0.698063	96.9208	97.7842	97.3525	98.9421	99.0464	98.9942	99.8871	99.8484	99.8678
510	Rt+5	Genomic	tfps_lgr_mean	14	84	100	75	1	0.25	0.745347	0.788255	0.765543	0.989948	0.588126	0.576628	0.758257	0.903811	0.685942	0.735562	0.63178	0.472881	0.665923	0.818182	0.588126	0.68593	0.682373	0.588126	0.661816	0.65766	0.685942	0.7221	0.721194	98.0142	95.5282	96.7712	99.6857	99.5327	99.6092	99.95	99.7856	99.8678
511	Rt+5	Genomic	tfps_lgr_gam_wtd_mean	7	84	100	85	5	0.15	0.708713	0.811621	0.765543	0.996066	0.556655	0.593345	0.934486	0.975499	0.761895	0.785714	0.621366	0.419068	NA	1	0.556655	0.727989	0.716266	0.556655	0.647855	0.642147	0.761895	0.84819	0.843789	95.4059	94.0197	94.7128	99.951	99.9997	99.9753	99.7619	99.9734	99.8677
512	start_date+5	Genomic	tfps_lgr_mean	28	56	perc	95	no	0.25	0.670704	0.80974	0.688518	0.948994	0.592672	0.599919	0.652967	0.519964	0.696792	0.807639	0.788451	0.303922	NA	0.476489	0.592672	0.68388	0.680926	0.592672	0.68988	0.685228	0.652967	0.67488	0.674524	98.2549	97.8719	98.0634	99.2756	97.8091	98.5423	99.9646	99.7707	99.8676
513	start_date+5	Genomic	tfps_lgr_gam_mean	7	56	perc	100	no	0.3	0.598451	0.708442	0.804875	0.966954	0.57421	0.585131	0.638006	0.479129	0.667766	0.806944	0.788451	0.229692	NA	0.501567	0.57421	0.694662	0.688977	0.57421	0.722512	0.714263	0.638006	0.652886	0.652717	97.0121	99.2568	98.1344	98.9685	95.7169	97.3427	99.8907	99.8443	99.8675
514	Rt+5	Genomic	tfps_lgr_wtd_mean	7	84	100	90	5	0.15	0.697824	0.822374	0.765543	0.996941	0.557726	0.56111	0.912886	0.946461	0.707826	0.849544	0.667822	0.35339	NA	1	0.557726	0.72236	0.712982	0.557726	0.663697	0.658188	0.707826	0.810356	0.803843	95.5038	95.5741	95.539	99.8018	99.9792	99.8905	99.7688	99.9661	99.8675
515	Rt+5	Genomic	tfps_lgr_gam_mean	7	84	100	85	1	0.1	0.688911	0.751654	0.882687	0.993007	0.578915	0.528555	0.786132	0.959165	0.564414	0.635258	0.734201	0.464407	0.641827	0.727273	0.564414	0.70927	0.69866	0.578915	0.731935	0.721239	0.564414	0.675273	0.666111	97.3918	99.4442	98.418	89.8803	97.0835	93.4819	99.825	99.9093	99.8671
516	Rt+5	Genomic	tfps_lgr_gam_wtd_mean	28	56	100	95	1	0.2	0.749862	0.748759	0.638965	0.82299	0.580278	0.523676	0.87647	0.907441	0.636444	0.62462	0.730479	0.482203	NA	0.023511	0.580278	0.692527	0.685241	0.580278	0.649907	0.647004	0.636444	0.756457	0.746876	97.4831	94.5055	95.9943	98.9048	99.7756	99.3402	99.9221	99.8122	99.8671
517	start_date+5	Genomic	tfps_lgr_gam_mean	7	56	perc	65	no	0.35	0.532177	0.599351	0.632333	0.956897	0.592656	0.585402	0.635278	0.586207	0.765823	0.825	0.801156	0.259454	NA	0.46395	0.592656	0.685449	0.680631	0.592656	0.675382	0.66961	0.635278	0.70055	0.697503	98.2541	96.6065	97.4303	98.8713	99.0175	98.9444	99.9644	99.7694	99.8669
518	Rt+5	Genomic	tfps_lgr_mean	7	84	100	75	5	0.3	0.745347	0.807072	0.839683	0.990385	0.6125	0.606783	0.662069	0.875681	0.65393	0.756839	0.643039	0.457627	NA	0.818182	0.6125	0.682244	0.67792	0.6125	0.698407	0.691543	0.65393	0.657999	0.657987	99.0906	98.2698	98.6802	99.3202	96.2855	97.8029	99.9907	99.7425	99.8666
519	start_date+5	Genomic	tfps_lgr_gam_wtd_mean	7	56	100	75	no	0	0.52213	0.510173	0.849138	0.924569	0.625752	0.643807	0.633023	0.754083	0.609632	0.729167	0.699452	0.262255	NA	1	0.609632	0.6834	0.678149	0.625752	0.724781	0.718974	0.609632	0.621328	0.621218	99.407	99.3895	99.3983	97.6038	90.6199	94.1119	99.9885	99.7445	99.8665
520	Rt+5	Genomic	tfps_lgr_wtd_mean	7	84	100	85	1	0.15	0.687271	0.780604	0.825222	0.996941	0.566012	0.56335	0.868366	0.96098	0.700245	0.803951	0.57458	0.43178	NA	1	0.566012	0.706885	0.695889	0.566012	0.655271	0.645033	0.700245	0.784306	0.779788	96.3021	94.3085	95.3053	99.7793	99.9215	99.8504	99.8389	99.8937	99.8663
521	start_date+5	Genomic	tfps_lgr_gam_mean	7	56	perc	95	no	0.25	0.614248	0.694372	0.804875	0.965517	0.57683	0.580315	0.652967	0.486388	0.650061	0.811111	0.775525	0.22619	NA	0.495298	0.57683	0.692052	0.686821	0.57683	0.719077	0.711417	0.650061	0.651514	0.651513	97.2169	99.1656	98.1913	99.2254	95.5906	97.408	99.9055	99.8254	99.8655
522	Rt+5	Genomic	tfps_lgr_gam_mean	7	84	100	90	1	0.1	0.679018	0.747105	0.86838	0.993881	0.556014	0.508799	0.870512	0.952813	0.612526	0.62766	0.738495	0.430085	0.629361	0.727273	0.556014	0.729186	0.717478	0.556014	0.720963	0.709111	0.612526	0.741519	0.730213	95.3531	99.0864	97.2197	97.6968	99.6523	98.6745	99.7549	99.9758	99.8653
523	Rt+5	Genomic	tfps_lgr_mean	28	84	100	75	1	0.35	0.76223	0.771299	0.749842	0.98951	0.564819	0.613102	0.782214	0.884755	0.707826	0.655015	0.701754	0.544068	0.616391	0.909091	0.564819	0.701291	0.697049	0.564819	0.672138	0.667351	0.707826	0.74502	0.744091	96.1727	96.4032	96.288	99.8018	99.7566	99.7792	99.8303	99.8998	99.865
524	start_date+5	Genomic	tfps_lgr_wtd_mean	7	56	100	70	no	0.25	0.531734	0.560173	0.688518	0.91954	0.592407	0.653778	0.755165	0.733212	0.591162	0.675	0.801907	0.27416	NA	0.987461	0.591162	0.685832	0.680584	0.592407	0.694278	0.689001	0.591162	0.673163	0.66815	98.24	98.1219	98.1809	95.6045	97.2714	96.438	99.9608	99.7689	99.8649
525	Rt+5	Genomic	tfps_lgr_gam_mean	7	84	100	FALSE	5	0.3	0.724043	0.738627	0.749842	0.965909	0.554217	0.56119	0.904714	0.933757	0.617114	0.577508	0.966501	0.602119	0.616391	0.818182	0.554217	0.758478	0.741559	0.554217	0.756854	0.737821	0.617114	0.760914	0.747203	95.1591	99.739	97.4491	97.9579	99.7772	98.8676	99.7325	99.9971	99.8648
526	start_date+5	Genomic	tfps_lgr_gam_mean	14	56	perc	70	no	0.2	0.55402	0.641558	0.688518	0.956897	0.586352	0.584385	0.665974	0.579855	0.744479	0.816667	0.739155	0.265406	NA	0.478056	0.586352	0.684896	0.682376	0.586352	0.671342	0.668246	0.665974	0.705226	0.704133	97.9365	96.4856	97.211	99.4941	99.2231	99.3586	99.9439	99.7857	99.8648
527	Rt+5	Genomic	tfps_lgr_wtd_mean	28	56	50	60	1	0.1	0.745669	0.569065	0.781217	0.938374	0.562975	0.574708	0.856924	0.909256	0.642172	0.472644	0.692862	0.660169	0.141815	0.0015674	0.562975	0.70723	0.699681	0.562975	0.679018	0.672929	0.642172	0.749548	0.741817	96.0222	96.8883	96.4553	99.0496	99.7425	99.396	99.8145	99.915	99.8648
528	Rt+5	Genomic	tfps_lgr_gam_wtd_mean	7	84	100	90	5	0.1	0.69907	0.81038	0.780854	0.997378	0.555718	0.582467	0.890487	0.960073	0.688052	0.788754	0.722089	0.364407	NA	1	0.555718	0.72744	0.718874	0.555718	0.68622	0.679211	0.688052	0.78927	0.782753	95.3151	97.4163	96.3657	99.7107	99.9304	99.8206	99.7515	99.978	99.8648
529	Rt+5	Genomic	tfps_lgr_gam_mean	7	84	100	85	1	0.25	0.697824	0.751654	0.765543	0.993007	0.566861	0.528555	0.85447	0.959165	0.65393	0.635258	0.665254	0.464407	0.570646	0.727273	0.566861	0.701212	0.694276	0.566861	0.665886	0.660913	0.65393	0.7542	0.747505	96.3727	95.8255	96.0991	99.3202	99.7789	99.5496	99.8459	99.8835	99.8647
530	Rt+5	Genomic	tfps_lgr_gam_wtd_mean	28	56	100	85	1	0.15	0.758257	0.753722	0.658574	0.866259	0.570196	0.516157	0.856641	0.864791	0.659995	0.639818	0.74412	0.439831	NA	0	0.570196	0.697905	0.691389	0.570196	0.65763	0.653768	0.659995	0.758318	0.751917	96.7114	95.152	95.9317	99.4014	99.797	99.5992	99.8675	99.8616	99.8645
531	Rt+5	Genomic	tfps_lgr_wtd_mean	14	84	100	95	5	0.05	0.697824	0.815343	0.825222	0.996941	0.554206	0.543513	0.868366	0.937387	0.797373	0.851064	0.707479	0.280932	NA	1	0.554206	0.750529	0.74142	0.554206	0.695636	0.686518	0.797373	0.83287	0.832113	95.1573	97.9565	96.5569	99.9943	99.997	99.9956	99.732	99.997	99.8645
532	Rt+5	Genomic	tfps_lgr_gam_mean	14	84	100	75	5	0.45	0.769594	0.817411	0.733646	0.994318	0.579363	0.618461	0.904714	0.941016	0.614157	0.714286	0.638405	0.500424	NA	0.818182	0.579363	0.694057	0.68496	0.579363	0.650471	0.647408	0.614157	0.759436	0.74541	97.4371	94.5369	95.987	97.8334	99.7679	98.8006	99.9183	99.8097	99.864
533	Rt+5	Genomic	tfps_lgr_gam_wtd_mean	7	84	100	90	5	0.15	0.697824	0.81038	0.749842	0.997378	0.560123	0.582467	0.935658	0.960073	0.72402	0.788754	0.611391	0.364407	NA	1	0.560123	0.716207	0.704836	0.560123	0.640452	0.63561	0.72402	0.829839	0.823064	95.791	93.3588	94.5749	99.8524	99.9945	99.9234	99.7887	99.9392	99.8639
534	start_date+10	Genomic	tfps_lgr_gam_wtd_mean	28	56	100	95	no	0.2	0.579097	0.643852	0.857371	0.981132	0.577475	0.525998	0.703144	0.796218	0.638738	0.675188	0.683045	0.199605	NA	1	0.577475	0.691955	0.685968	0.577475	0.705964	0.696708	0.638738	0.670941	0.670168	97.2498	98.551	97.9004	98.9895	97.4552	98.2224	99.9085	99.8187	99.8636
535	start_date+5	Genomic	tfps_lgr_mean	7	56	perc	95	no	0.15	0.534578	0.671212	0.688518	0.954023	0.588349	0.613621	0.68447	0.532668	0.7375	0.805556	0.718928	0.22444	NA	0.487461	0.588349	0.683553	0.681507	0.588349	0.665265	0.662845	0.68447	0.710985	0.71049	98.0259	95.9996	97.0128	99.6617	99.3489	99.5053	99.9506	99.7765	99.8636
536	Rt+5	Genomic	tfps_lgr_wtd_mean	7	84	100	90	1	0.05	0.667055	0.776882	0.839683	0.997815	0.566266	0.548872	0.786132	0.963702	0.649251	0.81459	0.66662	0.369915	NA	1	0.566266	0.701591	0.69468	0.566266	0.690857	0.681823	0.649251	0.717692	0.714421	96.323	97.6174	96.9702	99.2141	99.4307	99.3224	99.8405	99.8859	99.8632
537	Rt+5	Genomic	tfps_lgr_mean	14	84	100	100	5	0.15	0.719974	0.788668	0.825222	0.988636	0.55641	0.509758	0.780605	0.926497	0.67259	0.768997	0.763852	0.383475	NA	0.727273	0.55641	0.719736	0.712904	0.55641	0.715161	0.705221	0.67259	0.726597	0.724587	95.3872	98.9367	97.1619	99.5554	99.5806	99.568	99.7606	99.9658	99.8632
538	start_date+5	Genomic	tfps_lgr_wtd_mean	28	56	100	65	no	0.15	0.553102	0.627922	0.907478	0.984914	0.568949	0.557184	0.719629	0.775862	0.64236	0.734028	0.66348	0.270658	NA	0.985893	0.568949	0.700379	0.691711	0.568949	0.713302	0.699701	0.64236	0.680995	0.679898	96.6154	98.6946	97.655	99.0887	98.1776	98.6332	99.8607	99.8643	99.8625
539	Rt+5	Genomic	tfps_lgr_gam_wtd_mean	14	84	100	95	1	0.05	0.687271	0.752895	0.839683	0.998689	0.575626	0.548632	0.87647	0.961887	0.564963	0.717325	0.679891	0.324576	NA	1	0.564963	0.707327	0.695489	0.575626	0.6984	0.690079	0.564963	0.720716	0.703685	97.1366	98.1848	97.6607	89.9384	99.2054	94.5719	99.8321	99.8915	99.8618
540	Rt+5	Genomic	tfps_lgr_wtd_mean	7	84	100	70	1	0.05	0.719974	0.81038	0.925815	0.999126	0.582857	0.589506	0.659495	0.946461	0.595775	0.790274	0.701253	0.491102	0.54931	0.998433	0.582857	0.693039	0.683047	0.582857	0.736642	0.723303	0.595775	0.627635	0.626826	97.6508	99.4845	98.5677	96.0162	91.8124	93.9143	99.9317	99.7912	99.8614
541	start_date+5	Genomic	tfps_lgr_gam_wtd_mean	7	56	100	75	no	0.15	0.495595	0.510173	0.775721	0.924569	0.595957	0.643807	0.649105	0.754083	0.658114	0.729167	0.728112	0.262255	NA	1	0.595957	0.681402	0.678495	0.595957	0.69993	0.695621	0.649105	0.653609	0.653594	98.4158	98.4996	98.4577	99.2129	95.8285	97.5207	99.9731	99.7492	99.8612
542	start_date+5	Genomic	tfps_lgr_gam_wtd_mean	7	56	100	70	no	0.1	0.502083	0.512554	0.803239	0.936063	0.624279	0.641433	0.645676	0.771325	0.64044	0.761111	0.682591	0.246849	NA	1	0.624279	0.679245	0.676356	0.624279	0.70337	0.699511	0.64044	0.643058	0.643053	99.3771	98.685	99.031	99.0024	94.5066	96.7545	99.9966	99.7246	99.8606
543	Rt+10	Genomic	tfps_lgr_wtd_mean	7	84	100	70	5	0.15	0.761413	0.864833	0.780409	0.985939	0.570029	0.558669	0.819532	0.877101	0.644664	0.730769	0.667164	0.425185	NA	1	0.570029	0.696359	0.690351	0.570029	0.672534	0.667038	0.644664	0.732098	0.726858	96.7014	96.3765	96.5389	99.1511	99.6068	99.379	99.8664	99.8538	99.8601
544	Rt+5	Genomic	tfps_lgr_gam_mean	14	84	100	60	5	0.45	0.797941	0.828164	0.733646	1	0.572026	0.614942	0.904714	0.943739	0.608655	0.68541	0.670622	0.546186	NA	0.909091	0.572026	0.697933	0.688736	0.572026	0.658765	0.65533	0.608655	0.756684	0.742064	96.8325	95.3009	96.0667	97.4233	99.7447	98.584	99.8773	99.8425	99.8599
545	Rt+5	Genomic	tfps_lgr_gam_mean	7	84	100	90	1	0.15	0.688911	0.747105	0.839683	0.993881	0.553134	0.508799	0.912904	0.952813	0.692961	0.62766	0.743004	0.430085	0.616391	0.727273	0.553134	0.748337	0.737589	0.553134	0.71194	0.701421	0.692961	0.802933	0.795366	95.073	98.7728	96.9229	99.7217	99.9658	99.8437	99.7223	99.9958	99.859
546	start_date+5	Genomic	tfps_lgr_wtd_mean	28	56	100	90	no	0.25	0.570839	0.616017	0.836573	0.993534	0.562462	0.56512	0.681494	0.696915	0.719115	0.832639	0.722779	0.313725	NA	1	0.562462	0.704485	0.698832	0.562462	0.707271	0.69802	0.681494	0.700305	0.700052	95.9715	98.618	97.2948	99.6504	99.1102	99.3803	99.8076	99.9104	99.859
547	start_date+5	Genomic	tfps_lgr_gam_wtd_mean	7	56	100	85	no	0.2	0.51786	0.517965	0.740064	0.926006	0.638491	0.647198	0.615782	0.683303	0.658114	0.754861	0.739155	0.271709	NA	1	0.615782	0.678321	0.676359	0.638491	0.705903	0.704239	0.615782	0.636948	0.636596	99.6203	98.8966	99.2584	97.9348	93.5778	95.7563	99.9932	99.7247	99.8589
548	start_date+10	Genomic	tfps_lgr_gam_wtd_mean	28	84	perc	60	1	0.05	0.525776	0.546107	0.794281	0.975028	0.621849	0.613642	0.613657	0.440126	0.633089	0.808271	0.738489	0.321146	NA	0.328431	0.613657	0.680273	0.676517	0.621849	0.718206	0.714498	0.613657	0.623373	0.623297	99.3288	99.2642	99.2965	97.7236	91.0643	94.3939	99.9913	99.7263	99.8588
549	Rt+5	Genomic	tfps_lgr_gam_mean	7	84	100	FALSE	5	0.35	0.73392	0.738627	0.749842	0.965909	0.553031	0.56119	0.872282	0.933757	0.642172	0.577508	0.949686	0.602119	0.602647	0.818182	0.553031	0.753403	0.739131	0.553031	0.750853	0.732993	0.642172	0.757227	0.748435	95.0666	99.665	97.3658	99.0496	99.7817	99.4157	99.7213	99.9962	99.8588
550	Rt+5	Genomic	tfps_lgr_gam_wtd_mean	28	56	100	60	1	0.1	0.741596	0.746485	0.713571	0.876748	0.576188	0.519677	0.796743	0.885662	0.67916	0.600304	0.679891	0.436017	0.370001	0.180251	0.576188	0.689111	0.685404	0.576188	0.65655	0.653853	0.67916	0.737952	0.735606	97.1812	95.1614	96.1713	99.6174	99.7052	99.6613	99.903	99.8139	99.8584
551	start_date+5	Genomic	tfps_lgr_mean	14	56	perc	100	no	0.1	0.54114	0.744372	0.732604	0.949713	0.603582	0.634174	0.589038	0.513612	0.754824	0.813889	0.739155	0.242297	NA	0.490596	0.589038	0.68384	0.679933	0.603582	0.69178	0.688832	0.589038	0.671931	0.666798	98.7237	98.1131	98.4184	95.0373	97.1378	96.0876	99.954	99.7627	99.8584
552	Rt+5	Genomic	tfps_lgr_gam_mean	28	84	100	70	1	0.5	0.772885	0.766749	0.733646	1	0.561899	0.6267	0.904714	0.912886	0.642172	0.629179	0.698326	0.561017	0.602647	0.909091	0.561899	0.708151	0.699315	0.561899	0.664624	0.66029	0.642172	0.773443	0.762221	95.9126	95.768	95.8403	99.0496	99.8467	99.4482	99.8036	99.9128	99.8582
553	Rt+5	Genomic	tfps_lgr_gam_mean	14	84	100	85	1	0.1	0.688911	0.76158	0.825222	0.99257	0.572872	0.516077	0.807449	0.96461	0.564414	0.62766	0.755161	0.491949	0.665923	0.727273	0.564414	0.705023	0.695466	0.572872	0.717751	0.709397	0.564414	0.685931	0.675082	96.8941	99.0978	97.996	89.8803	97.8413	93.8608	99.825	99.8914	99.8582
554	Rt+5	Genomic	tfps_lgr_mean	7	84	100	85	5	0.05	0.710766	0.793011	0.925815	0.990822	0.569071	0.534155	0.68625	0.901996	0.564963	0.729483	0.788931	0.382627	0.587685	0.727273	0.564963	0.707006	0.694139	0.569071	0.761272	0.746294	0.564963	0.625607	0.62266	96.6298	99.8372	98.2335	89.9384	90.9295	90.434	99.8321	99.8827	99.8574
555	start_date+5	Genomic	tfps_lgr_wtd_mean	28	56	100	75	no	0.2	0.584632	0.62013	0.899425	0.977011	0.554817	0.559965	0.771047	0.756806	0.7	0.796528	0.7023	0.307073	NA	1	0.554817	0.725518	0.716743	0.554817	0.718848	0.705038	0.7	0.735524	0.734665	95.2088	98.9295	97.0692	99.7736	99.6895	99.7316	99.7399	99.9744	99.8571
556	Rt+5	Genomic	tfps_lgr_gam_mean	7	84	100	100	1	0.1	0.69907	0.729115	0.882687	0.993881	0.558975	0.513518	0.828537	0.956443	0.564414	0.633739	0.746716	0.427966	0.641827	0.727273	0.558975	0.716266	0.703482	0.558975	0.729459	0.716888	0.564414	0.696475	0.68384	95.6649	99.3364	97.5007	89.8803	98.408	94.1441	99.7823	99.9316	99.857
557	Rt+5	Genomic	tfps_lgr_gam_mean	7	84	100	90	1	0.2	0.709523	0.747105	0.81063	0.993881	0.553134	0.508799	0.912904	0.952813	0.67916	0.62766	0.740738	0.430085	0.587685	0.727273	0.553134	0.739313	0.729026	0.553134	0.701501	0.692531	0.67916	0.796032	0.787406	95.073	98.3279	96.7004	99.6174	99.944	99.7807	99.7223	99.9903	99.8563
558	start_date+5	Genomic	tfps_lgr_mean	28	56	perc	70	no	0.25	0.673252	0.785498	0.688518	0.960489	0.57683	0.567359	0.650788	0.490018	0.798142	0.839583	0.728937	0.315476	NA	0.490596	0.57683	0.688643	0.684596	0.57683	0.664762	0.661533	0.650788	0.724465	0.720709	97.2169	95.8787	96.5478	99.2352	99.5221	99.3787	99.9055	99.807	99.8562
559	Rt+5	Genomic	tfps_lgr_wtd_mean	14	84	100	75	5	0.05	0.756401	0.851323	0.839683	0.995192	0.560223	0.599744	0.796743	0.96461	0.620902	0.841945	0.729222	0.320339	NA	0.998433	0.560223	0.709355	0.701351	0.560223	0.709709	0.700023	0.620902	0.708823	0.703349	95.7974	98.7103	97.2539	98.2782	99.1985	98.7383	99.7898	99.9226	99.8562
560	start_date+5	Genomic	tfps_lgr_gam_wtd_mean	28	84	perc	65	1	0.1	0.47593	0.524242	0.716152	0.917385	0.64334	0.609212	0.609181	0.292196	0.697642	0.902083	0.722779	0.355392	NA	0.19279	0.609181	0.677819	0.676341	0.64334	0.69409	0.693134	0.609181	0.653412	0.651913	99.6811	98.3615	99.0213	97.5223	95.6338	96.5781	99.9881	99.724	99.8561
561	start_date+5	Genomic	tfps_lgr_gam_wtd_mean	14	56	100	75	no	0.15	0.488999	0.496753	0.731284	0.902299	0.577522	0.629901	0.717634	0.747731	0.678316	0.716667	0.728937	0.327031	NA	1	0.577522	0.686739	0.684126	0.577522	0.679248	0.675225	0.678316	0.697975	0.697698	97.2521	97.0936	97.1728	99.6086	99.0358	99.3222	99.9089	99.8025	99.8557
562	start_date+5	Genomic	tfps_lgr_wtd_mean	28	56	100	80	no	0.25	0.58745	0.616667	0.768871	0.97342	0.568132	0.572378	0.725493	0.750454	0.707185	0.815278	0.7023	0.288165	NA	0.998433	0.568132	0.694396	0.690873	0.568132	0.679768	0.674438	0.707185	0.716339	0.716281	96.5216	97.0212	96.7714	99.7919	99.4582	99.6251	99.8534	99.8577	99.8555
563	Rt+5	Genomic	tfps_lgr_mean	7	56	50	75	1	0.05	0.510366	0.470637	0.590072	0.722902	0.587674	0.512878	0.823828	0.937387	0.642172	0.665653	0.791655	0.827966	0.298405	0.0109718	0.587674	0.68708	0.67985	0.587674	0.656467	0.649919	0.642172	0.733	0.727351	97.993	94.7756	96.3843	99.0496	99.6118	99.3307	99.9488	99.7621	99.8555
564	start_date+5	Genomic	tfps_lgr_mean	7	56	100	85	no	0.2	0.556879	0.601948	0.775721	0.946121	0.573586	0.598019	0.653358	0.670599	0.599718	0.645139	0.874209	0.413866	0.570646	0.934169	0.573586	0.695318	0.686441	0.573586	0.741172	0.729972	0.599718	0.626538	0.625963	96.9222	99.6177	98.27	96.4779	91.6352	94.0566	99.8876	99.8234	99.8555
565	Rt+5	Genomic	tfps_lgr_wtd_mean	7	84	100	85	5	0.05	0.687271	0.821133	0.825222	0.996066	0.560223	0.576468	0.849521	0.960073	0.607736	0.829787	0.709193	0.413136	NA	1	0.560223	0.710379	0.700998	0.560223	0.698213	0.689549	0.607736	0.728629	0.718529	95.7974	98.1554	96.9764	97.1814	99.5003	98.3408	99.7898	99.9209	99.8554
566	Rt+5	Genomic	tfps_lgr_mean	7	84	100	90	5	0.1	0.709523	0.790116	0.86838	0.989073	0.552754	0.50008	0.764434	0.92559	0.72402	0.721884	0.788931	0.362712	0.570646	0.727273	0.552754	0.739704	0.731601	0.552754	0.736688	0.723481	0.72402	0.744227	0.743953	95.0213	99.4879	97.2546	99.8524	99.7552	99.8038	99.7175	99.9929	99.8552
567	Rt+5	Genomic	tfps_lgr_gam_mean	14	84	100	90	1	0.15	0.69907	0.756617	0.780854	0.993007	0.553617	0.511358	0.912904	0.975499	0.652542	0.618541	0.763852	0.464831	0.641827	0.727273	0.553617	0.732754	0.722378	0.553617	0.699441	0.691188	0.652542	0.782723	0.771821	95.1072	98.2485	96.6778	99.2647	99.8902	99.5775	99.7265	99.983	99.8547
568	Rt+5	Genomic	tfps_lgr_mean	14	84	100	80	1	0.25	0.696998	0.770471	0.765543	0.992133	0.575344	0.55999	0.828537	0.930127	0.67916	0.700608	0.608637	0.438559	0.665923	0.727273	0.575344	0.691444	0.685027	0.575344	0.649841	0.64479	0.67916	0.753849	0.750139	97.1147	94.287	95.7009	99.6174	99.7875	99.7024	99.8989	99.8104	99.8546
569	Rt+10	Genomic	tfps_lgr_simple_mean	14	56	50	75	no	-0.05	0.787453	0.83134	0.711708	0.628619	0.615014	0.509766	0.613657	0.716387	0.705688	0.855769	0.744021	0.881111	0.937304	0.995298	0.613657	0.678018	0.675869	0.615014	0.690248	0.688004	0.613657	0.659673	0.658066	99.1601	98.0574	98.6087	97.7236	96.2883	97.0059	99.9913	99.7179	99.8546
570	Rt+5	Genomic	tfps_lgr_wtd_mean	7	84	100	85	5	0.15	0.708713	0.821133	0.765543	0.996066	0.557726	0.576468	0.915964	0.960073	0.715737	0.829787	0.621366	0.413136	NA	1	0.557726	0.715267	0.704813	0.557726	0.648211	0.642558	0.715737	0.815851	0.809685	95.5038	94.0591	94.7815	99.8331	99.9854	99.9092	99.7688	99.939	99.8539
571	Rt+5	Genomic	tfps_lgr_gam_mean	7	84	100	80	5	0.1	0.700698	0.796112	0.925815	0.994318	0.610818	0.611582	0.628804	0.95735	0.564963	0.711246	0.797099	0.45	0.587685	0.818182	0.564963	0.7055	0.693261	0.610818	0.777911	0.766742	0.564963	0.596884	0.596029	99.0444	99.9565	99.5005	89.9384	83.0246	86.4815	99.8321	99.8756	99.8539
572	start_date+5	Genomic	tfps_lgr_gam_wtd_mean	7	56	100	65	no	0.15	0.495595	0.504113	0.836573	0.925287	0.635896	0.646384	0.726219	0.807623	0.563706	0.69375	0.744222	0.289216	NA	1	0.563706	0.701323	0.694932	0.635896	0.738897	0.734284	0.563706	0.644963	0.639824	99.5773	99.6878	99.6325	89.8556	94.0739	91.9647	99.8205	99.8872	99.8539
573	Rt+5	Genomic	tfps_lgr_mean	7	84	100	95	5	0.1	0.731428	0.783912	0.882687	0.989073	0.552754	0.513758	0.735452	0.894737	0.72402	0.721884	0.788931	0.357203	0.54931	0.727273	0.552754	0.736769	0.728344	0.552754	0.741458	0.727432	0.72402	0.729736	0.729714	95.0213	99.5708	97.2961	99.8524	99.6463	99.7493	99.7175	99.9901	99.8538
574	Rt+5	Genomic	tfps_lgr_gam_wtd_mean	28	56	100	80	1	0.15	0.758257	0.750207	0.658574	0.86451	0.567591	0.528795	0.856641	0.876588	0.659995	0.62766	0.74412	0.452119	NA	0.00470219	0.567591	0.697384	0.690756	0.567591	0.656762	0.652771	0.659995	0.758318	0.751917	96.4701	95.0595	95.7648	99.4014	99.797	99.5992	99.8503	99.8571	99.8537
575	start_date+5	Genomic	tfps_lgr_gam_mean	28	56	perc	70	no	0.3	0.655004	0.754329	0.770615	0.95977	0.5579	0.557726	0.665974	0.550817	0.75	0.827778	0.806373	0.320728	NA	0.45768	0.5579	0.710172	0.70419	0.5579	0.711629	0.702495	0.665974	0.707987	0.706739	95.5551	98.8233	97.1892	99.4941	99.279	99.3865	99.7712	99.9358	99.8535
576	Rt+5	Genomic	tfps_lgr_gam_wtd_mean	28	56	100	75	1	0.05	0.709615	0.742763	0.74929	0.860577	0.572345	0.520237	0.75524	0.843013	0.604787	0.609422	0.780259	0.442373	0.370001	0	0.572345	0.692384	0.686826	0.572345	0.700631	0.69425	0.604787	0.680013	0.67584	96.8569	98.4237	97.6403	97.0471	97.8914	97.4693	99.881	99.8255	99.8532
577	Rt+5	Genomic	tfps_lgr_mean	7	84	100	100	5	0.1	0.731428	0.766543	0.882687	0.987762	0.552754	0.514158	0.74217	0.909256	0.72402	0.738602	0.767797	0.353814	0.570646	0.727273	0.552754	0.733886	0.725718	0.552754	0.734413	0.720878	0.72402	0.733095	0.733039	95.0213	99.4356	97.2284	99.8524	99.6785	99.7655	99.7175	99.9878	99.8526
578	start_date+5	Genomic	tfps_lgr_mean	14	56	100	85	no	0.2	0.562771	0.590909	0.808989	0.951868	0.573586	0.598833	0.681494	0.674229	0.563706	0.622222	0.906043	0.42577	0.570646	0.934169	0.563706	0.706764	0.69445	0.573586	0.762873	0.749141	0.563706	0.6226	0.619808	96.9222	99.8614	98.3918	89.8556	90.3074	90.0815	99.8205	99.884	99.8522
579	Rt+5	Genomic	tfps_lgr_gam_mean	14	84	100	75	1	0.15	0.709523	0.778743	0.81063	0.993881	0.598878	0.594225	0.776253	0.944646	0.564414	0.659574	0.755161	0.507203	0.67779	0.727273	0.564414	0.701067	0.693682	0.598878	0.721556	0.715704	0.564414	0.670333	0.661912	98.5571	99.3013	98.9292	89.8803	96.6839	93.2821	99.825	99.8795	99.8522
580	Rt+5	Genomic	tfps_lgr_gam_mean	28	84	perc	75	no	0.6	0.62802	0.774607	0.637636	1	0.603689	0.678451	0.707614	0.57804	0.614157	0.545593	0.8454	0.507203	NA	0	0.603689	0.681699	0.676246	0.603689	0.695575	0.687833	0.614157	0.660886	0.659232	98.732	98.0475	98.3897	97.8334	96.4229	97.1281	99.9817	99.7226	99.8521
581	start_date+5	Genomic	tfps_lgr_gam_mean	14	56	100	80	no	0.2	0.52681	0.564935	0.775721	0.935345	0.568482	0.591372	0.772858	0.764065	0.558012	0.655556	0.906043	0.408613	0.587685	0.998433	0.558012	0.716223	0.703498	0.568482	0.750082	0.73653	0.558012	0.665435	0.656707	96.5915	99.7219	98.1567	87.4835	96.165	91.8242	99.7724	99.9317	99.8521
582	Rt+5	Genomic	tfps_lgr_mean	7	84	100	60	5	0.25	0.772885	0.819479	0.825222	0.998689	0.635703	0.599904	0.607085	0.854809	0.67916	0.734043	0.651829	0.516102	0.570646	0.818182	0.607085	0.6798	0.675828	0.635703	0.704251	0.699283	0.607085	0.643122	0.642112	99.5754	98.6754	99.1254	97.1759	94.3559	95.7659	99.9863	99.7173	99.8518
583	start_date+5	Genomic	tfps_lgr_mean	28	56	perc	75	no	0.3	0.673252	0.816667	0.688518	0.956897	0.56461	0.563696	0.694418	0.537205	0.727236	0.795833	0.815958	0.314426	NA	0.482759	0.56461	0.698148	0.693307	0.56461	0.689695	0.681989	0.694418	0.710827	0.710637	96.1515	97.6319	96.8917	99.7382	99.3512	99.5447	99.8274	99.876	99.8517
584	start_date+5	Genomic	tfps_lgr_gam_wtd_mean	7	56	100	90	no	0.3	0.52681	0.527489	0.688518	0.931753	0.593091	0.629358	0.680948	0.677858	0.659109	0.778472	0.778711	0.271008	NA	1	0.593091	0.680075	0.677481	0.593091	0.686774	0.682555	0.659109	0.670028	0.669939	98.27	97.6751	97.9726	99.3812	97.416	98.3986	99.9655	99.7379	99.8517
585	Rt+5	Genomic	tfps_lgr_wtd_mean	7	84	100	90	5	0.1	0.697824	0.822374	0.79586	0.996941	0.553208	0.56111	0.868366	0.946461	0.74189	0.849544	0.683385	0.35339	NA	1	0.553208	0.728542	0.720255	0.553208	0.677484	0.670085	0.74189	0.805128	0.80264	95.0789	96.6485	95.8637	99.9062	99.9779	99.942	99.7229	99.9803	99.8516
586	Rt+5	Genomic	tfps_lgr_wtd_mean	28	56	100	85	5	0.15	0.77686	0.714227	0.677394	0.868444	0.583668	0.531355	0.776253	0.746824	0.597258	0.597264	0.79482	0.45	NA	0.148903	0.583668	0.685879	0.680281	0.583668	0.685294	0.679869	0.597258	0.686756	0.680899	97.7082	97.4638	97.586	96.0986	98.2337	97.1662	99.9354	99.7666	99.851
587	Rt+5	Genomic	tfps_lgr_mean	28	84	100	70	1	0.3	0.76223	0.757858	0.749842	0.999563	0.570665	0.62198	0.734752	0.87931	0.620516	0.651976	0.786108	0.526695	0.641827	0.909091	0.570665	0.692377	0.687299	0.570665	0.702205	0.695469	0.620516	0.677634	0.675222	96.7546	98.492	97.6233	98.2767	97.8517	98.0642	99.8703	99.8306	99.8505
588	Rt+5	Genomic	tfps_lgr_wtd_mean	7	84	100	100	5	0.05	0.708713	0.80914	0.839683	0.997378	0.550886	0.538394	0.891609	0.945554	0.797373	0.851064	0.751819	0.313983	NA	1	0.550886	0.766274	0.75618	0.550886	0.714129	0.703229	0.797373	0.844491	0.843176	94.8091	98.856	96.8326	99.9943	99.9996	99.9969	99.701	99.9998	99.8504
589	start_date+5	Genomic	tfps_lgr_gam_wtd_mean	7	56	100	FALSE	1	0.4	0.498007	0.457143	0.731284	0.915948	0.577212	0.616334	0.585271	0.394737	0.829502	0.849306	0.726338	0.464286	NA	0.998433	0.577212	0.689921	0.683198	0.577212	0.678278	0.6743	0.585271	0.707386	0.696766	97.2319	97.0085	97.1202	94.0806	98.9756	96.5281	99.9076	99.7928	99.8502
590	Rt+5	Genomic	tfps_lgr_wtd_mean	14	84	100	70	1	0.05	0.719974	0.807072	0.882687	0.999126	0.570196	0.574708	0.796743	0.973684	0.595775	0.782675	0.642801	0.405085	0.570646	1	0.570196	0.697641	0.687483	0.570196	0.698561	0.686493	0.595775	0.696259	0.68897	96.7114	97.9551	97.3332	96.0162	98.6548	97.3355	99.8675	99.8326	99.8501
591	Rt+10	Genomic	tfps_lgr_gam_mean	14	84	100	60	5	0.3	0.737605	0.829346	0.755093	0.98842	0.582484	0.573618	0.819532	0.961134	0.598058	0.567308	0.677831	0.511111	NA	0.909091	0.582484	0.6866	0.68068	0.582484	0.671803	0.668039	0.598058	0.708795	0.700091	97.6335	96.4671	97.0503	96.3871	99.113	97.75	99.9306	99.7695	99.85
592	Rt+5	Genomic	tfps_lgr_gam_mean	7	56	50	60	1	0	0.527847	0.504963	0.578277	0.71285	0.571961	0.56335	0.796743	0.861162	0.668273	0.662614	0.865252	0.922458	0.274033	0.0109718	0.571961	0.696101	0.68641	0.571961	0.67183	0.658994	0.668273	0.732508	0.729686	96.8284	95.6469	96.2376	99.531	99.6457	99.5884	99.8768	99.823	99.8499
593	Rt+5	Genomic	tfps_lgr_mean	7	84	100	100	5	0.2	0.719974	0.766543	0.854057	0.987762	0.556014	0.514158	0.85447	0.909256	0.647995	0.738602	0.667822	0.353814	NA	0.727273	0.556014	0.716071	0.706155	0.556014	0.692631	0.681937	0.647995	0.751232	0.744105	95.3531	97.6275	96.4903	99.1968	99.7569	99.4769	99.7549	99.9447	99.8498
594	start_date+5	Genomic	tfps_lgr_gam_wtd_mean	14	56	100	60	no	0.3	0.467956	0.497403	0.632333	0.903017	0.586747	0.657441	0.746652	0.736842	0.712442	0.699306	0.731553	0.247199	NA	1	0.586747	0.681946	0.679051	0.586747	0.650211	0.647462	0.712442	0.729547	0.729347	97.9526	94.5432	96.2479	99.8185	99.6432	99.7308	99.9451	99.7546	99.8498
595	Rt+5	Genomic	tfps_lgr_mean	28	84	100	65	1	0.4	0.751425	0.765509	0.733646	1	0.556662	0.635418	0.830087	0.895644	0.685942	0.662614	0.746204	0.555085	0.616391	1	0.556662	0.710508	0.704481	0.556662	0.678838	0.672944	0.685942	0.758015	0.754581	95.4074	96.8898	96.1486	99.6857	99.8091	99.7474	99.7623	99.9373	99.8498
596	Rt+5	Genomic	tfps_lgr_gam_wtd_mean	28	56	100	85	5	0.1	0.776954	0.697891	0.658574	0.877185	0.583668	0.527356	0.75524	0.774955	0.660262	0.632219	0.758336	0.408475	NA	0.031348	0.583668	0.683216	0.679965	0.583668	0.666859	0.663046	0.660262	0.707751	0.706156	97.7082	96.0198	96.864	99.4157	99.2603	99.338	99.9354	99.7629	99.8492
597	Rt+5	Genomic	tfps_lgr_mean	7	84	100	85	5	0.2	0.708713	0.793011	0.839683	0.990822	0.563537	0.534155	0.806041	0.901996	0.642172	0.729483	0.655845	0.382627	NA	0.727273	0.563537	0.701455	0.693696	0.563537	0.686355	0.677038	0.642172	0.724106	0.719456	96.0689	97.2404	96.6547	99.0496	99.5135	99.2815	99.8186	99.8796	99.8491
598	start_date+5	Genomic	tfps_lgr_gam_mean	7	56	perc	70	no	0.25	0.515379	0.6	0.688518	0.95977	0.576455	0.595916	0.635278	0.545372	0.765746	0.822222	0.771319	0.257003	NA	0.471787	0.576455	0.687463	0.683271	0.576455	0.678764	0.673967	0.635278	0.700512	0.697468	97.1998	96.9826	97.0912	98.8713	99.0173	98.9443	99.9037	99.7941	99.8489
599	start_date+5	Genomic	tfps_lgr_mean	14	56	perc	100	no	0.2	0.550351	0.744372	0.632333	0.949713	0.597743	0.634174	0.680993	0.513612	0.696792	0.813889	0.788451	0.242297	NA	0.490596	0.597743	0.679262	0.676233	0.597743	0.672842	0.667951	0.680993	0.688893	0.688848	98.5047	96.457	97.4808	99.6404	98.6509	99.1457	99.9751	99.7223	99.8487
600	Rt+5	Genomic	tfps_lgr_gam_mean	28	84	100	80	1	0.5	0.769594	0.763027	0.716815	0.993881	0.562554	0.617021	0.904714	0.907441	0.636444	0.636778	0.698326	0.551695	0.602647	0.818182	0.562554	0.703771	0.694993	0.562554	0.659232	0.655456	0.636444	0.770579	0.758815	95.9834	95.3136	95.6485	98.9048	99.8325	99.3686	99.8088	99.8882	99.8485
601	Rt+5	Genomic	tfps_lgr_gam_wtd_mean	28	56	100	65	1	0.1	0.72541	0.746691	0.695575	0.873689	0.576188	0.515997	0.796743	0.902904	0.685942	0.615502	0.679891	0.410169	NA	0.0815047	0.576188	0.686868	0.683268	0.576188	0.650552	0.64831	0.685942	0.741343	0.73927	97.1812	94.6236	95.9024	99.6857	99.7301	99.7079	99.903	99.7938	99.8484
602	start_date+10	Genomic	tfps_lgr_gam_wtd_mean	28	56	100	80	no	0.1	0.59469	0.651434	0.879859	0.963374	0.572951	0.531841	0.710666	0.827731	0.600651	0.686466	0.702228	0.203887	NA	1	0.572951	0.693271	0.685266	0.572951	0.718346	0.707407	0.600651	0.655659	0.653347	96.8996	99.022	97.9608	96.4883	95.8052	96.1467	99.8838	99.8123	99.848
603	start_date+5	Genomic	tfps_lgr_gam_mean	28	56	perc	100	no	0.35	0.639639	0.757576	0.732604	0.967672	0.583557	0.586759	0.622026	0.494555	0.667766	0.8	0.817815	0.29972	NA	0.468652	0.583557	0.684754	0.679842	0.583557	0.711325	0.704481	0.622026	0.644896	0.64449	97.6982	98.9073	98.3027	98.3348	94.7279	96.5313	99.9341	99.762	99.848
604	Rt+5	Genomic	tfps_lgr_gam_mean	14	84	100	75	5	0.4	0.756401	0.817411	0.749842	0.994318	0.592944	0.618461	0.85447	0.941016	0.619669	0.714286	0.603669	0.500424	NA	0.818182	0.592944	0.684119	0.676905	0.592944	0.648818	0.645051	0.619669	0.73707	0.72766	98.2648	94.3107	96.2877	98.201	99.6186	98.9098	99.9651	99.7302	99.8477
605	Rt+5	Genomic	tfps_lgr_wtd_mean	14	84	100	100	5	0.05	0.708713	0.811414	0.839683	0.998252	0.550886	0.533115	0.846423	0.928312	0.761895	0.838906	0.707479	0.244068	NA	1	0.550886	0.741273	0.732613	0.550886	0.69935	0.689123	0.761895	0.804159	0.803048	94.8091	98.1276	96.4684	99.951	99.9782	99.9646	99.701	99.9939	99.8475
606	start_date+10	Genomic	tfps_lgr_gam_wtd_mean	28	56	100	80	no	0.15	0.59469	0.651434	0.835947	0.963374	0.563271	0.531841	0.788629	0.827731	0.618967	0.686466	0.697874	0.203887	NA	1	0.563271	0.700937	0.693494	0.563271	0.699031	0.690067	0.618967	0.703798	0.698666	96.0526	98.184	97.1183	98.1036	99.0723	98.5879	99.8164	99.8777	99.847
607	Rt+10	Genomic	tfps_lgr_simple_mean	7	56	50	90	no	-0.1	0.777108	0.822368	0.717212	0.624483	0.574383	0.446214	0.662473	0.794118	0.719265	0.865385	0.762885	0.794074	0.970387	0.998433	0.574383	0.687243	0.684026	0.574383	0.684826	0.679886	0.662473	0.690869	0.690285	97.024	97.465	97.2445	99.4418	98.7169	99.0794	99.8921	99.8014	99.8467
608	Rt+5	Genomic	tfps_lgr_gam_mean	7	84	100	75	1	0.35	0.754901	0.771505	0.749842	0.992133	0.595137	0.607103	0.849246	0.931034	0.659995	0.677812	0.581742	0.502542	0.54931	0.909091	0.581742	0.687193	0.680109	0.581742	0.64224	0.637929	0.659995	0.754621	0.748664	97.5907	93.6022	95.5965	99.4014	99.7832	99.5923	99.9284	99.7649	99.8467
609	start_date+5	Genomic	tfps_lgr_gam_wtd_mean	14	56	100	70	no	0.2	0.496385	0.493939	0.688518	0.90158	0.584515	0.644146	0.725493	0.719601	0.660122	0.723611	0.749607	0.256653	NA	1	0.584515	0.681651	0.679142	0.584515	0.674214	0.67068	0.660122	0.692808	0.692036	97.8044	96.6996	97.252	99.4131	98.8021	99.1076	99.9379	99.7553	99.8466
610	Rt+5	Genomic	tfps_lgr_gam_mean	7	84	100	60	1	0.4	0.772885	0.781638	0.733646	0.999563	0.596545	0.603903	0.830087	0.907441	0.614157	0.62766	0.631937	0.605508	NA	1	0.596545	0.681275	0.675836	0.596545	0.654043	0.65153	0.614157	0.722122	0.714006	98.4403	94.9406	96.6904	97.8334	99.4214	98.6274	99.9735	99.7176	99.8455
611	Rt+5	Genomic	tfps_lgr_wtd_mean	7	84	100	75	5	0.05	0.756401	0.851117	0.86838	0.996941	0.570196	0.614782	0.75524	0.950998	0.561639	0.834347	0.773252	0.433898	NA	1	0.561639	0.705742	0.695216	0.570196	0.737276	0.726137	0.561639	0.65844	0.651285	96.7114	99.5456	98.1285	89.3475	95.5665	92.457	99.8012	99.8897	99.8454
612	start_date+5	Genomic	tfps_lgr_gam_wtd_mean	28	56	100	65	no	0.05	0.530512	0.574675	0.917815	0.98204	0.59288	0.561593	0.607085	0.748639	0.638675	0.763889	0.671294	0.251751	NA	1	0.59288	0.68555	0.676445	0.59288	0.72733	0.714844	0.607085	0.62288	0.62268	98.2622	99.2753	98.7688	97.1759	90.9311	94.0535	99.965	99.7253	99.8452
613	Rt+5	Genomic	tfps_lgr_gam_mean	28	84	100	70	5	0.4	0.772885	0.806865	0.749842	1	0.55072	0.636058	0.904714	0.942831	0.666208	0.6231	0.826931	0.558898	0.54931	0.909091	0.55072	0.739683	0.728951	0.55072	0.709165	0.698967	0.666208	0.785461	0.776356	94.7812	98.6604	96.7208	99.5078	99.9071	99.7075	99.6993	99.9902	99.8447
614	Rt+5	Genomic	tfps_lgr_mean	7	84	100	FALSE	5	0.35	0.77628	0.73842	0.749842	0.977273	0.55072	0.555831	0.81349	0.920145	0.619669	0.656535	0.983261	0.601271	0.616391	0.818182	0.55072	0.743397	0.728143	0.55072	0.761275	0.740497	0.619669	0.71658	0.709996	94.7812	99.7735	97.2773	98.201	99.3355	98.7683	99.6993	99.99	99.8446
615	Rt+5	Genomic	tfps_lgr_gam_wtd_mean	14	84	100	100	5	0.1	0.708713	0.795285	0.825222	0.997815	0.557535	0.555351	0.823828	0.934664	0.73272	0.808511	0.61047	0.266949	NA	1	0.557535	0.709955	0.701223	0.557535	0.664409	0.654891	0.73272	0.778274	0.77694	95.4725	95.2621	95.3673	99.8799	99.91	99.8949	99.7669	99.9223	99.8446
616	Rt+5	Genomic	tfps_lgr_mean	7	84	100	95	5	0.2	0.719974	0.783912	0.839683	0.989073	0.556014	0.513758	0.85447	0.894737	0.647995	0.721884	0.667822	0.357203	NA	0.727273	0.556014	0.713197	0.703762	0.556014	0.68784	0.67809	0.647995	0.751232	0.744105	95.3531	97.3222	96.3377	99.1968	99.7569	99.4769	99.7549	99.9337	99.8443
617	Rt+5	Genomic	tfps_lgr_mean	14	84	100	70	1	0.05	0.708713	0.7866	0.925815	1	0.601491	0.571829	0.590104	0.911978	0.574552	0.724924	0.788931	0.461017	0.725967	0.818182	0.574552	0.696179	0.683298	0.601491	0.772079	0.760205	0.574552	0.582328	0.582276	98.6495	99.9297	99.2896	92.6809	77.6992	85.1901	99.894	99.7944	99.8442
618	Rt+5	Genomic	tfps_lgr_gam_wtd_mean	28	56	100	80	1	0.05	0.72541	0.750207	0.732263	0.86451	0.582213	0.528795	0.68625	0.876588	0.652542	0.62766	0.758336	0.452119	0.370001	0.00470219	0.582213	0.682321	0.679423	0.582213	0.690937	0.686336	0.652542	0.669396	0.669184	97.6169	97.9455	97.7812	99.2647	97.3434	98.3041	99.9297	99.7584	99.844
619	start_date+5	Genomic	tfps_lgr_gam_mean	7	56	100	70	no	0.25	0.534698	0.581169	0.731284	0.945402	0.558367	0.604463	0.799703	0.806715	0.621425	0.647222	0.821153	0.380252	0.602647	1	0.558367	0.706386	0.698795	0.558367	0.703601	0.69472	0.621425	0.710564	0.704951	95.6097	98.453	97.0314	98.3131	99.2407	98.7769	99.7778	99.9098	99.8438
620	start_date+10	Genomic	tfps_lgr_wtd_mean	7	84	perc	60	no	0.2	0.534286	0.590574	0.651406	0.943396	0.575472	0.669577	0.63945	0.493697	0.699435	0.768421	0.88375	0.454216	NA	0.306373	0.575472	0.689903	0.682577	0.575472	0.703543	0.69194	0.63945	0.669443	0.66877	97.1284	98.2957	97.712	98.9912	97.3099	98.1505	99.8994	99.7876	99.8435
621	Rt+5	Genomic	tfps_lgr_mean	14	84	100	75	1	0.1	0.719974	0.788255	0.89701	0.989948	0.592172	0.576628	0.590104	0.903811	0.606615	0.735562	0.746716	0.472881	0.725967	0.818182	0.590104	0.686523	0.676781	0.592172	0.745299	0.734739	0.590104	0.598359	0.598302	98.2288	99.6954	98.9621	95.5018	83.8885	89.6951	99.9575	99.7293	99.8434
622	start_date+5	Genomic	tfps_lgr_gam_mean	14	56	perc	100	no	0.25	0.564309	0.665152	0.732604	0.960489	0.57421	0.613553	0.652967	0.512704	0.688648	0.806944	0.788451	0.243697	NA	0.490596	0.57421	0.687376	0.683472	0.57421	0.698421	0.69221	0.652967	0.670808	0.670571	97.0121	98.3095	97.6608	99.2756	97.4801	98.3778	99.8907	99.7958	99.8433
623	start_date+5	Genomic	tfps_lgr_gam_wtd_mean	28	56	100	65	no	0.15	0.531734	0.574675	0.907478	0.98204	0.576504	0.561593	0.658335	0.748639	0.6625	0.763889	0.646489	0.251751	NA	1	0.576504	0.690261	0.681972	0.576504	0.710157	0.696733	0.658335	0.660417	0.660414	97.2025	98.5529	97.8777	99.3771	96.5487	97.9629	99.9042	99.7819	99.8431
624	start_date+10	Genomic	tfps_lgr_gam_wtd_mean	7	84	perc	75	5	0.2	0.513342	0.526025	0.606282	0.950055	0.705382	0.662356	0.58662	0.421218	0.704171	0.878947	0.809488	0.437747	NA	0.333333	0.58662	0.682388	0.677749	0.606282	0.70705	0.70216	0.58662	0.645396	0.642714	98.8614	98.8068	98.8341	94.5838	94.4492	94.5165	99.9446	99.7412	99.8429
625	Rt+5	Genomic	tfps_lgr_mean	14	84	100	80	1	0.1	0.708713	0.770471	0.89701	0.992133	0.598169	0.55999	0.640912	0.930127	0.59746	0.700608	0.683385	0.438559	0.713677	0.727273	0.59746	0.683387	0.675272	0.598169	0.726188	0.715752	0.59746	0.619186	0.618805	98.531	99.3029	98.9169	96.1078	90.0678	93.0878	99.9749	99.7109	99.8429
626	Rt+5	Genomic	tfps_lgr_wtd_mean	7	84	100	60	1	0.1	0.719974	0.814516	0.911377	0.999563	0.603229	0.605023	0.640912	0.92196	0.616266	0.746201	0.643863	0.522034	NA	1	0.603229	0.683129	0.674696	0.603229	0.71949	0.707388	0.616266	0.628589	0.628468	98.7112	99.0215	98.8663	97.942	92.0831	95.0126	99.9808	99.7043	99.8425
627	start_date+5	Genomic	tfps_lgr_gam_wtd_mean	28	56	100	90	no	0.2	0.533119	0.577922	0.870486	0.983477	0.565705	0.562271	0.563902	0.676044	0.781772	0.865972	0.728937	0.281513	NA	1	0.563902	0.70216	0.691616	0.565705	0.721709	0.710691	0.563902	0.672837	0.66396	96.2526	99.1422	97.6974	89.8666	96.9006	93.3836	99.8214	99.8636	99.8425
628	start_date+5	Genomic	tfps_lgr_gam_wtd_mean	28	56	100	75	no	0.15	0.52422	0.578355	0.907478	0.967672	0.558094	0.557794	0.683469	0.745917	0.698046	0.834028	0.689944	0.276261	NA	1	0.558094	0.707406	0.698863	0.558094	0.718506	0.704346	0.683469	0.690758	0.690719	95.5755	98.9014	97.2385	99.6593	98.7467	99.203	99.7738	99.9106	99.8422
629	Rt+10	Genomic	tfps_lgr_gam_mean	28	84	100	65	5	0.35	0.75194	0.795056	0.715416	0.993383	0.555057	0.602314	0.848795	0.957983	0.60176	0.557692	0.855756	0.537778	0.570646	0.909091	0.555057	0.715357	0.704522	0.555057	0.708743	0.697829	0.60176	0.725277	0.714682	95.2595	98.6071	96.9333	96.5094	99.4416	97.9755	99.7456	99.9375	99.8415
630	Rt+5	Genomic	tfps_lgr_mean	14	84	100	75	1	0.15	0.731645	0.788255	0.839683	0.989948	0.589579	0.576628	0.640912	0.903811	0.637423	0.735562	0.701062	0.472881	0.701595	0.818182	0.589579	0.681732	0.676594	0.589579	0.710108	0.702756	0.637423	0.639168	0.639165	98.1005	98.8351	98.4678	98.9407	93.9836	96.4621	99.9556	99.7275	99.8415
631	start_date+5	Genomic	tfps_lgr_gam_mean	28	56	perc	85	no	0.25	0.669858	0.77316	0.770615	0.960489	0.575881	0.553995	0.586086	0.480036	0.703042	0.774306	0.806373	0.301821	NA	0.468652	0.575881	0.688399	0.681914	0.575881	0.717623	0.709962	0.586086	0.644564	0.641906	97.1609	99.1181	98.1395	94.1217	94.3263	94.224	99.9019	99.7812	99.8415
632	start_date+5	Genomic	tfps_lgr_gam_wtd_mean	7	56	100	60	no	0.05	0.494807	0.51039	0.86561	0.938218	0.640276	0.65968	0.634091	0.794918	0.575766	0.710417	0.728937	0.311625	NA	1	0.575766	0.688936	0.681954	0.640276	0.744941	0.739253	0.575766	0.604929	0.604225	99.6388	99.7567	99.6978	92.7917	85.9285	89.3601	99.9013	99.7818	99.8415
633	Rt+5	Genomic	tfps_lgr_mean	14	84	100	100	1	0.2	0.72021	0.756203	0.79586	0.98951	0.553617	0.50192	0.912904	0.943739	0.67916	0.715805	0.658491	0.419915	0.65397	0.727273	0.553617	0.720006	0.709576	0.553617	0.669323	0.662011	0.67916	0.796032	0.787406	95.1072	95.9241	95.5157	99.6174	99.944	99.7807	99.7265	99.9565	99.8415
634	start_date+5	Genomic	tfps_lgr_gam_mean	14	56	100	75	no	0.15	0.540909	0.570563	0.752368	0.932471	0.558511	0.602632	0.771047	0.775862	0.563706	0.628472	0.906043	0.426471	0.602647	0.998433	0.558511	0.710335	0.697829	0.558511	0.738974	0.724775	0.563706	0.667377	0.659275	95.6151	99.5173	97.5662	89.8556	96.4246	93.1401	99.7784	99.9036	99.841
635	start_date+5	Genomic	tfps_lgr_gam_wtd_mean	14	56	100	90	no	0.2	0.503848	0.511905	0.688518	0.911638	0.601723	0.619183	0.681494	0.683303	0.660122	0.763889	0.749607	0.27451	NA	1	0.601723	0.676293	0.6746	0.601723	0.67995	0.677198	0.660122	0.670808	0.670723	98.662	97.2548	97.9584	99.4131	97.4835	98.4483	99.9792	99.7028	99.841
636	start_date+10	Genomic	tfps_lgr_mean	28	56	perc	100	no	0.15	0.657001	0.833811	0.717341	0.922863	0.583642	0.563419	0.632314	0.379202	0.653213	0.654887	0.830248	0.254282	NA	0.64951	0.583642	0.683352	0.678287	0.583642	0.71041	0.703115	0.632314	0.642764	0.642679	97.7054	98.8511	98.2782	98.7797	94.4434	96.6115	99.9348	99.7469	99.8408
637	start_date+5	Genomic	tfps_lgr_gam_mean	14	56	perc	90	no	0.2	0.564309	0.658009	0.732604	0.963362	0.570321	0.585131	0.667226	0.49274	0.707185	0.79375	0.76686	0.244048	NA	0.484326	0.570321	0.688839	0.685334	0.570321	0.689928	0.684282	0.667226	0.687206	0.686915	96.7173	97.8046	97.261	99.5217	98.5628	99.0423	99.868	99.8132	99.8406
638	start_date+5	Genomic	tfps_lgr_gam_mean	14	56	perc	100	no	0.2	0.564309	0.665152	0.732604	0.960489	0.579435	0.613553	0.652967	0.512704	0.675	0.806944	0.775525	0.243697	NA	0.490596	0.579435	0.683106	0.679725	0.579435	0.695855	0.690489	0.652967	0.663984	0.663892	97.4404	98.2073	97.8238	99.2756	96.8927	98.0841	99.9187	99.7615	99.8401
639	Rt+5	Genomic	tfps_lgr_gam_wtd_mean	7	84	100	70	1	0.1	0.720299	0.79239	0.839683	0.998689	0.582857	0.599424	0.776253	0.970962	0.564963	0.729483	0.725647	0.516525	NA	1	0.564963	0.697881	0.689422	0.582857	0.716062	0.708165	0.564963	0.670608	0.662235	97.6508	99.052	98.3514	89.9384	96.712	93.3252	99.8321	99.8472	99.8397
640	start_date+10	Genomic	tfps_lgr_gam_wtd_mean	14	84	perc	60	no	0.2	0.534286	0.579918	0.651406	0.95505	0.55637	0.629596	0.765703	0.488445	0.699435	0.713534	0.869706	0.437088	NA	0.289216	0.55637	0.708524	0.700615	0.55637	0.692494	0.680554	0.699435	0.732569	0.731819	95.3848	97.5142	96.4495	99.7682	99.6667	99.7175	99.7598	99.9194	99.8396
641	start_date+10	Genomic	tfps_lgr_gam_wtd_mean	14	84	perc	75	5	0.2	0.569783	0.603279	0.606282	0.951165	0.698472	0.660977	0.58662	0.42542	0.704171	0.860902	0.814188	0.444664	NA	0.32598	0.58662	0.681947	0.6772	0.606282	0.706314	0.701212	0.58662	0.645396	0.642714	98.8614	98.7641	98.8128	94.5838	94.4492	94.5165	99.9446	99.7343	99.8395
642	Rt+5	Genomic	tfps_lgr_wtd_mean	28	56	100	80	5	0.15	0.77686	0.710918	0.713239	0.874126	0.577776	0.535914	0.776253	0.741379	0.589906	0.577508	0.773252	0.430085	NA	0.136364	0.577776	0.686085	0.680488	0.577776	0.688089	0.683028	0.589906	0.68308	0.676695	97.264	97.7088	97.4864	95.4044	97.9442	96.6743	99.91	99.7684	99.8392
643	start_date+5	Genomic	tfps_lgr_gam_mean	14	56	perc	95	no	0.25	0.575092	0.668398	0.732604	0.95977	0.57683	0.585674	0.652967	0.491833	0.673422	0.813889	0.788451	0.240546	NA	0.49373	0.57683	0.684855	0.681042	0.57683	0.699295	0.693262	0.652967	0.663195	0.663116	97.2169	98.3687	97.7928	99.2756	96.8177	98.0466	99.9055	99.7722	99.8388
644	start_date+5	Genomic	tfps_lgr_gam_wtd_mean	7	56	100	80	no	0.35	0.52681	0.518182	0.688518	0.930316	0.57061	0.644485	0.72067	0.764973	0.688648	0.750694	0.771639	0.272759	NA	0.998433	0.57061	0.688017	0.684669	0.57061	0.676922	0.671774	0.688648	0.704659	0.704477	96.7475	96.7948	96.7712	99.7119	99.2349	99.4734	99.8698	99.8075	99.8387
645	start_date+5	Genomic	tfps_lgr_mean	28	56	perc	100	no	0.3	0.655664	0.804545	0.632333	0.939655	0.59052	0.598901	0.638006	0.530853	0.712442	0.813194	0.830674	0.293768	NA	0.492163	0.59052	0.680795	0.67583	0.59052	0.684509	0.67692	0.638006	0.675224	0.674198	98.1453	97.2316	97.6884	98.9685	97.7914	98.38	99.9592	99.7174	99.8383
646	Rt+10	Genomic	tfps_lgr_gam_mean	7	84	100	70	5	0.3	0.730956	0.797249	0.742154	0.990488	0.597299	0.561824	0.833143	0.930672	0.587706	0.533654	0.652994	0.465556	NA	0.818182	0.587706	0.682659	0.676542	0.597299	0.664149	0.661503	0.587706	0.710425	0.699745	98.4788	95.8763	97.1776	94.7769	99.0972	96.937	99.9492	99.7269	99.8381
647	Rt+5	Genomic	tfps_lgr_mean	14	84	100	60	5	0.25	0.772885	0.824028	0.780854	1	0.626472	0.598464	0.636807	0.883848	0.700245	0.755319	0.631726	0.491949	0.570646	0.727273	0.626472	0.675221	0.672747	0.626472	0.679684	0.676083	0.636807	0.668526	0.667773	99.4254	97.1638	98.2946	98.9346	97.2301	98.0823	99.9975	99.6786	99.8381
648	start_date+5	Genomic	tfps_lgr_gam_mean	28	56	perc	80	no	0.35	0.639639	0.779654	0.732604	0.960489	0.567488	0.555216	0.652967	0.504537	0.665635	0.747917	0.846141	0.295868	NA	0.462382	0.567488	0.692967	0.686878	0.567488	0.715411	0.705921	0.652967	0.659301	0.659271	96.4546	98.9656	97.7101	99.2756	96.4244	97.85	99.8491	99.8262	99.8377
649	Rt+5	Genomic	tfps_lgr_mean	7	56	50	65	1	0.1	0.553758	0.465674	0.587494	0.781469	0.587889	0.531755	0.801238	0.938294	0.630796	0.648936	0.811933	0.830932	0.286323	0.0109718	0.587494	0.68387	0.676541	0.587494	0.662439	0.654545	0.630796	0.716017	0.710927	97.9868	95.2268	96.6068	98.7244	99.3731	99.0487	99.9485	99.7267	99.8376
650	start_date+5	Genomic	tfps_lgr_gam_mean	7	56	100	80	no	0.25	0.542729	0.585931	0.70117	0.926724	0.56457	0.597951	0.772858	0.785844	0.6	0.680556	0.848774	0.416317	0.570646	0.998433	0.56457	0.697474	0.689472	0.56457	0.704838	0.695202	0.6	0.686429	0.680966	96.1458	98.4787	97.3122	96.483	98.236	97.3595	99.8266	99.8478	99.8372
651	Rt+5	Genomic	tfps_lgr_mean	28	84	100	70	1	0.35	0.76223	0.757858	0.749842	0.999563	0.558944	0.62198	0.782214	0.87931	0.707826	0.651976	0.701754	0.526695	0.641827	0.909091	0.558944	0.700116	0.695593	0.558944	0.67018	0.66503	0.707826	0.74502	0.744091	95.6613	96.2008	95.931	99.8018	99.7566	99.7792	99.7819	99.8924	99.8372
652	Rt+5	Genomic	tfps_lgr_gam_wtd_mean	14	84	100	80	5	0.1	0.731645	0.828577	0.81063	0.996066	0.576903	0.617021	0.849521	0.966425	0.626508	0.765957	0.585949	0.311441	NA	1	0.576903	0.689902	0.68042	0.576903	0.657827	0.649524	0.626508	0.738015	0.729542	97.2195	94.7351	95.9773	98.5466	99.6454	99.096	99.9062	99.7678	99.837
653	start_date+5	Genomic	tfps_lgr_gam_mean	14	56	perc	65	no	0.25	0.475223	0.552165	0.688518	0.952586	0.578808	0.589337	0.6098	0.592559	0.760875	0.830556	0.782638	0.259804	NA	0.476489	0.578808	0.684128	0.679364	0.578808	0.683322	0.678168	0.6098	0.685337	0.681162	97.3826	97.3295	97.356	97.6271	98.2403	97.9337	99.9159	99.7577	99.8368
654	Rt+5	Genomic	tfps_lgr_gam_wtd_mean	14	84	100	100	5	0.05	0.720299	0.795285	0.825222	0.997815	0.553617	0.555351	0.824557	0.934664	0.688052	0.808511	0.679891	0.266949	NA	1	0.553617	0.714268	0.706663	0.553617	0.686243	0.677236	0.688052	0.756305	0.753219	95.1072	97.258	96.1826	99.7107	99.8031	99.7569	99.7265	99.9463	99.8364
655	Rt+5	Genomic	tfps_lgr_mean	28	84	100	60	5	0.35	0.76223	0.784946	0.854057	0.999563	0.549431	0.62454	0.85447	0.92922	0.67916	0.671733	0.767771	0.578814	0.587685	0.909091	0.549431	0.740978	0.73124	0.549431	0.723753	0.711558	0.67916	0.766815	0.761789	94.6076	99.1694	96.8885	99.6174	99.8439	99.7306	99.6795	99.9925	99.836
656	start_date+5	Genomic	tfps_lgr_gam_wtd_mean	28	56	100	80	no	0.05	0.537964	0.578788	0.889305	0.969109	0.611297	0.569801	0.583411	0.73775	0.670561	0.842361	0.671294	0.261204	NA	1	0.583411	0.685174	0.677526	0.611297	0.723965	0.714615	0.583411	0.626986	0.62547	99.0591	99.2683	99.1637	93.7634	91.5414	92.6524	99.9334	99.7386	99.836
657	Rt+5	Genomic	tfps_lgr_mean	14	56	50	70	1	0	0.553758	0.497725	0.572421	0.76486	0.619506	0.589906	0.801238	0.892922	0.668273	0.665653	0.782443	0.848305	0.235255	0.0125392	0.572421	0.688776	0.682945	0.572421	0.658123	0.652236	0.668273	0.734755	0.731741	96.8699	95.0119	95.9409	99.531	99.6666	99.5988	99.8816	99.7902	99.8359
658	start_date+5	Genomic	tfps_lgr_gam_mean	28	56	100	95	no	0.35	0.573473	0.619264	0.752368	0.940374	0.552073	0.587776	0.680993	0.716878	0.727236	0.771528	0.879732	0.45098	0.54931	1	0.552073	0.71848	0.710426	0.552073	0.728058	0.714923	0.680993	0.704115	0.703735	94.9676	99.2772	97.1224	99.6404	99.2063	99.4234	99.7119	99.9594	99.8357
659	Rt+10	Genomic	tfps_lgr_mean	7	84	100	70	5	0.25	0.713797	0.791069	0.80527	0.979322	0.584965	0.545373	0.786856	0.906513	0.587706	0.644231	0.652994	0.447778	0.54931	0.818182	0.584965	0.683558	0.677029	0.584965	0.681077	0.675036	0.587706	0.687281	0.680029	97.8351	97.0749	97.455	94.7769	98.1873	96.4821	99.9397	99.7315	99.8356
660	start_date+5	Genomic	tfps_lgr_gam_wtd_mean	7	56	100	70	no	0.25	0.51786	0.512554	0.688518	0.936063	0.574525	0.641433	0.74099	0.771325	0.6375	0.761111	0.786832	0.246849	NA	1	0.574525	0.685673	0.681522	0.574525	0.683292	0.677697	0.6375	0.689245	0.6873	97.0311	97.2938	97.1624	98.9497	98.5776	98.7636	99.8932	99.7768	99.835
661	Rt+5	Genomic	tfps_lgr_gam_mean	14	84	100	65	1	0.15	0.720299	0.781844	0.780854	1	0.603229	0.598064	0.764434	0.941016	0.564414	0.641337	0.763852	0.529237	0.67779	0.909091	0.564414	0.695357	0.688969	0.603229	0.715978	0.711247	0.564414	0.664424	0.656854	98.7112	99.1598	98.9355	89.8803	96.1762	93.0283	99.825	99.8441	99.8346
662	Rt+5	Genomic	tfps_lgr_mean	7	84	100	100	5	0.15	0.719974	0.766543	0.86838	0.987762	0.552754	0.514158	0.734752	0.909256	0.685942	0.738602	0.734201	0.353814	NA	0.727273	0.552754	0.715206	0.707778	0.552754	0.718445	0.706348	0.685942	0.710347	0.709928	95.0213	98.9816	97.0015	99.6857	99.3344	99.51	99.7175	99.9502	99.8338
663	Rt+5	Genomic	tfps_lgr_gam_wtd_mean	28	56	100	65	5	0.1	0.747193	0.692308	0.713239	0.892483	0.576903	0.514158	0.776253	0.84029	0.610462	0.550152	0.74412	0.394915	NA	0.197492	0.576903	0.684195	0.679717	0.576903	0.678087	0.674	0.610462	0.693357	0.688384	97.2195	96.9858	97.1026	97.6371	98.6268	98.132	99.9062	99.7613	99.8337
664	Rt+5	Genomic	tfps_lgr_gam_mean	14	84	100	95	1	0.1	0.69907	0.743383	0.839683	0.993881	0.565801	0.512318	0.828537	0.961887	0.556779	0.62462	0.755161	0.449576	0.665923	0.727273	0.556779	0.709192	0.697851	0.565801	0.720215	0.710569	0.556779	0.692658	0.6792	96.2755	99.1389	97.7072	87.3395	98.113	92.7263	99.7633	99.9038	99.8336
665	Rt+5	Genomic	tfps_lgr_gam_mean	7	84	100	85	5	0.3	0.720299	0.794665	0.780854	0.99257	0.573543	0.569909	0.904714	0.951906	0.62521	0.682371	0.581742	0.441525	NA	0.727273	0.573543	0.693212	0.681837	0.573543	0.645379	0.638688	0.62521	0.764962	0.752088	96.9208	93.6794	95.3001	98.4336	99.7987	99.1161	99.8871	99.7799	99.8335
666	start_date+5	Genomic	tfps_lgr_wtd_mean	28	56	100	65	no	0.1	0.559149	0.627922	0.907478	0.984914	0.597992	0.557184	0.636807	0.775862	0.598074	0.734028	0.671294	0.270658	NA	0.985893	0.597992	0.682329	0.673661	0.597992	0.725588	0.714192	0.598074	0.61744	0.617137	98.518	99.2537	98.8859	96.4025	89.6897	93.0461	99.9755	99.6914	99.8335
667	start_date+5	Genomic	tfps_lgr_wtd_mean	28	56	100	85	no	0.2	0.584632	0.613203	0.808989	0.976293	0.55045	0.567155	0.755634	0.736842	0.773894	0.836806	0.718928	0.272059	NA	0.996865	0.55045	0.721579	0.715266	0.55045	0.692789	0.684093	0.755634	0.764764	0.764709	94.7537	97.7905	96.2721	99.9368	99.8553	99.8961	99.6962	99.9708	99.8335
668	start_date+5	Genomic	tfps_lgr_mean	7	56	100	75	no	0.3	0.559283	0.595238	0.688964	0.935345	0.570041	0.612061	0.733662	0.759528	0.621425	0.6375	0.835017	0.408613	0.54931	0.924765	0.570041	0.689822	0.683812	0.570041	0.698007	0.689603	0.621425	0.677543	0.675215	96.706	98.1582	97.4321	98.3131	97.8515	98.0823	99.8669	99.7995	99.8332
669	Rt+5	Genomic	tfps_lgr_wtd_mean	7	84	100	90	5	0.05	0.687271	0.822374	0.825222	0.996941	0.54894	0.56111	0.849521	0.946461	0.713728	0.849544	0.74412	0.35339	NA	1	0.54894	0.736306	0.727929	0.54894	0.706094	0.695953	0.713728	0.781625	0.77867	94.5633	98.5149	96.5391	99.8292	99.9175	99.8733	99.6752	99.9899	99.8325
670	start_date+5	Genomic	tfps_lgr_gam_mean	7	56	100	75	no	0.2	0.540909	0.585065	0.740064	0.926724	0.560328	0.610636	0.829532	0.803993	0.558012	0.652083	0.848774	0.410714	0.602647	1	0.558012	0.707342	0.695658	0.560328	0.716388	0.706048	0.558012	0.693772	0.680359	95.8058	98.971	97.3884	87.4835	98.1969	92.8402	99.7724	99.8926	99.8325
671	Rt+5	Genomic	tfps_lgr_wtd_mean	7	84	100	95	1	0.05	0.679018	0.768404	0.839683	0.997815	0.562975	0.548872	0.807449	0.951906	0.620902	0.851064	0.658523	0.359322	NA	1	0.562975	0.697907	0.689704	0.562975	0.68706	0.677733	0.620902	0.714176	0.708059	96.0222	97.2961	96.6592	98.2782	99.3053	98.7918	99.8145	99.8499	99.8322
672	Rt+5	Genomic	tfps_lgr_mean	14	84	100	65	1	0.15	0.72021	0.786807	0.825222	0.999563	0.606693	0.584946	0.640912	0.8902	0.620516	0.68845	0.692097	0.475	0.701595	0.909091	0.606693	0.677088	0.672747	0.606693	0.708004	0.702375	0.620516	0.630714	0.630631	98.9094	98.818	98.8637	98.2767	92.4712	95.374	99.9858	99.6785	99.8321
673	Rt+5	Genomic	tfps_lgr_gam_wtd_mean	28	56	100	75	5	0.1	0.766779	0.698925	0.713239	0.875437	0.558271	0.524636	0.796743	0.77314	0.67259	0.56535	0.758336	0.391949	NA	0.023511	0.558271	0.699836	0.694708	0.558271	0.676615	0.670884	0.67259	0.734667	0.732039	95.6082	96.7161	96.1621	99.5554	99.674	99.6147	99.7774	99.8862	99.8318
674	Rt+10	Genomic	tfps_lgr_simple_mean	7	56	50	65	no	0	0.798447	0.829944	0.719344	0.735318	0.595021	0.476412	0.613657	0.784664	0.674142	0.836538	0.783986	0.855926	0.919653	0.995298	0.595021	0.67723	0.673738	0.595021	0.699451	0.694906	0.613657	0.6439	0.643189	98.3817	98.4638	98.4228	97.7236	94.5142	96.1189	99.9708	99.6926	99.8317
675	start_date+5	Genomic	tfps_lgr_gam_wtd_mean	14	56	100	80	no	0.15	0.488999	0.505628	0.731284	0.908764	0.577522	0.62556	0.734308	0.754083	0.638675	0.722917	0.728937	0.329132	NA	0.996865	0.577522	0.682145	0.679048	0.577522	0.679248	0.675225	0.638675	0.686491	0.684824	97.2521	97.0936	97.1728	98.9853	98.4452	98.7153	99.9089	99.7545	99.8317
676	Rt+5	Genomic	tfps_lgr_gam_mean	28	84	100	60	1	0.5	0.76223	0.772953	0.716815	1	0.564029	0.642137	0.904714	0.926497	0.630796	0.629179	0.670622	0.610593	0.602647	1	0.564029	0.697395	0.688521	0.564029	0.650488	0.647235	0.630796	0.767755	0.75544	96.0942	94.5242	95.3092	98.7244	99.8139	99.2692	99.8226	99.8405	99.8316
677	Rt+5	Genomic	tfps_lgr_mean	14	84	100	95	5	0.05	0.731776	0.796733	0.86838	0.989073	0.575213	0.514478	0.733477	0.934664	0.555897	0.746201	0.818157	0.386864	0.570646	0.727273	0.555897	0.710225	0.698797	0.575213	0.753917	0.742093	0.555897	0.644687	0.638543	97.1047	99.7898	98.4473	87.2848	93.8877	90.5862	99.753	99.9099	99.8315
678	start_date+5	Genomic	tfps_lgr_wtd_mean	28	56	100	70	no	0.2	0.570839	0.614719	0.86561	0.978448	0.562462	0.556709	0.691706	0.741379	0.6827	0.775	0.682591	0.276611	NA	1	0.562462	0.697014	0.690471	0.562462	0.703554	0.692668	0.6827	0.687203	0.687188	95.9715	98.3359	97.1537	99.6528	98.5727	99.1127	99.8076	99.8544	99.831
679	start_date+5	Genomic	tfps_lgr_gam_wtd_mean	7	56	100	FALSE	5	0.25	0.534698	0.477489	0.732604	0.920977	0.56044	0.614367	0.755165	0.605263	0.7166	0.779167	0.717124	0.422269	NA	1	0.56044	0.696387	0.692568	0.56044	0.670056	0.665269	0.7166	0.735883	0.73563	95.8113	96.2223	96.0168	99.8372	99.7053	99.7712	99.792	99.8696	99.8308
680	start_date+5	Genomic	tfps_lgr_mean	7	56	perc	75	no	0.25	0.546444	0.662771	0.632333	0.959052	0.57157	0.606973	0.707614	0.578947	0.75	0.802778	0.771319	0.25	NA	0.484326	0.57157	0.686567	0.682372	0.57157	0.658408	0.653256	0.707614	0.728807	0.728499	96.7893	95.1028	95.9461	99.7981	99.6324	99.7152	99.8748	99.7854	99.8301
681	Rt+5	Genomic	tfps_lgr_mean	7	56	50	65	1	0	0.515045	0.465674	0.616868	0.781469	0.600401	0.531755	0.816884	0.938294	0.58034	0.648936	0.812063	0.830932	0.310345	0.0109718	0.58034	0.685311	0.67735	0.600401	0.676444	0.67	0.58034	0.698612	0.688528	98.6074	96.6399	97.6237	93.0605	98.6373	95.8489	99.9228	99.7363	99.8296
682	start_date+5	Genomic	tfps_lgr_gam_mean	14	56	perc	100	no	0.1	0.580125	0.665152	0.804875	0.960489	0.593181	0.613553	0.577014	0.512704	0.717728	0.806944	0.728937	0.243697	NA	0.490596	0.577014	0.684347	0.678813	0.593181	0.708997	0.703399	0.577014	0.647371	0.643536	98.2748	98.8628	98.5688	92.8487	94.5745	93.7116	99.9068	99.7523	99.8295
683	Rt+10	Genomic	tfps_lgr_mean	14	84	100	75	1	0.2	0.710726	0.780901	0.767828	0.98842	0.565358	0.5314	0.815597	0.932773	0.609632	0.596154	0.707407	0.467407	0.689655	0.818182	0.565358	0.693165	0.686689	0.565358	0.680198	0.674661	0.609632	0.712615	0.705134	96.2158	97.0421	96.629	97.6038	99.2427	98.4233	99.8342	99.8248	99.8295
684	start_date+5	Genomic	tfps_lgr_mean	14	56	perc	85	no	0.15	0.550351	0.751732	0.688518	0.959052	0.57421	0.60928	0.66999	0.53176	0.755411	0.784028	0.728937	0.243697	NA	0.479624	0.57421	0.683413	0.680433	0.57421	0.663888	0.660529	0.66999	0.712701	0.71142	97.0121	95.7925	96.4023	99.5391	99.3811	99.4601	99.8907	99.768	99.8294
685	Rt+5	Genomic	tfps_lgr_gam_mean	28	84	perc	80	5	0.4	0.742306	0.839537	0.716815	1	0.618355	0.655575	0.589038	0.568058	0.59746	0.721884	0.896548	0.50678	NA	0	0.589038	0.683643	0.674736	0.618355	0.743906	0.735201	0.589038	0.593249	0.593234	99.248	99.7029	99.4754	95.0373	82.1811	88.6092	99.954	99.7047	99.8293
686	Rt+10	Genomic	tfps_lgr_gam_wtd_mean	7	84	100	70	5	0.2	0.75773	0.845694	0.755093	0.98139	0.582484	0.576097	0.863803	0.87605	0.618262	0.673077	0.60333	0.41963	NA	1	0.582484	0.684595	0.676527	0.582484	0.646969	0.642608	0.618262	0.741033	0.730792	97.6335	94.0655	95.8495	98.0923	99.655	98.8736	99.9306	99.7266	99.8286
687	Rt+5	Genomic	tfps_lgr_wtd_mean	28	56	100	70	5	0.15	0.754028	0.713606	0.731602	0.886364	0.568462	0.519277	0.796743	0.803085	0.568593	0.536474	0.79482	0.40678	NA	0.141066	0.568462	0.692044	0.684026	0.568462	0.698295	0.69143	0.568593	0.682668	0.673069	96.5856	98.2638	97.4247	91.2259	97.6879	94.4569	99.8555	99.8015	99.8285
688	Rt+5	Genomic	tfps_lgr_gam_wtd_mean	14	84	100	90	1	0.05	0.688911	0.76737	0.839683	0.998252	0.553617	0.544953	0.87647	0.976407	0.616266	0.727964	0.683385	0.332203	NA	1	0.553617	0.713884	0.702909	0.553617	0.692228	0.682334	0.616266	0.746368	0.734941	95.1072	97.6607	96.3839	97.942	99.6951	98.8185	99.7265	99.9295	99.828
689	start_date+5	Genomic	tfps_lgr_gam_wtd_mean	28	56	100	90	no	0.25	0.533119	0.577922	0.804875	0.983477	0.555965	0.562271	0.681494	0.676044	0.765823	0.865972	0.706413	0.281513	NA	1	0.555965	0.702914	0.697405	0.555965	0.689084	0.681206	0.681494	0.723658	0.722429	95.3449	97.5668	96.4558	99.6504	99.5559	99.6032	99.7538	99.9013	99.8275
690	start_date+5	Genomic	tfps_lgr_mean	28	56	perc	80	no	0.2	0.655664	0.805844	0.732604	0.961925	0.588349	0.569054	0.602855	0.499093	0.717728	0.759722	0.749607	0.293067	NA	0.470219	0.588349	0.678229	0.674687	0.588349	0.690187	0.686193	0.602855	0.660291	0.657789	98.0259	97.9362	97.981	96.5681	96.2745	96.4213	99.9506	99.7042	99.8274
691	Rt+5	Genomic	tfps_lgr_gam_mean	14	84	100	70	5	0.45	0.756401	0.82651	0.733646	1	0.574231	0.607583	0.888188	0.955535	0.608655	0.68845	0.638405	0.562288	NA	0.818182	0.574231	0.688625	0.68	0.574231	0.648761	0.645491	0.608655	0.748421	0.735255	97.0133	94.355	95.6842	97.4233	99.7	98.5617	99.8914	99.7634	99.8274
692	Rt+5	Genomic	tfps_lgr_wtd_mean	14	84	100	70	1	0.1	0.708388	0.807072	0.825222	0.999126	0.568462	0.574708	0.856641	0.973684	0.676635	0.782675	0.564147	0.405085	0.570646	1	0.564147	0.698221	0.687327	0.564147	0.65261	0.642029	0.676635	0.766638	0.761337	96.1061	94.0082	95.0572	99.6006	99.8425	99.7216	99.8234	99.831	99.8272
693	Rt+5	Genomic	tfps_lgr_mean	7	84	100	75	1	0.15	0.743771	0.783706	0.882687	0.988199	0.598169	0.580787	0.571498	0.862976	0.676618	0.720365	0.722089	0.466102	0.665923	0.909091	0.571498	0.690212	0.681892	0.598169	0.734315	0.725116	0.571498	0.624058	0.62184	98.531	99.5232	99.0271	91.573	90.7568	91.1649	99.8735	99.7808	99.8272
694	start_date+5	Genomic	tfps_lgr_gam_wtd_mean	28	56	100	60	no	0.2	0.531734	0.59026	0.849138	0.974138	0.573284	0.573396	0.666112	0.754991	0.675	0.740972	0.665793	0.208683	NA	1	0.573284	0.685866	0.680312	0.573284	0.696072	0.686904	0.666112	0.670556	0.670541	96.9168	97.9829	97.4498	99.5002	97.479	98.4896	99.8866	99.7672	99.8269
695	Rt+10	Genomic	tfps_lgr_gam_mean	7	84	100	80	1	0.2	0.706696	0.751196	0.780409	0.989661	0.564831	0.540189	0.843287	0.961134	0.598058	0.538462	0.685221	0.429259	0.629361	0.727273	0.564831	0.694361	0.68637	0.564831	0.67682	0.67095	0.598058	0.720673	0.710165	96.177	96.7215	96.4493	96.3871	99.3393	97.8632	99.8309	99.8225	99.8267
696	start_date+5	Genomic	tfps_lgr_gam_mean	14	56	perc	70	no	0.25	0.55402	0.641558	0.688518	0.956897	0.576455	0.584385	0.639845	0.579855	0.734476	0.816667	0.771319	0.265406	NA	0.478056	0.576455	0.682123	0.678568	0.576455	0.678764	0.673967	0.639845	0.68716	0.685529	97.1998	96.9826	97.0912	98.9964	98.485	98.7407	99.9037	99.7497	99.8267
697	start_date+5	Genomic	tfps_lgr_gam_wtd_mean	7	56	100	FALSE	5	0.3	0.528362	0.477489	0.688518	0.920977	0.575743	0.614367	0.72067	0.605263	0.686339	0.779167	0.735178	0.422269	NA	1	0.575743	0.68129	0.678832	0.575743	0.66648	0.662998	0.686339	0.703504	0.703295	97.1546	96.0154	96.585	99.7027	99.1919	99.4473	99.9005	99.7526	99.8266
698	start_date+5	Genomic	tfps_lgr_wtd_mean	28	56	100	100	no	0.25	0.57906	0.596104	0.768871	0.987069	0.566865	0.553521	0.726903	0.712341	0.665748	0.767361	0.712432	0.272759	NA	0.998433	0.566865	0.688164	0.684499	0.566865	0.682723	0.677161	0.665748	0.696326	0.695654	96.3739	97.2514	96.8126	99.4903	98.9371	99.2137	99.8464	99.8062	99.8263
699	Rt+5	Genomic	tfps_lgr_mean	7	84	100	85	1	0.15	0.687271	0.764061	0.854057	0.98951	0.550886	0.506959	0.828537	0.922868	0.67259	0.667173	0.67988	0.434746	0.641827	0.727273	0.550886	0.71719	0.708286	0.550886	0.694941	0.683901	0.67259	0.750563	0.746502	94.8091	97.7782	96.2936	99.5554	99.7726	99.664	99.701	99.9514	99.8262
700	start_date+10	Genomic	tfps_lgr_gam_wtd_mean	28	84	perc	80	5	0.1	0.618057	0.655943	0.817127	0.965594	0.558134	0.52928	0.615659	0.39916	0.739929	0.845113	0.771177	0.31357	NA	0.303922	0.558134	0.700405	0.693334	0.558134	0.715479	0.705875	0.615659	0.677794	0.67494	95.5852	98.9637	97.2745	97.9274	97.8378	97.8826	99.7752	99.8763	99.8258
701	Rt+5	Genomic	tfps_lgr_gam_wtd_mean	14	84	100	95	5	0.1	0.719974	0.807279	0.81063	0.997815	0.55155	0.556071	0.892452	0.955535	0.707826	0.775076	0.619021	0.28178	NA	1	0.55155	0.716296	0.705545	0.55155	0.660401	0.651685	0.707826	0.800139	0.794796	94.9349	94.9564	94.9457	99.8018	99.9642	99.883	99.709	99.9422	99.8256
702	start_date+5	Genomic	tfps_lgr_wtd_mean	7	56	100	FALSE	5	0.35	0.530144	0.498918	0.688518	0.954741	0.587374	0.594763	0.655164	0.520871	0.691005	0.774306	0.763074	0.404412	NA	0.99373	0.587374	0.677027	0.674599	0.587374	0.679656	0.67577	0.655164	0.673084	0.672846	97.9779	97.1365	97.5572	99.3483	97.6673	98.5078	99.9482	99.7027	99.8254
703	Rt+5	Genomic	tfps_lgr_gam_mean	14	84	100	95	1	0.2	0.709523	0.743383	0.780854	0.993881	0.547574	0.512318	0.912904	0.961887	0.692961	0.62462	0.761457	0.449576	0.629361	0.727273	0.547574	0.73915	0.729052	0.547574	0.696628	0.687943	0.692961	0.802933	0.795366	94.3387	98.0541	96.1964	99.7217	99.9658	99.8437	99.6603	99.9904	99.8254
704	Rt+5	Genomic	tfps_lgr_gam_wtd_mean	7	84	100	65	1	0.15	0.731645	0.795079	0.839683	0.999563	0.596366	0.607743	0.694888	0.943739	0.588724	0.708207	0.67988	0.533898	NA	1	0.588724	0.679908	0.674182	0.596366	0.70531	0.698265	0.588724	0.641806	0.639607	98.4338	98.6297	98.5317	95.0033	94.0604	94.5318	99.9531	99.6971	99.8251
705	Rt+5	Genomic	tfps_lgr_gam_mean	28	84	100	70	5	0.45	0.772885	0.806865	0.733646	1	0.549957	0.636058	0.904714	0.942831	0.647995	0.6231	0.767771	0.558898	0.54931	0.909091	0.549957	0.720817	0.710929	0.549957	0.683792	0.676627	0.647995	0.776354	0.765669	94.6847	97.2092	95.9469	99.1968	99.8611	99.5289	99.6884	99.9615	99.825
706	start_date+10	Genomic	tfps_lgr_gam_wtd_mean	28	56	100	95	no	0.15	0.582544	0.643852	0.879859	0.981132	0.601209	0.525998	0.708932	0.796218	0.568551	0.675188	0.697874	0.199605	NA	1	0.568551	0.691285	0.683153	0.601209	0.726314	0.717362	0.568551	0.638741	0.634873	98.6433	99.3489	98.9961	91.2169	93.3016	92.2593	99.8566	99.7923	99.8244
707	Rt+5	Genomic	tfps_lgr_gam_mean	14	84	100	90	1	0.1	0.688911	0.756617	0.81063	0.993007	0.572345	0.511358	0.828537	0.975499	0.556779	0.618541	0.755161	0.464831	0.665923	0.727273	0.556779	0.704691	0.694549	0.572345	0.712712	0.704975	0.556779	0.692658	0.6792	96.8569	98.9267	97.8918	87.3395	98.113	92.7263	99.7633	99.8852	99.8243
708	Rt+5	Genomic	tfps_lgr_gam_mean	7	84	100	70	5	0.45	0.756401	0.816998	0.733646	1	0.589373	0.609103	0.888188	0.928312	0.608655	0.68997	0.594469	0.501271	NA	0.818182	0.589373	0.682866	0.67387	0.589373	0.639162	0.635821	0.608655	0.748421	0.735255	98.0852	93.3789	95.7321	97.4233	99.7	98.5617	99.9547	99.6938	99.8243
709	Rt+5	Genomic	tfps_lgr_mean	7	84	100	70	5	0.3	0.745347	0.814516	0.839683	1	0.610179	0.590625	0.662069	0.892015	0.647995	0.759878	0.62012	0.475	NA	0.818182	0.610179	0.676009	0.671281	0.610179	0.689994	0.682364	0.647995	0.655032	0.654994	99.0244	97.6632	98.3438	99.1968	95.9742	97.5855	99.989	99.6588	99.8239
710	start_date+5	Genomic	tfps_lgr_wtd_mean	28	56	100	70	no	0.15	0.568624	0.614719	0.878752	0.978448	0.568949	0.556709	0.676423	0.741379	0.660122	0.775	0.66348	0.276611	NA	1	0.568949	0.689545	0.682531	0.568949	0.703727	0.692239	0.660122	0.668273	0.668223	96.6154	98.3108	97.4631	99.4131	97.2741	98.3436	99.8607	99.7869	99.8238
711	Rt+5	Genomic	tfps_lgr_mean	14	84	100	65	1	0.2	0.721101	0.786807	0.765543	0.999563	0.595137	0.584946	0.719097	0.8902	0.652542	0.68845	0.643863	0.475	0.689655	0.909091	0.595137	0.675236	0.672597	0.595137	0.668181	0.664446	0.652542	0.68582	0.685012	98.3836	96.1452	97.2644	99.2647	98.4527	98.8587	99.9713	99.6763	99.8238
712	Rt+5	Genomic	tfps_lgr_mean	14	84	100	90	5	0.1	0.69907	0.793838	0.825222	0.986888	0.547035	0.507999	0.807449	0.950091	0.751591	0.756839	0.784674	0.395339	0.54931	0.727273	0.547035	0.743194	0.735317	0.547035	0.718977	0.707552	0.751591	0.77952	0.77902	94.2867	99.0302	96.6585	99.9204	99.9179	99.9192	99.6519	99.995	99.8234
713	Rt+5	Genomic	tfps_lgr_wtd_mean	7	84	100	80	1	0.1	0.697824	0.807899	0.854057	0.994755	0.579516	0.604783	0.764434	0.958258	0.700358	0.802432	0.566427	0.444492	NA	1	0.566427	0.692958	0.684339	0.566427	0.666667	0.654483	0.700358	0.732396	0.731695	96.3382	95.2225	95.7803	99.7823	99.6665	99.7244	99.8418	99.8045	99.8231
714	Rt+5	Genomic	tfps_lgr_gam_wtd_mean	7	84	100	75	1	0.1	0.720299	0.788255	0.882687	0.996066	0.58621	0.603743	0.796743	0.961887	0.564963	0.74772	0.64945	0.495339	NA	0.998433	0.564963	0.696011	0.685408	0.58621	0.706116	0.695241	0.564963	0.680853	0.670918	97.9268	98.4809	98.2039	89.9384	97.5062	93.7223	99.8321	99.814	99.8231
715	Rt+10	Genomic	tfps_lgr_wtd_mean	14	84	100	70	5	0.15	0.78522	0.895734	0.780409	0.983457	0.5613	0.570913	0.877003	0.941176	0.638675	0.721154	0.635095	0.332963	NA	1	0.5613	0.698496	0.689489	0.5613	0.658935	0.652808	0.638675	0.757839	0.748412	95.8662	95.063	95.4646	98.9853	99.7813	99.3833	99.7979	99.8479	99.8229
716	start_date+5	Genomic	tfps_lgr_mean	28	56	perc	75	no	0.25	0.673252	0.816667	0.688518	0.956897	0.567488	0.563696	0.66999	0.537205	0.728375	0.795833	0.782638	0.314426	NA	0.482759	0.567488	0.687402	0.683552	0.567488	0.679548	0.673718	0.66999	0.699182	0.698573	96.4546	96.9595	96.7071	99.5391	99.07	99.3046	99.8491	99.7965	99.8228
717	Rt+5	Genomic	tfps_lgr_wtd_mean	28	56	100	95	1	0.1	0.766792	0.773366	0.659548	0.820804	0.575626	0.519517	0.68625	0.822142	0.692961	0.6231	0.79482	0.498729	NA	0.0877743	0.575626	0.681841	0.678218	0.575626	0.676665	0.670736	0.68625	0.689606	0.689597	97.1366	96.7048	96.9207	99.6914	98.6797	99.1856	99.8999	99.7456	99.8228
718	Rt+5	Genomic	tfps_lgr_gam_wtd_mean	28	84	100	60	1	0.25	0.732511	0.794872	0.765543	0.996941	0.560123	0.584706	0.912886	0.951906	0.715737	0.656535	0.560896	0.60339	0.54931	1	0.560123	0.703037	0.690655	0.560123	0.628854	0.621887	0.715737	0.814311	0.808323	95.791	91.9138	93.8524	99.8331	99.9843	99.9087	99.7887	99.8563	99.8225
719	start_date+5	Genomic	tfps_lgr_gam_mean	14	56	100	75	no	0.3	0.521856	0.570563	0.688964	0.932471	0.564062	0.602632	0.72067	0.775862	0.627412	0.628472	0.866562	0.426471	0.570646	0.998433	0.564062	0.693534	0.686313	0.564062	0.706529	0.69573	0.627412	0.674041	0.672426	96.0974	98.5043	97.3009	98.5548	97.6365	98.0956	99.823	99.8219	99.8224
720	Rt+5	Genomic	tfps_lgr_mean	28	84	100	65	5	0.45	0.76223	0.795492	0.749842	1	0.552175	0.638458	0.904714	0.903811	0.636444	0.705167	0.723229	0.573305	0.54931	0.909091	0.552175	0.713281	0.703589	0.552175	0.675082	0.669023	0.636444	0.770579	0.758815	94.9747	96.5543	95.7645	98.9048	99.8325	99.3686	99.7123	99.9324	99.8224
721	Rt+5	Genomic	tfps_lgr_gam_wtd_mean	14	84	100	80	1	0.1	0.697824	0.784946	0.839683	0.996066	0.566861	0.589186	0.836812	0.979129	0.655936	0.740122	0.572131	0.383051	NA	1	0.566861	0.694285	0.683779	0.566861	0.659559	0.648181	0.655936	0.746374	0.740875	96.3727	94.6127	95.4927	99.3552	99.7368	99.546	99.8459	99.7985	99.8222
722	start_date+10	Genomic	tfps_lgr_gam_wtd_mean	14	84	perc	60	1	0.1	0.502632	0.530943	0.606282	0.980577	0.694731	0.714023	0.613657	0.442227	0.66459	0.842105	0.793575	0.479908	NA	0.335784	0.606282	0.674567	0.671292	0.606282	0.698196	0.694	0.613657	0.639123	0.638616	98.8614	98.4093	98.6354	97.7236	93.9062	95.8149	99.9848	99.6593	99.8221
723	Rt+5	Genomic	tfps_lgr_mean	28	84	100	65	1	0.45	0.767013	0.765509	0.716815	1	0.560328	0.635418	0.904714	0.895644	0.642172	0.662614	0.670622	0.555085	0.616391	1	0.560328	0.69893	0.690077	0.560328	0.649255	0.645816	0.642172	0.773443	0.762221	95.8058	94.3859	95.0959	99.0496	99.8467	99.4482	99.7916	99.852	99.8218
724	Rt+5	Genomic	tfps_lgr_gam_wtd_mean	28	56	50	65	1	0	0.734147	0.596981	0.772459	0.876748	0.575213	0.557431	0.845549	0.872051	0.568593	0.474164	0.692862	0.683898	0.159559	0.0031348	0.568593	0.690935	0.68243	0.575213	0.680178	0.675228	0.568593	0.707071	0.693378	97.1047	97.0937	97.0992	91.2259	98.855	95.0404	99.8571	99.7862	99.8216
725	Rt+10	Genomic	tfps_lgr_mean	14	84	100	70	5	0.25	0.713797	0.82197	0.80527	0.988007	0.558908	0.549204	0.848739	0.944328	0.598058	0.634615	0.690639	0.480741	0.54931	0.818182	0.558908	0.700323	0.69121	0.558908	0.684939	0.677399	0.598058	0.723399	0.712457	95.6568	97.2714	96.4641	96.3871	99.393	97.89	99.7815	99.8608	99.8211
726	start_date+5	Genomic	tfps_lgr_gam_wtd_mean	28	56	100	80	no	0.25	0.533119	0.578788	0.775721	0.969109	0.555965	0.569801	0.725493	0.73775	0.744479	0.842361	0.69595	0.261204	NA	1	0.555965	0.699522	0.694966	0.555965	0.675879	0.669541	0.725493	0.734986	0.734924	95.3449	96.6001	95.9725	99.8567	99.695	99.7759	99.7538	99.8878	99.8208
727	Rt+5	Genomic	tfps_lgr_gam_mean	7	84	100	60	1	0.15	0.719974	0.781638	0.825222	0.999563	0.628683	0.603903	0.609181	0.907441	0.572253	0.62766	0.80266	0.605508	0.65397	1	0.572253	0.6876	0.679788	0.628683	0.752188	0.746755	0.572253	0.590717	0.590428	99.464	99.8412	99.6526	92.1855	80.8247	86.5051	99.8794	99.7618	99.8206
728	Rt+5	Genomic	tfps_lgr_wtd_mean	14	84	100	75	5	0.15	0.769594	0.851323	0.825222	0.995192	0.589373	0.599744	0.868366	0.96461	0.761895	0.841945	0.550074	0.320339	NA	0.998433	0.550074	0.718986	0.707288	0.550074	0.65489	0.644358	0.761895	0.81513	0.81339	94.7039	94.2418	94.4729	99.951	99.9886	99.9698	99.6913	99.9488	99.8201
729	start_date+5	Genomic	tfps_lgr_mean	28	56	perc	75	no	0.2	0.687815	0.816667	0.688964	0.956897	0.579435	0.563696	0.650788	0.537205	0.73597	0.795833	0.739155	0.314426	NA	0.482759	0.579435	0.678862	0.676156	0.579435	0.669185	0.665752	0.650788	0.693379	0.692069	97.4404	96.2637	96.8521	99.2352	98.8043	99.0198	99.9187	99.7212	99.82
730	start_date+5	Genomic	tfps_lgr_mean	14	56	perc	95	no	0.2	0.550351	0.748701	0.632333	0.954741	0.59052	0.612129	0.694418	0.509074	0.696792	0.802083	0.763074	0.242997	NA	0.485893	0.59052	0.675428	0.672813	0.59052	0.661976	0.658035	0.694418	0.695605	0.695604	98.1453	95.5589	96.8521	99.7382	98.9366	99.3374	99.9592	99.68	99.8196
731	Rt+5	Genomic	tfps_lgr_wtd_mean	14	84	100	100	1	0.05	0.69907	0.781844	0.839683	0.997378	0.547574	0.533595	0.856641	0.941016	0.749596	0.832827	0.650589	0.302542	NA	1	0.547574	0.728817	0.718949	0.547574	0.679282	0.668788	0.749596	0.803119	0.801333	94.3387	96.5328	95.4358	99.9148	99.9755	99.9452	99.6603	99.9783	99.8193
732	start_date+5	Genomic	tfps_lgr_wtd_mean	7	56	100	100	no	0.4	0.550918	0.571645	0.632333	0.950431	0.595191	0.622846	0.72067	0.685118	0.627412	0.640278	0.803683	0.293067	NA	0.945141	0.595191	0.675858	0.671731	0.595191	0.677069	0.671268	0.627412	0.674041	0.672426	98.3867	96.7487	97.5677	98.5548	97.6365	98.0956	99.9718	99.6669	99.8193
733	Rt+5	Genomic	tfps_lgr_wtd_mean	28	56	100	95	5	0.2	0.765925	0.714433	0.594255	0.848339	0.587076	0.531355	0.786132	0.746824	0.636444	0.658055	0.79482	0.451271	NA	0.0846395	0.587076	0.679745	0.673656	0.587076	0.658717	0.652097	0.636444	0.711288	0.707339	97.9636	94.9959	96.4797	98.9048	99.2921	99.0984	99.9462	99.6913	99.8188
734	Rt+10	Genomic	tfps_lgr_gam_mean	7	84	100	60	5	0.3	0.73386	0.806419	0.755093	0.987593	0.599818	0.567007	0.819532	0.931723	0.587706	0.533654	0.635	0.53963	NA	0.818182	0.587706	0.67943	0.673448	0.599818	0.663303	0.660082	0.587706	0.703619	0.694006	98.5878	95.748	97.1679	94.7769	98.88	96.8285	99.9492	99.6881	99.8187
735	start_date+5	Genomic	tfps_lgr_gam_wtd_mean	7	56	100	85	no	0.35	0.52681	0.517965	0.632333	0.926006	0.586845	0.647198	0.68447	0.683303	0.681191	0.754861	0.801907	0.271709	NA	1	0.586845	0.677349	0.673664	0.586845	0.673695	0.667623	0.681191	0.68283	0.682828	97.9565	96.4288	97.1926	99.6475	98.3398	98.9937	99.9452	99.6915	99.8184
736	start_date+5	Genomic	tfps_lgr_mean	14	56	perc	90	no	0.2	0.550351	0.748052	0.632333	0.95546	0.58841	0.607855	0.694418	0.522686	0.7125	0.79375	0.75105	0.239846	NA	0.479624	0.58841	0.675742	0.673194	0.58841	0.657265	0.65378	0.694418	0.703459	0.703401	98.0288	95.153	96.5909	99.7382	99.2	99.4691	99.9515	99.6851	99.8183
737	Rt+10	Genomic	tfps_lgr_mean	14	84	100	80	1	0.2	0.685837	0.766148	0.767828	0.989247	0.558147	0.513822	0.896942	0.967437	0.605612	0.591346	0.678148	0.441481	0.67779	0.727273	0.558147	0.701335	0.691288	0.558147	0.668041	0.662388	0.605612	0.751277	0.73702	95.5873	95.9613	95.7743	97.1004	99.712	98.4062	99.7755	99.861	99.8182
738	Rt+5	Genomic	tfps_lgr_gam_wtd_mean	14	84	100	95	5	0.05	0.720299	0.807279	0.825222	0.997815	0.553617	0.556071	0.868366	0.955535	0.637455	0.775076	0.658523	0.28178	NA	1	0.553617	0.708637	0.698716	0.553617	0.679121	0.670065	0.637455	0.75291	0.744005	95.1072	96.6466	95.8769	98.9421	99.7556	99.3488	99.7265	99.9095	99.818
739	Rt+5	Genomic	tfps_lgr_wtd_mean	28	56	100	90	5	0.2	0.77686	0.712986	0.658996	0.874126	0.581205	0.529355	0.780605	0.736842	0.642172	0.635258	0.730479	0.447458	NA	0.0376176	0.581205	0.678691	0.675119	0.581205	0.656893	0.654044	0.642172	0.711388	0.708013	97.5486	95.1786	96.3636	99.0496	99.305	99.1773	99.926	99.7096	99.8178
740	start_date+5	Genomic	tfps_lgr_wtd_mean	28	56	100	75	no	0.1	0.566762	0.62013	0.907478	0.977011	0.567924	0.559965	0.645676	0.756806	0.660635	0.796528	0.671294	0.307073	NA	1	0.567924	0.690601	0.682029	0.567924	0.715565	0.702015	0.645676	0.653156	0.653113	96.509	98.8006	97.6548	99.1608	95.7748	97.4678	99.8525	99.7826	99.8176
741	Rt+5	Genomic	tfps_lgr_mean	28	84	perc	FALSE	1	0.65	0.742306	0.684243	0.637636	1	0.662076	0.607823	0.707614	0.470054	0.652542	0.700608	0.69126	0.419492	NA	0	0.637636	0.670226	0.669739	0.637636	0.663657	0.663296	0.652542	0.680078	0.67952	99.6022	96.0444	97.8233	99.2647	98.1333	98.699	99.9992	99.6353	99.8172
742	Rt+5	Genomic	tfps_lgr_wtd_mean	14	84	100	65	1	0.1	0.708388	0.805831	0.825222	0.999126	0.581205	0.596944	0.764434	0.952813	0.637455	0.785714	0.599728	0.435169	0.570646	0.998433	0.581205	0.681609	0.675039	0.581205	0.668718	0.660113	0.637455	0.700945	0.698063	97.5486	95.7502	96.6494	98.9421	99.0464	98.9942	99.926	99.7083	99.8172
743	Rt+5	Genomic	tfps_lgr_mean	28	84	100	75	5	0.35	0.76223	0.800248	0.749842	0.990385	0.545861	0.619261	0.904714	0.926497	0.67259	0.68541	0.914267	0.551271	0.570646	0.818182	0.545861	0.757455	0.743836	0.545861	0.736657	0.720624	0.67259	0.788652	0.780065	94.1533	99.4303	96.7918	99.5554	99.9221	99.7388	99.6364	99.9978	99.8171
744	start_date+5	Genomic	tfps_lgr_wtd_mean	7	56	100	70	no	0.1	0.537964	0.560173	0.803239	0.91954	0.60928	0.653778	0.620495	0.733212	0.604787	0.675	0.739155	0.27416	NA	0.987461	0.604787	0.675391	0.67073	0.60928	0.717225	0.712523	0.604787	0.612641	0.612591	98.997	99.1998	99.0984	97.0471	88.5409	92.794	99.9829	99.6505	99.8167
745	start_date+5	Genomic	tfps_lgr_wtd_mean	28	84	perc	65	5	0.1	0.569798	0.508442	0.731284	0.909483	0.610511	0.606091	0.659495	0.288566	0.635582	0.948611	0.722779	0.358193	NA	0.205329	0.610511	0.67193	0.670245	0.610511	0.688191	0.685901	0.635582	0.647538	0.647428	99.034	97.9155	98.4748	98.8749	95.0628	96.9689	99.9894	99.6438	99.8166
746	Rt+5	Genomic	tfps_lgr_gam_wtd_mean	7	84	100	100	5	0.05	0.710766	0.794251	0.839683	0.997815	0.547574	0.555111	0.891609	0.965517	0.607736	0.831307	0.755161	0.305932	NA	1	0.547574	0.728352	0.715974	0.547574	0.714139	0.702855	0.607736	0.749672	0.736113	94.3387	98.8396	96.5892	97.1814	99.7067	98.444	99.6603	99.9728	99.8166
747	Rt+5	Genomic	tfps_lgr_gam_wtd_mean	7	84	100	60	1	0.15	0.732511	0.79756	0.825222	0.999563	0.603229	0.609662	0.74217	0.940109	0.58034	0.677812	0.654315	0.565254	NA	1	0.58034	0.681055	0.675158	0.603229	0.694255	0.688039	0.58034	0.661255	0.656286	98.7112	98.0599	98.3855	93.0605	96.1221	94.5913	99.9228	99.7101	99.8165
748	Rt+5	Genomic	tfps_lgr_gam_wtd_mean	28	56	100	65	1	0.05	0.72541	0.746691	0.732263	0.873689	0.582213	0.515997	0.710641	0.902904	0.645076	0.615502	0.714988	0.410169	0.370001	0.0815047	0.582213	0.677036	0.674624	0.582213	0.676488	0.673001	0.645076	0.677858	0.677065	97.6169	96.8945	97.2557	99.1575	97.971	98.5642	99.9297	99.7032	99.8164
749	Rt+5	Genomic	tfps_lgr_wtd_mean	7	84	100	65	5	0.05	0.756401	0.8567	0.911377	0.999126	0.592172	0.600144	0.659495	0.958258	0.561639	0.840426	0.767797	0.467373	NA	1	0.561639	0.698496	0.687404	0.592172	0.757115	0.745528	0.561639	0.610567	0.608603	98.2288	99.8294	99.0291	89.3475	87.3691	88.3583	99.8012	99.8316	99.8164
750	Rt+5	Genomic	tfps_lgr_gam_wtd_mean	28	56	100	100	5	0.15	0.754478	0.693548	0.573186	0.840472	0.583668	0.531595	0.816884	0.759528	0.67916	0.679331	0.773252	0.411017	NA	0.117555	0.573186	0.68523	0.678239	0.573186	0.643369	0.637178	0.67916	0.748022	0.744846	96.9132	93.5228	95.218	99.6174	99.7634	99.6904	99.886	99.7462	99.8161
751	start_date+5	Genomic	tfps_lgr_gam_mean	14	56	100	85	no	0.25	0.534698	0.564286	0.657694	0.938937	0.584059	0.586895	0.69872	0.705989	0.578893	0.682639	0.906043	0.427871	0.570646	1	0.578893	0.685082	0.675626	0.584059	0.715932	0.703412	0.578893	0.638807	0.635991	97.7318	98.8633	98.2976	93.0158	93.499	93.2574	99.9166	99.7149	99.8157
752	Rt+5	Genomic	tfps_lgr_gam_wtd_mean	14	84	100	75	5	0.1	0.780291	0.845947	0.825222	0.995629	0.573543	0.618461	0.836812	0.978221	0.595775	0.772036	0.607593	0.31822	NA	1	0.573543	0.687789	0.678097	0.573543	0.668786	0.66006	0.595775	0.716293	0.706082	96.9208	95.7459	96.3333	96.0162	99.2594	97.6378	99.8871	99.744	99.8156
753	start_date+5	Genomic	tfps_lgr_gam_wtd_mean	7	56	100	90	no	0.25	0.52544	0.527489	0.732604	0.931753	0.606428	0.629358	0.637496	0.677858	0.632599	0.778472	0.755375	0.271008	NA	1	0.606428	0.6729	0.670322	0.606428	0.698136	0.694924	0.632599	0.635047	0.635042	98.9021	98.4649	98.6835	98.808	93.3431	96.0756	99.9853	99.6457	99.8155
754	start_date+10	Genomic	tfps_lgr_gam_wtd_mean	28	84	perc	65	1	0.15	0.492097	0.564139	0.744857	0.983352	0.633627	0.62047	0.58662	0.443277	0.74695	0.83985	0.669122	0.322464	NA	0.323529	0.58662	0.676235	0.673305	0.633627	0.682535	0.680984	0.58662	0.666785	0.661948	99.5452	97.5499	98.5475	94.5838	96.6845	95.6341	99.9446	99.6862	99.8154
755	start_date+5	Genomic	tfps_lgr_gam_mean	7	56	perc	FALSE	no	0.4	0.718648	0.733117	0.656582	0.862787	0.573116	0.606973	0.751389	0.708711	0.745677	0.852083	0.680564	0.257353	NA	0.534483	0.573116	0.681466	0.678209	0.573116	0.636754	0.635039	0.745677	0.748533	0.748528	96.9087	93.3029	95.1058	99.9116	99.7829	99.8473	99.8851	99.7455	99.8153
756	start_date+10	Genomic	tfps_lgr_mean	28	56	perc	90	no	0.2	0.676868	0.83873	0.717341	0.936182	0.581931	0.554359	0.66459	0.362395	0.596946	0.625564	0.842998	0.250988	NA	0.644608	0.581931	0.680761	0.674501	0.581931	0.71409	0.706005	0.596946	0.630768	0.62986	97.606	98.9692	98.2876	96.0953	92.363	94.2292	99.9288	99.7014	99.8151
757	Rt+5	Genomic	tfps_lgr_gam_wtd_mean	7	84	100	95	5	0.05	0.721117	0.807486	0.825222	0.997378	0.554206	0.571988	0.870512	0.950998	0.561639	0.835866	0.734201	0.345763	NA	1	0.554206	0.709156	0.696719	0.554206	0.704543	0.695055	0.561639	0.716076	0.699224	95.1573	98.472	96.8147	89.3475	99.0834	94.2154	99.732	99.8979	99.8149
758	Rt+5	Genomic	tfps_lgr_mean	28	84	100	75	1	0.25	0.772885	0.771299	0.79586	0.98951	0.575344	0.613102	0.684772	0.884755	0.58034	0.655015	0.781244	0.544068	0.641827	0.909091	0.575344	0.683512	0.676949	0.575344	0.717483	0.709878	0.58034	0.632556	0.630397	97.1147	99.1151	98.1149	93.0605	92.4353	92.7479	99.8989	99.7307	99.8148
759	Rt+5	Genomic	tfps_lgr_gam_wtd_mean	28	56	100	70	1	0.05	0.709615	0.748759	0.764522	0.871941	0.58552	0.520397	0.659495	0.915608	0.612526	0.620061	0.765706	0.416525	0.370001	0	0.58552	0.677554	0.673389	0.58552	0.705249	0.699839	0.612526	0.636011	0.635577	97.8715	98.7013	98.2864	97.6968	93.4492	95.573	99.9411	99.6878	99.8144
760	start_date+5	Genomic	tfps_lgr_mean	14	56	perc	95	no	0.1	0.54114	0.748701	0.732604	0.954741	0.588349	0.612129	0.589038	0.509074	0.754824	0.802083	0.718928	0.242997	NA	0.485893	0.588349	0.676748	0.672722	0.588349	0.67996	0.676701	0.589038	0.671931	0.666798	98.0259	97.2155	97.6207	95.0373	97.1378	96.0876	99.9506	99.678	99.8143
761	start_date+5	Genomic	tfps_lgr_gam_mean	28	56	perc	80	no	0.3	0.655434	0.779654	0.770615	0.960489	0.564011	0.555216	0.623838	0.504537	0.691005	0.747917	0.801907	0.295868	NA	0.462382	0.564011	0.690275	0.684479	0.564011	0.712178	0.703747	0.623838	0.657421	0.656563	96.0927	98.8778	97.4852	98.3671	96.1559	97.2615	99.8222	99.8061	99.8142
762	start_date+5	Genomic	tfps_lgr_wtd_mean	28	56	100	85	no	0.25	0.570839	0.613203	0.768871	0.976293	0.555965	0.567155	0.710627	0.736842	0.728375	0.836806	0.722779	0.272059	NA	0.996865	0.555965	0.697324	0.693076	0.555965	0.682538	0.676035	0.710627	0.719501	0.719446	95.3449	97.1602	96.2526	99.8117	99.5133	99.6625	99.7538	99.8739	99.8139
763	Rt+5	Genomic	tfps_lgr_gam_mean	28	84	100	65	1	0.55	0.787745	0.770885	0.680401	1	0.587123	0.649816	0.888188	0.905626	0.608655	0.636778	0.638405	0.577119	0.570646	1	0.587123	0.680554	0.672811	0.587123	0.635309	0.634157	0.608655	0.748421	0.735255	97.9666	93.2101	95.5884	97.4233	99.7	98.5617	99.9471	99.6797	99.8134
764	Rt+10	Genomic	tfps_lgr_gam_mean	7	84	100	65	1	0.3	0.73386	0.765351	0.715416	0.993383	0.596069	0.556265	0.896942	0.948529	0.594491	0.524038	0.59944	0.497407	0.570646	1	0.594491	0.680472	0.671278	0.596069	0.636975	0.634649	0.594491	0.745717	0.730222	98.4194	93.2616	95.8405	95.9678	99.6525	97.8101	99.9681	99.6586	99.8134
765	Rt+5	Genomic	tfps_lgr_gam_mean	28	84	100	65	5	0.45	0.772885	0.808313	0.733646	1	0.548426	0.643417	0.904714	0.936479	0.642172	0.650456	0.767771	0.575	0.54931	0.909091	0.548426	0.719346	0.709251	0.548426	0.683281	0.675998	0.642172	0.773443	0.762221	94.5279	97.1568	95.8423	99.0496	99.8467	99.4482	99.671	99.9553	99.8131
766	Rt+5	Genomic	tfps_lgr_mean	14	84	100	70	1	0.25	0.745347	0.7866	0.765543	1	0.585828	0.571829	0.710866	0.911978	0.685942	0.724924	0.63178	0.461017	0.665923	0.818182	0.585828	0.675992	0.673095	0.585828	0.66105	0.656803	0.685942	0.698404	0.698293	97.9104	95.4424	96.6764	99.6857	99.0559	99.3708	99.9415	99.684	99.8127
767	Rt+5	Genomic	tfps_lgr_mean	28	84	100	80	5	0.35	0.747829	0.792597	0.749842	0.990385	0.545861	0.604383	0.879305	0.909256	0.65393	0.647416	0.863441	0.563136	0.570646	0.818182	0.545861	0.738476	0.727095	0.545861	0.719715	0.707015	0.65393	0.766617	0.75829	94.1533	99.0096	96.5814	99.3202	99.8293	99.5748	99.6364	99.989	99.8127
768	start_date+5	Genomic	tfps_lgr_gam_wtd_mean	7	56	100	75	no	0.3	0.511398	0.510173	0.688518	0.924569	0.568482	0.643807	0.733662	0.754083	0.659109	0.729167	0.771639	0.262255	NA	1	0.568482	0.684282	0.680612	0.568482	0.676213	0.670937	0.659109	0.696385	0.695387	96.5915	96.7203	96.6559	99.3812	98.9298	99.1555	99.8562	99.7692	99.8127
769	start_date+5	Genomic	tfps_lgr_gam_wtd_mean	28	56	100	70	no	0.2	0.533119	0.573377	0.840441	0.982759	0.554817	0.556709	0.691706	0.76951	0.723607	0.815278	0.692361	0.261204	NA	1	0.554817	0.700586	0.694517	0.554817	0.695873	0.686009	0.691706	0.707657	0.707477	95.2088	97.9233	96.566	99.7165	99.2959	99.5062	99.7399	99.8849	99.8124
770	start_date+5	Genomic	tfps_lgr_gam_mean	7	56	perc	FALSE	no	0.35	0.702926	0.733117	0.662181	0.862787	0.578621	0.606973	0.751389	0.708711	0.715737	0.852083	0.680564	0.257353	NA	0.534483	0.578621	0.677699	0.675106	0.578621	0.640456	0.638871	0.715737	0.733563	0.733347	97.3689	93.6986	95.5338	99.8331	99.6829	99.758	99.9152	99.7092	99.8122
771	Rt+5	Genomic	tfps_lgr_gam_mean	28	84	100	65	5	0.55	0.787745	0.808313	0.733646	1	0.561702	0.643417	0.888188	0.936479	0.619669	0.650456	0.670622	0.575	NA	0.909091	0.561702	0.694766	0.686163	0.561702	0.655324	0.651364	0.619669	0.753929	0.741878	95.899	94.9221	95.4106	98.201	99.7434	98.9722	99.803	99.821	99.812
772	Rt+5	Genomic	tfps_lgr_gam_wtd_mean	28	56	100	95	5	0.2	0.754028	0.694169	0.573186	0.84222	0.590502	0.529835	0.856641	0.821234	0.636444	0.639818	0.773252	0.444915	NA	0.0344828	0.573186	0.686005	0.677454	0.573186	0.645647	0.639656	0.636444	0.746543	0.73838	96.9132	93.7734	95.3433	98.9048	99.7207	99.3127	99.886	99.7376	99.8118
773	Rt+10	Genomic	tfps_lgr_gam_mean	14	84	100	60	5	0.35	0.737605	0.829346	0.715416	0.98842	0.573782	0.573618	0.863803	0.961134	0.581305	0.567308	0.691014	0.511111	NA	0.909091	0.573782	0.685064	0.677209	0.573782	0.660071	0.657049	0.581305	0.722554	0.708614	96.9694	95.4676	96.2185	93.5208	99.3153	96.418	99.8888	99.7346	99.8117
774	Rt+10	Genomic	tfps_lgr_mean	14	84	100	75	5	0.25	0.727752	0.807018	0.792877	0.988007	0.563945	0.554162	0.798319	0.932773	0.613841	0.658654	0.683304	0.441111	0.54931	0.818182	0.563945	0.690457	0.684003	0.563945	0.680042	0.673523	0.613841	0.70608	0.70003	96.0894	96.9415	96.5155	97.7438	99.1093	98.4265	99.8217	99.8013	99.8115
775	Rt+5	Genomic	tfps_lgr_wtd_mean	14	84	100	70	1	0.15	0.72021	0.807072	0.825222	0.999126	0.572976	0.574708	0.870512	0.973684	0.73272	0.782675	0.552292	0.405085	0.54931	1	0.552292	0.710744	0.698743	0.552292	0.650163	0.639183	0.73272	0.801616	0.79865	94.984	93.7266	94.3553	99.8799	99.9719	99.9259	99.7129	99.9097	99.8113
776	Rt+10	Genomic	tfps_lgr_gam_mean	14	84	100	70	5	0.3	0.708396	0.823963	0.742154	0.990074	0.562593	0.5625	0.837426	0.954832	0.587706	0.543269	0.735164	0.522963	NA	0.818182	0.562593	0.693009	0.685229	0.562593	0.67997	0.674566	0.587706	0.712566	0.701541	95.9859	97.033	96.5094	94.7769	99.1538	96.9654	99.8095	99.8121	99.8108
777	start_date+5	Genomic	tfps_lgr_gam_wtd_mean	14	56	100	60	no	0.15	0.510366	0.497403	0.732604	0.903017	0.631036	0.657441	0.666112	0.736842	0.601929	0.699306	0.728937	0.247199	NA	1	0.601929	0.672124	0.670102	0.631036	0.697525	0.695885	0.601929	0.634021	0.633208	99.4934	98.5121	99.0027	96.522	93.076	94.799	99.9793	99.6416	99.8105
778	start_date+5	Genomic	tfps_lgr_gam_mean	14	56	100	85	no	0.2	0.52681	0.564286	0.740064	0.938937	0.568482	0.586895	0.680948	0.705989	0.570589	0.682639	0.88971	0.427871	0.587685	1	0.568482	0.689959	0.68004	0.568482	0.732752	0.720684	0.570589	0.625768	0.623331	96.5915	99.432	98.0118	91.4609	91.0665	91.2637	99.8562	99.7641	99.8102
779	Rt+5	Genomic	tfps_lgr_mean	7	84	100	95	5	0.15	0.731428	0.783912	0.86838	0.989073	0.552754	0.513758	0.710866	0.894737	0.67916	0.721884	0.713194	0.357203	NA	0.727273	0.552754	0.704871	0.697657	0.552754	0.711443	0.699547	0.67916	0.695013	0.694832	95.0213	98.6861	96.8537	99.6174	98.9126	99.265	99.7175	99.9026	99.81
780	start_date+5	Genomic	tfps_lgr_gam_mean	14	56	100	70	no	0.25	0.534698	0.567316	0.731284	0.949713	0.552801	0.601275	0.772858	0.792196	0.6	0.617361	0.879732	0.407913	0.602647	1	0.552801	0.707335	0.697351	0.552801	0.721273	0.708493	0.6	0.686429	0.680966	95.0277	99.0625	97.0451	96.483	98.236	97.3595	99.7181	99.9009	99.8095
781	start_date+5	Genomic	tfps_lgr_wtd_mean	7	56	100	80	no	0.35	0.548824	0.567749	0.632333	0.909483	0.578777	0.655338	0.746652	0.72323	0.6375	0.647222	0.801907	0.276611	NA	0.954545	0.578777	0.679434	0.674584	0.578777	0.671006	0.664549	0.6375	0.692076	0.689921	97.3811	96.1544	96.7677	98.9497	98.6889	98.8193	99.9156	99.7025	99.8091
782	start_date+5	Genomic	tfps_lgr_gam_mean	14	56	perc	65	no	0.3	0.475223	0.552165	0.632333	0.952586	0.576455	0.589337	0.650788	0.592559	0.75	0.830556	0.790971	0.259804	NA	0.476489	0.576455	0.680109	0.675576	0.576455	0.666586	0.660629	0.650788	0.700394	0.698635	97.1998	95.8019	96.5009	99.2352	99.0715	99.1534	99.9037	99.7143	99.809
783	Rt+10	Genomic	tfps_lgr_gam_mean	7	84	100	80	1	0.25	0.706696	0.751196	0.767828	0.989661	0.570432	0.540189	0.870328	0.961134	0.594491	0.538462	0.634134	0.429259	0.587685	0.727273	0.570432	0.687443	0.678415	0.570432	0.657464	0.652453	0.594491	0.73241	0.719307	96.7253	95.0299	95.8776	95.9678	99.5122	97.74	99.8687	99.7482	99.8085
784	Rt+5	Genomic	tfps_lgr_gam_wtd_mean	28	56	100	90	5	0.05	0.765736	0.692514	0.747394	0.874563	0.582857	0.527436	0.733477	0.794918	0.572253	0.636778	0.780259	0.419492	NA	0.0548589	0.572253	0.683248	0.677431	0.582857	0.703503	0.697884	0.572253	0.652865	0.647869	97.6508	98.611	98.1309	92.1855	95.1265	93.656	99.8794	99.7371	99.8083
785	start_date+5	Genomic	tfps_lgr_gam_wtd_mean	28	56	100	100	no	0.05	0.52422	0.561905	0.917815	0.970546	0.595534	0.553521	0.578449	0.684211	0.658114	0.80625	0.671294	0.22479	NA	1	0.578449	0.684241	0.674572	0.595534	0.728214	0.71591	0.578449	0.618282	0.616997	98.3981	99.3077	98.8529	92.9604	89.6612	91.3108	99.914	99.7024	99.8082
786	start_date+5	Genomic	tfps_lgr_gam_mean	28	56	perc	65	no	0.25	0.640479	0.704545	0.731284	0.960489	0.572778	0.58045	0.626496	0.587114	0.754824	0.835417	0.718928	0.317927	NA	0.482759	0.572778	0.680862	0.67718	0.572778	0.67433	0.670275	0.626496	0.69066	0.687673	96.8907	96.6636	96.7771	98.5443	98.5912	98.5677	99.8826	99.7336	99.8081
787	start_date+5	Genomic	tfps_lgr_mean	28	56	perc	85	no	0.25	0.670704	0.805195	0.688518	0.960489	0.57683	0.588116	0.680993	0.470962	0.691005	0.784028	0.75105	0.292367	NA	0.479624	0.57683	0.677679	0.675229	0.57683	0.672133	0.668156	0.680993	0.685999	0.685981	97.2169	96.4774	96.8471	99.6404	98.5138	99.0771	99.9055	99.7106	99.808
788	start_date+5	Genomic	tfps_lgr_wtd_mean	7	56	100	75	no	0.2	0.531734	0.561905	0.70117	0.909483	0.590231	0.652015	0.674995	0.745009	0.597073	0.656944	0.8169	0.272759	NA	0.981191	0.590231	0.676074	0.671225	0.590231	0.702767	0.696634	0.597073	0.636034	0.634839	98.1342	98.5473	98.3407	96.0964	93.2982	94.6973	99.9582	99.6578	99.808
789	start_date+5	Genomic	tfps_lgr_gam_mean	7	56	perc	75	no	0.3	0.539676	0.611688	0.732604	0.966954	0.555594	0.577669	0.667226	0.588022	0.727236	0.78125	0.801907	0.2493	NA	0.470219	0.555594	0.696913	0.691735	0.555594	0.696702	0.68852	0.667226	0.697231	0.696585	95.3101	98.0941	96.7021	99.5217	98.9725	99.2471	99.7507	99.8648	99.8077
790	Rt+5	Genomic	tfps_lgr_mean	7	84	100	60	1	0.2	0.721101	0.776468	0.765543	0.999563	0.610179	0.581907	0.609181	0.852087	0.707826	0.656535	0.666335	0.541525	0.65397	0.818182	0.609181	0.671813	0.669204	0.610179	0.680685	0.677703	0.609181	0.658503	0.656654	99.0244	97.2941	98.1593	97.5223	96.1619	96.8421	99.9881	99.6268	99.8075
791	start_date+5	Genomic	tfps_lgr_mean	14	56	100	85	no	0.3	0.573473	0.590909	0.688964	0.951868	0.570041	0.598833	0.707614	0.674229	0.578893	0.622222	0.892885	0.42577	0.54931	0.934169	0.570041	0.687679	0.678357	0.570041	0.717297	0.705179	0.578893	0.643253	0.640026	96.706	98.9356	97.8208	93.0158	94.0973	93.5565	99.8669	99.7477	99.8073
792	start_date+5	Genomic	tfps_lgr_mean	7	56	100	85	no	0.3	0.559283	0.601948	0.688964	0.946121	0.570041	0.598019	0.72067	0.670599	0.578893	0.645139	0.876092	0.413866	0.54931	0.934169	0.570041	0.686932	0.678262	0.570041	0.711699	0.70073	0.578893	0.649782	0.645903	96.706	98.7413	97.7237	93.0158	94.8864	93.9511	99.8669	99.7467	99.8068
793	Rt+10	Genomic	tfps_lgr_mean	7	56	50	60	1	0	0.51826	0.449163	0.632546	0.774194	0.573898	0.497972	0.692094	0.87395	0.644664	0.740385	0.873797	0.915926	0.32221	0.0125392	0.573898	0.6834	0.676343	0.573898	0.693414	0.681992	0.644664	0.668379	0.667958	96.9958	97.6324	97.3141	99.1511	97.241	98.196	99.8892	99.7242	99.8067
794	Rt+5	Genomic	tfps_lgr_mean	14	56	50	60	5	0.1	0.675349	0.571547	0.554316	0.706731	0.591137	0.575748	0.846489	0.88657	0.700245	0.696049	0.826082	0.833051	0.235255	0.00940439	0.554316	0.703654	0.693534	0.554316	0.657178	0.646879	0.700245	0.773367	0.769902	95.1706	94.4928	94.8317	99.7793	99.8829	99.8311	99.7346	99.8782	99.8064
795	start_date+5	Genomic	tfps_lgr_gam_mean	14	56	100	60	no	0.2	0.548824	0.567749	0.768871	0.936782	0.550374	0.590151	0.842045	0.80127	0.55	0.654861	0.866562	0.389356	0.602647	1	0.55	0.715571	0.701458	0.550374	0.728602	0.715765	0.55	0.696023	0.680533	94.7504	99.3033	97.0269	84.3423	98.2147	91.2785	99.6896	99.9232	99.8064
796	Rt+5	Genomic	tfps_lgr_mean	28	84	100	65	5	0.4	0.76223	0.795492	0.749842	1	0.547069	0.638458	0.879305	0.903811	0.65393	0.705167	0.767771	0.573305	0.570646	0.909091	0.547069	0.719583	0.710531	0.547069	0.688227	0.680374	0.65393	0.766617	0.75829	94.2892	97.5007	95.8949	99.3202	99.8293	99.5748	99.6526	99.96	99.8063
797	Rt+5	Genomic	tfps_lgr_mean	7	84	100	95	1	0.15	0.685997	0.73842	0.854057	0.990822	0.546588	0.490721	0.849521	0.92922	0.685942	0.683891	0.67988	0.399153	0.641827	0.727273	0.546588	0.723197	0.713523	0.546588	0.693508	0.682118	0.685942	0.767732	0.763363	94.2256	97.6422	95.9339	99.6857	99.8503	99.768	99.6446	99.9675	99.806
798	Rt+5	Genomic	tfps_lgr_gam_mean	14	84	100	90	5	0.2	0.709523	0.796319	0.780854	0.991696	0.544268	0.535754	0.935658	0.976407	0.647995	0.68541	0.801597	0.44322	NA	0.727273	0.544268	0.742074	0.729467	0.544268	0.708906	0.698414	0.647995	0.791826	0.778653	93.9598	98.637	96.2984	99.1968	99.9173	99.5571	99.6209	99.9909	99.8059
799	start_date+5	Genomic	tfps_lgr_gam_mean	28	56	100	95	no	0.3	0.573473	0.619264	0.812715	0.940374	0.545508	0.587776	0.72067	0.716878	0.681191	0.771528	0.879732	0.45098	0.570646	1	0.545508	0.727963	0.718487	0.545508	0.745985	0.730629	0.681191	0.700931	0.700653	94.1029	99.6286	96.8658	99.6475	99.135	99.3913	99.6331	99.9773	99.8052
800	start_date+5	Genomic	tfps_lgr_gam_wtd_mean	7	56	100	60	no	0.4	0.489677	0.51039	0.688518	0.938218	0.548587	0.65968	0.72067	0.794918	0.77735	0.710417	0.821153	0.311625	NA	1	0.548587	0.711256	0.704673	0.548587	0.686086	0.676906	0.72067	0.74901	0.748474	94.5377	97.2308	95.8843	99.8483	99.7823	99.8153	99.6715	99.9383	99.8049
801	Rt+5	Genomic	tfps_lgr_gam_wtd_mean	28	56	100	100	1	0.1	0.741596	0.751654	0.734701	0.837413	0.553134	0.520877	0.776253	0.839383	0.652542	0.639818	0.787449	0.45339	NA	0.125392	0.553134	0.700816	0.694952	0.553134	0.691761	0.683997	0.652542	0.714398	0.711715	95.073	97.7839	96.4285	99.2647	99.3846	99.3247	99.7223	99.8875	99.8049
802	Rt+5	Genomic	tfps_lgr_mean	7	84	100	100	1	0.05	0.697824	0.735525	0.882687	0.987325	0.555728	0.488322	0.669069	0.930127	0.59746	0.706687	0.802384	0.394068	0.701595	0.727273	0.555728	0.701466	0.690822	0.555728	0.746933	0.732853	0.59746	0.633265	0.632252	95.3193	99.6638	97.4916	96.1078	92.9087	94.5082	99.752	99.8574	99.8047
803	Rt+5	Genomic	tfps_lgr_gam_wtd_mean	28	56	100	100	1	0.2	0.766792	0.751654	0.677394	0.837413	0.557535	0.520877	0.87647	0.839383	0.659995	0.639818	0.709193	0.45339	NA	0.125392	0.557535	0.696117	0.688702	0.557535	0.648041	0.644604	0.659995	0.768232	0.760569	95.4725	94.2685	94.8705	99.4014	99.84	99.6207	99.7669	99.8421	99.8045
804	start_date+10	Genomic	tfps_lgr_gam_wtd_mean	28	56	100	70	no	0.1	0.577552	0.645902	0.879859	0.971143	0.554233	0.518842	0.807897	0.867647	0.578815	0.665414	0.702228	0.206522	NA	1	0.554233	0.704606	0.693259	0.554233	0.712106	0.699618	0.578815	0.693356	0.68383	95.1627	98.6902	96.9264	93.0144	98.403	95.7087	99.7334	99.8755	99.8044
805	Rt+10	Genomic	tfps_lgr_gam_mean	14	84	100	65	5	0.3	0.710726	0.826356	0.715416	0.989661	0.566299	0.563176	0.856512	0.955882	0.591045	0.5625	0.710674	0.533704	NA	0.909091	0.566299	0.687989	0.68034	0.566299	0.66413	0.660326	0.591045	0.723778	0.711503	96.3297	95.7721	96.0509	95.589	99.3816	97.4853	99.8413	99.7673	99.8043
806	Rt+5	Genomic	tfps_lgr_wtd_mean	7	84	100	70	5	0.05	0.756401	0.855045	0.911377	1	0.576903	0.611982	0.640912	0.966425	0.561639	0.837386	0.79482	0.436017	NA	1	0.561639	0.69713	0.684644	0.576903	0.761033	0.747635	0.561639	0.601275	0.599968	97.2195	99.8492	98.5344	89.3475	84.5764	86.962	99.8012	99.8072	99.8042
807	start_date+5	Genomic	tfps_lgr_gam_mean	7	56	perc	65	no	0.3	0.539676	0.599351	0.688518	0.956897	0.568907	0.585402	0.605433	0.586207	0.765746	0.825	0.790971	0.259454	NA	0.46395	0.568907	0.683915	0.67835	0.568907	0.682799	0.676663	0.605433	0.685589	0.680887	96.6145	97.2126	96.9136	97.0797	98.2334	97.6565	99.8604	99.7476	99.804
808	Rt+5	Genomic	tfps_lgr_mean	28	84	100	60	5	0.4	0.76223	0.784946	0.749842	0.999563	0.547069	0.62454	0.904714	0.92922	0.647995	0.671733	0.746204	0.578814	0.570646	0.909091	0.547069	0.719165	0.709235	0.547069	0.681038	0.673943	0.647995	0.776354	0.765669	94.2892	96.98	95.6346	99.1968	99.8611	99.5289	99.6526	99.9551	99.8038
809	start_date+10	Genomic	tfps_lgr_mean	28	56	perc	95	no	0.2	0.676868	0.838934	0.717341	0.930633	0.573596	0.566242	0.66459	0.364496	0.622164	0.648872	0.829694	0.262846	NA	0.634804	0.573596	0.681477	0.675992	0.573596	0.706877	0.698902	0.622164	0.643377	0.643027	96.9233	98.6574	97.7904	98.3458	94.5045	96.4252	99.8879	99.7196	99.8037
810	Rt+5	Genomic	tfps_lgr_gam_mean	28	84	100	70	5	0.5	0.787745	0.806865	0.733646	1	0.551693	0.636058	0.888188	0.942831	0.630796	0.6231	0.723229	0.558898	NA	0.909091	0.551693	0.70551	0.696579	0.551693	0.669523	0.663977	0.630796	0.759492	0.748509	94.9466	96.1026	95.5246	98.7244	99.7827	99.2535	99.7101	99.897	99.8036
811	Rt+5	Genomic	tfps_lgr_wtd_mean	7	84	100	100	1	0.05	0.679018	0.779363	0.86838	0.997815	0.550324	0.533195	0.828537	0.953721	0.620902	0.857143	0.679891	0.362288	NA	1	0.550324	0.709607	0.699231	0.550324	0.699532	0.687473	0.620902	0.72472	0.717245	94.7441	98.0208	96.3824	98.2782	99.4755	98.8768	99.6949	99.9122	99.8035
812	start_date+5	Genomic	tfps_lgr_gam_mean	28	56	100	95	no	0.15	0.576561	0.619264	0.857371	0.940374	0.553758	0.587776	0.580835	0.716878	0.699506	0.771528	0.831842	0.45098	0.602647	1	0.553758	0.704663	0.693545	0.553758	0.747657	0.733686	0.580835	0.640171	0.637415	95.1221	99.6765	97.3993	93.456	93.6987	93.5774	99.7285	99.8783	99.8034
813	Rt+5	Genomic	tfps_lgr_gam_mean	28	84	100	80	5	0.4	0.758781	0.800041	0.733646	0.993881	0.545861	0.611422	0.904714	0.928312	0.65393	0.604863	0.788268	0.566102	0.54931	0.818182	0.545861	0.725284	0.714919	0.545861	0.689259	0.680896	0.65393	0.779322	0.769168	94.1533	97.5445	95.8489	99.3202	99.8795	99.5999	99.6364	99.9702	99.8033
814	Rt+5	Genomic	tfps_lgr_wtd_mean	14	84	100	100	5	0.1	0.719974	0.811414	0.825222	0.998252	0.54894	0.533115	0.823828	0.928312	0.73272	0.838906	0.629126	0.244068	NA	1	0.54894	0.711967	0.703269	0.54894	0.667763	0.658079	0.73272	0.778274	0.77694	94.5633	95.5632	95.0632	99.8799	99.91	99.8949	99.6752	99.9307	99.803
815	start_date+5	Genomic	tfps_lgr_mean	7	56	100	85	no	0.25	0.56509	0.601948	0.70117	0.946121	0.572978	0.598019	0.726903	0.670599	0.566993	0.645139	0.874209	0.413866	0.54931	0.934169	0.566993	0.688451	0.679401	0.572978	0.716119	0.705546	0.566993	0.646948	0.641988	96.9029	98.9502	97.9265	90.4192	94.3401	92.3797	99.8472	99.7579	99.8026
816	Rt+10	Genomic	tfps_lgr_gam_mean	14	84	100	75	5	0.3	0.743729	0.816188	0.755093	0.990902	0.571295	0.571289	0.837426	0.939076	0.598058	0.572115	0.658799	0.466296	NA	0.818182	0.571295	0.684134	0.677112	0.571295	0.661729	0.657463	0.598058	0.717742	0.707693	96.7789	95.5113	96.1451	96.3871	99.2991	97.8431	99.8723	99.7326	99.8025
817	start_date+5	Genomic	tfps_lgr_wtd_mean	7	56	100	60	no	0.05	0.537964	0.570346	0.808989	0.925287	0.632865	0.675689	0.583411	0.748639	0.63835	0.670833	0.718928	0.315126	NA	0.976489	0.583411	0.676509	0.672039	0.632865	0.720261	0.71666	0.583411	0.61088	0.610262	99.5355	99.3303	99.4329	93.7634	87.8069	90.7852	99.9334	99.6712	99.8023
818	Rt+5	Genomic	tfps_lgr_gam_mean	7	56	50	70	1	-0.05	0.503485	0.507031	0.577334	0.699738	0.581411	0.525676	0.764434	0.855717	0.659995	0.56383	0.821853	0.901695	0.274033	0.00940439	0.577334	0.681005	0.674089	0.577334	0.660199	0.650981	0.659995	0.712215	0.710298	97.238	94.8852	96.0616	99.4014	99.3414	99.3714	99.9079	99.6965	99.8022
819	start_date+5	Genomic	tfps_lgr_mean	7	56	perc	70	no	0.2	0.546444	0.661039	0.632333	0.952586	0.59594	0.603717	0.650788	0.53176	0.794811	0.828472	0.689944	0.258754	NA	0.473354	0.59594	0.672763	0.669473	0.59594	0.639406	0.638245	0.650788	0.722799	0.719203	98.4153	93.635	96.0252	99.2352	99.5118	99.3735	99.973	99.6309	99.802
820	Rt+5	Genomic	tfps_lgr_mean	14	84	100	75	5	0.35	0.758781	0.813069	0.765543	0.989948	0.595137	0.600224	0.758492	0.913793	0.642172	0.767477	0.606341	0.458051	NA	0.818182	0.595137	0.673537	0.669547	0.595137	0.655673	0.65128	0.642172	0.700332	0.697912	98.3836	94.9148	96.6492	99.0496	99.0435	99.0465	99.9713	99.6325	99.8019
821	Rt+5	Genomic	tfps_lgr_mean	28	84	perc	75	no	0.5	0.697179	0.761166	0.578304	1	0.620958	0.68685	0.707614	0.598911	0.617114	0.68845	0.884657	0.502119	NA	0	0.578304	0.681729	0.673645	0.578304	0.69464	0.682335	0.617114	0.662364	0.660817	97.3158	97.6609	97.4884	97.9579	96.5886	97.2732	99.9127	99.691	99.8018
822	start_date+5	Genomic	tfps_lgr_mean	7	56	100	75	no	0.15	0.55484	0.595238	0.752368	0.935345	0.568482	0.612061	0.676423	0.759528	0.577082	0.6375	0.860192	0.408613	0.570646	0.924765	0.568482	0.686909	0.678328	0.568482	0.727014	0.716551	0.577082	0.626753	0.624781	96.5915	99.3268	97.9592	92.8634	91.3974	92.1304	99.8562	99.7474	99.8018
823	Rt+5	Genomic	tfps_lgr_gam_wtd_mean	7	84	100	95	5	0.15	0.708388	0.807486	0.780854	0.997378	0.553208	0.571988	0.912886	0.950998	0.692961	0.835866	0.588418	0.345763	NA	1	0.553208	0.705665	0.693831	0.553208	0.640826	0.633453	0.692961	0.802923	0.795358	95.0789	93.1351	94.107	99.7217	99.9655	99.8436	99.7229	99.8805	99.8017
824	start_date+5	Genomic	tfps_lgr_wtd_mean	7	56	100	70	no	0.05	0.530512	0.560173	0.803239	0.91954	0.634535	0.653778	0.583411	0.733212	0.658114	0.675	0.699452	0.27416	NA	0.987461	0.583411	0.67575	0.671841	0.634535	0.712409	0.709065	0.583411	0.620763	0.619638	99.5595	99.0845	99.322	93.7634	90.2674	92.0154	99.9334	99.6696	99.8015
825	Rt+5	Genomic	tfps_lgr_gam_mean	14	84	100	60	5	0.15	0.742949	0.828164	0.882687	1	0.64141	0.614942	0.710641	0.943739	0.547262	0.68541	0.801597	0.546186	0.587685	0.909091	0.547262	0.71672	0.706885	0.64141	0.775231	0.768481	0.547262	0.628952	0.623624	99.6578	99.962	99.8099	83.799	91.1391	87.4691	99.6546	99.9475	99.8011
826	Rt+10	Genomic	tfps_lgr_gam_mean	14	84	100	70	5	0.35	0.723889	0.823963	0.715416	0.990074	0.566299	0.5625	0.879628	0.954832	0.572248	0.543269	0.710674	0.522963	NA	0.818182	0.566299	0.688853	0.679566	0.566299	0.66413	0.660326	0.572248	0.725938	0.709483	96.3297	95.7721	96.0509	91.9292	99.3286	95.6289	99.8413	99.76	99.8007
827	start_date+10	Genomic	tfps_lgr_gam_wtd_mean	28	56	100	100	no	0.2	0.579097	0.634631	0.835947	0.974473	0.556136	0.515165	0.748525	0.785714	0.653213	0.64812	0.683045	0.159091	NA	0.997549	0.556136	0.695373	0.688992	0.556136	0.69171	0.682239	0.653213	0.700869	0.699247	95.3673	97.6511	96.5092	99.2848	99.0836	99.1842	99.7568	99.8445	99.8007
828	start_date+5	Genomic	tfps_lgr_gam_mean	7	56	100	80	no	0.2	0.548824	0.585931	0.775721	0.926724	0.550374	0.597951	0.79884	0.785844	0.574536	0.680556	0.846141	0.416317	0.602647	0.998433	0.550374	0.709122	0.698098	0.550374	0.724079	0.7122	0.574536	0.686688	0.677467	94.7504	99.1898	96.9701	92.6795	98.0146	95.347	99.6957	99.9055	99.8006
829	start_date+5	Genomic	tfps_lgr_wtd_mean	28	56	100	80	no	0.05	0.559149	0.616667	0.889305	0.97342	0.627929	0.572378	0.578449	0.750454	0.63835	0.815278	0.671294	0.288165	NA	0.998433	0.578449	0.681066	0.673348	0.627929	0.72951	0.721038	0.578449	0.6084	0.607662	99.4496	99.439	99.4443	92.9604	87.1277	90.044	99.914	99.6871	99.8005
830	start_date+5	Genomic	tfps_lgr_mean	28	56	perc	100	no	0.35	0.655664	0.804545	0.632333	0.939655	0.586352	0.598901	0.622026	0.530853	0.722054	0.813194	0.817815	0.293768	NA	0.492163	0.586352	0.676116	0.671162	0.586352	0.678833	0.67182	0.622026	0.67204	0.670176	97.9365	96.7985	97.3675	98.3348	97.4554	97.8951	99.9439	99.6567	99.8003
831	start_date+5	Genomic	tfps_lgr_gam_mean	7	56	100	75	no	0.3	0.538634	0.585065	0.657694	0.926724	0.566977	0.610636	0.707614	0.803993	0.665635	0.652083	0.821153	0.410714	0.570646	1	0.566977	0.683815	0.678905	0.566977	0.681941	0.674017	0.665635	0.686625	0.686304	96.3823	96.9872	96.6848	99.4871	98.5208	99.004	99.847	99.7534	99.8002
832	Rt+5	Genomic	tfps_lgr_gam_mean	7	84	100	85	5	0.1	0.681308	0.794665	0.89701	0.99257	0.588277	0.569909	0.776253	0.951906	0.547262	0.682371	0.784674	0.441525	0.54931	0.727273	0.547262	0.718695	0.706405	0.588277	0.756654	0.745343	0.547262	0.661758	0.651778	98.0215	99.8276	98.9246	83.799	95.6251	89.7121	99.6546	99.9456	99.8001
833	start_date+5	Genomic	tfps_lgr_gam_wtd_mean	7	56	100	95	no	0.35	0.52681	0.528355	0.632333	0.935345	0.575743	0.609551	0.69872	0.708711	0.703859	0.764583	0.778711	0.276261	NA	1	0.575743	0.677873	0.674323	0.575743	0.662263	0.656927	0.69872	0.701289	0.701285	97.1546	95.4559	96.3052	99.7664	99.1491	99.4577	99.9005	99.6989	99.7997
834	Rt+5	Genomic	tfps_lgr_mean	14	84	100	100	5	0.2	0.719974	0.788668	0.79586	0.988636	0.550324	0.509758	0.806041	0.926497	0.659995	0.768997	0.710309	0.383475	NA	0.727273	0.550324	0.704506	0.697847	0.550324	0.685498	0.677591	0.659995	0.733018	0.729372	94.7441	97.2865	96.0153	99.4014	99.6437	99.5225	99.6949	99.9037	99.7993
835	Rt+5	Genomic	tfps_lgr_wtd_mean	7	84	100	80	5	0.2	0.732511	0.838916	0.79586	0.995192	0.585109	0.619981	0.915964	0.973684	0.707826	0.802432	0.550076	0.397458	NA	1	0.550076	0.710967	0.698329	0.550076	0.643682	0.635085	0.707826	0.811895	0.805197	94.7061	93.3089	94.0075	99.8018	99.9809	99.8913	99.6916	99.9069	99.7993
836	Rt+5	Genomic	tfps_lgr_mean	28	84	100	70	1	0.4	0.76223	0.757858	0.749842	0.999563	0.547069	0.62198	0.830087	0.87931	0.67259	0.651976	0.767771	0.526695	0.616391	0.909091	0.547069	0.713472	0.706356	0.547069	0.688227	0.680374	0.67259	0.751339	0.7472	94.2892	97.5007	95.8949	99.5554	99.7769	99.6662	99.6526	99.9454	99.799
837	Rt+5	Genomic	tfps_lgr_wtd_mean	28	56	100	75	1	0.1	0.754917	0.762407	0.713571	0.853584	0.557535	0.511038	0.776253	0.822142	0.630772	0.582067	0.787449	0.441525	NA	0.10815	0.557535	0.693116	0.687324	0.557535	0.686185	0.679168	0.630772	0.703513	0.699742	95.4725	97.4134	96.4429	98.6846	99.0968	98.8907	99.7669	99.8309	99.7989
838	Rt+5	Genomic	tfps_lgr_wtd_mean	28	56	100	90	5	0.1	0.765248	0.712986	0.747394	0.874126	0.589579	0.529355	0.75524	0.736842	0.564414	0.635258	0.780259	0.447458	NA	0.0376176	0.564414	0.687377	0.681087	0.589579	0.705744	0.700557	0.564414	0.659827	0.652892	98.1005	98.7335	98.417	89.8803	95.7376	92.8089	99.825	99.7724	99.7987
839	Rt+5	Genomic	tfps_lgr_gam_mean	7	84	100	90	5	0.2	0.709523	0.789702	0.825222	0.993007	0.543749	0.544073	0.879305	0.970054	0.666208	0.693009	0.75208	0.40678	NA	0.727273	0.543749	0.733313	0.723097	0.543749	0.707017	0.696217	0.666208	0.772757	0.765376	93.9058	98.5275	96.2167	99.5078	99.859	99.6834	99.6126	99.9848	99.7987
840	start_date+5	Genomic	tfps_lgr_mean	7	56	perc	100	5	0.25	0.494907	0.712338	0.731284	0.895115	0.614042	0.645638	0.566682	0.408348	0.742082	0.790278	0.763074	0.241597	NA	0.5	0.566682	0.683433	0.678779	0.614042	0.7028	0.699762	0.566682	0.654382	0.648479	99.1348	98.6973	98.916	90.1933	95.2039	92.6986	99.8445	99.7519	99.7982
841	Rt+5	Genomic	tfps_lgr_mean	7	84	100	100	5	0.05	0.731776	0.766543	0.882687	0.987762	0.549494	0.514158	0.710641	0.909256	0.616266	0.738602	0.788931	0.353814	0.587685	0.727273	0.549494	0.709604	0.699593	0.549494	0.740371	0.725999	0.616266	0.663454	0.661773	94.6236	99.5425	97.083	97.942	96.6766	97.3093	99.6816	99.9144	99.798
842	start_date+5	Genomic	tfps_lgr_wtd_mean	28	56	100	95	no	0.1	0.545491	0.605411	0.935494	0.991379	0.619573	0.564713	0.620495	0.707804	0.575766	0.810417	0.671294	0.313375	NA	1	0.575766	0.684524	0.673917	0.619573	0.74212	0.730044	0.575766	0.598131	0.597712	99.2779	99.6194	99.4487	92.7917	83.7144	88.253	99.9013	99.6944	99.7978
843	start_date+5	Genomic	tfps_lgr_gam_wtd_mean	14	56	100	75	no	0.25	0.482256	0.496753	0.688518	0.902299	0.568482	0.629901	0.746652	0.747731	0.6375	0.716667	0.76686	0.327031	NA	1	0.568482	0.681603	0.677625	0.568482	0.67462	0.66955	0.6375	0.692076	0.689921	96.5915	96.6009	96.5962	98.9497	98.6889	98.8193	99.8562	99.7394	99.7978
844	start_date+5	Genomic	tfps_lgr_mean	7	56	perc	90	5	0.25	0.494907	0.705628	0.768871	0.898707	0.628757	0.632479	0.566682	0.384755	0.688648	0.767361	0.763074	0.240546	NA	0.504702	0.566682	0.683207	0.678653	0.628757	0.720234	0.71719	0.566682	0.627665	0.624696	99.4645	99.344	99.4043	90.1933	91.3935	90.7934	99.8445	99.7505	99.7975
845	Rt+5	Genomic	tfps_lgr_gam_mean	14	84	100	65	5	0.15	0.754144	0.829198	0.882687	1	0.625211	0.605423	0.75524	0.941016	0.547262	0.680851	0.763852	0.574153	0.587685	0.909091	0.547262	0.714851	0.705058	0.625211	0.75725	0.749804	0.547262	0.651251	0.642895	99.397	99.8669	99.632	83.799	94.4884	89.1437	99.6546	99.9403	99.7975
846	Rt+10	Genomic	tfps_lgr_gam_mean	7	84	100	75	5	0.3	0.730956	0.78429	0.755093	0.992556	0.584965	0.575195	0.802658	0.913866	0.587706	0.557692	0.652994	0.472222	NA	0.818182	0.584965	0.676683	0.671036	0.584965	0.664351	0.660714	0.587706	0.695182	0.686824	97.8351	95.8098	96.8225	94.7769	98.5573	96.6671	99.9397	99.6548	99.7973
847	start_date+5	Genomic	tfps_lgr_gam_mean	28	56	100	90	no	0.2	0.576561	0.6171	0.87268	0.9375	0.543799	0.581061	0.726903	0.733212	0.632599	0.804861	0.88971	0.452381	0.602647	1	0.543799	0.733138	0.720492	0.543799	0.76873	0.750206	0.632599	0.679751	0.678113	93.9215	99.8709	96.8962	98.808	98.0431	98.4256	99.6138	99.9807	99.7972
848	start_date+5	Genomic	tfps_lgr_gam_wtd_mean	14	56	100	75	no	0.3	0.489677	0.496753	0.632333	0.902299	0.584059	0.629901	0.733662	0.747731	0.659109	0.716667	0.763074	0.327031	NA	1	0.584059	0.674447	0.67125	0.584059	0.659822	0.655627	0.659109	0.696385	0.695387	97.7318	95.3301	96.531	99.3812	98.9298	99.1555	99.9363	99.6581	99.7972
849	Rt+5	Genomic	tfps_lgr_mean	14	84	100	95	5	0.2	0.731645	0.796733	0.780854	0.989073	0.553617	0.514478	0.806041	0.934664	0.659995	0.746201	0.68918	0.386864	NA	0.727273	0.553617	0.697937	0.691834	0.553617	0.67455	0.667888	0.659995	0.733018	0.729372	95.1072	96.451	95.7791	99.4014	99.6437	99.5225	99.7265	99.8653	99.7959
850	start_date+5	Genomic	tfps_lgr_gam_wtd_mean	14	56	100	FALSE	5	0.45	0.523558	0.447186	0.632333	0.925287	0.579483	0.55854	0.604497	0.557169	0.749382	0.763194	0.826687	0.394258	NA	0.998433	0.579483	0.678476	0.672179	0.579483	0.679501	0.671598	0.604497	0.67694	0.673052	97.4461	96.7786	97.1123	97.0032	97.6868	97.345	99.9193	99.6725	99.7959
851	Rt+5	Genomic	tfps_lgr_mean	7	84	100	FALSE	5	0.3	0.754478	0.73842	0.749842	0.977273	0.54232	0.555831	0.856924	0.920145	0.642172	0.656535	0.966525	0.601271	0.641827	0.818182	0.54232	0.751557	0.736218	0.54232	0.752896	0.732509	0.642172	0.749548	0.741817	93.7507	99.6573	96.704	99.0496	99.7425	99.396	99.5958	99.9953	99.7956
852	start_date+5	Genomic	tfps_lgr_mean	7	56	perc	80	no	0.2	0.546444	0.692641	0.688518	0.95977	0.567488	0.601343	0.707614	0.533575	0.720071	0.772222	0.718928	0.236345	NA	0.471787	0.567488	0.680524	0.677869	0.567488	0.658312	0.654917	0.707614	0.713842	0.713815	96.4546	95.2652	95.8599	99.7981	99.4168	99.6074	99.8491	99.7417	99.7954
853	Rt+10	Genomic	tfps_lgr_mean	7	84	100	75	5	0.25	0.713797	0.785486	0.854692	0.98842	0.577664	0.559946	0.698165	0.887605	0.60176	0.625	0.664938	0.431481	0.54931	0.818182	0.577664	0.679444	0.672867	0.577664	0.699098	0.689851	0.60176	0.649963	0.648173	97.2554	98.1715	97.7134	96.5094	95.167	95.8382	99.9094	99.6809	99.7951
854	Rt+5	Genomic	tfps_lgr_gam_mean	7	84	100	60	5	0.5	0.758781	0.819686	0.733646	1	0.581451	0.610062	0.888188	0.912886	0.603142	0.677812	0.597237	0.572881	NA	0.818182	0.581451	0.680733	0.671451	0.581451	0.637445	0.633941	0.603142	0.745665	0.731918	97.5709	93.1859	95.3784	96.6868	99.6706	98.1787	99.9274	99.6621	99.7947
855	start_date+5	Genomic	tfps_lgr_gam_wtd_mean	28	56	100	95	no	0.05	0.52422	0.570346	0.917815	0.984195	0.599005	0.563831	0.574183	0.700544	0.658114	0.826389	0.671294	0.259104	NA	1	0.574183	0.684082	0.674357	0.599005	0.729371	0.717298	0.574183	0.616149	0.614718	98.5607	99.3472	98.9539	92.2505	89.0181	90.6343	99.8903	99.6991	99.7947
856	start_date+5	Genomic	tfps_lgr_gam_mean	28	56	perc	90	no	0.2	0.672337	0.77013	0.803239	0.962644	0.598058	0.561593	0.560248	0.495463	0.720071	0.793056	0.771319	0.308824	NA	0.492163	0.560248	0.690587	0.683779	0.598058	0.724206	0.718248	0.560248	0.640159	0.635152	98.5244	99.3712	98.9478	87.8517	93.3497	90.6007	99.7907	99.7986	99.7947
857	Rt+5	Genomic	tfps_lgr_wtd_mean	28	56	100	90	1	0.05	0.741596	0.771299	0.747761	0.858829	0.569565	0.511678	0.68625	0.810345	0.620516	0.635258	0.780259	0.455932	NA	0.0423197	0.569565	0.68087	0.676326	0.569565	0.699195	0.692651	0.620516	0.653383	0.652556	96.6618	98.3347	97.4982	98.2767	95.7008	96.9888	99.8648	99.7239	99.7943
858	Rt+5	Genomic	tfps_lgr_mean	28	84	100	70	5	0.4	0.76223	0.789909	0.749842	0.999563	0.544718	0.6247	0.904714	0.92196	0.659995	0.645897	0.746204	0.557627	0.54931	0.909091	0.544718	0.721095	0.71123	0.544718	0.680255	0.672976	0.659995	0.782354	0.772727	94.0152	96.8931	95.4541	99.4014	99.894	99.6477	99.6262	99.9622	99.7942
859	start_date+5	Genomic	tfps_lgr_gam_wtd_mean	14	56	100	85	no	0.2	0.503848	0.508009	0.688518	0.920259	0.580511	0.623457	0.681494	0.693285	0.678316	0.744444	0.739155	0.330882	NA	1	0.580511	0.673599	0.671539	0.580511	0.669395	0.66602	0.678316	0.679905	0.679903	97.5133	96.2884	96.9009	99.6086	98.1777	98.8932	99.9243	99.6636	99.7939
860	Rt+5	Genomic	tfps_lgr_wtd_mean	28	56	50	80	1	0.05	0.717821	0.57134	0.764522	0.910839	0.556916	0.55983	0.827586	0.881125	0.630796	0.457447	0.685725	0.638559	0.141815	0.00626959	0.556916	0.693109	0.686446	0.556916	0.669055	0.663402	0.630796	0.729191	0.722522	95.4222	96.0521	95.7372	98.7244	99.5565	99.1405	99.7642	99.8235	99.7939
861	Rt+5	Genomic	tfps_lgr_mean	7	56	50	70	1	0.1	0.518748	0.462986	0.572421	0.784528	0.581411	0.510958	0.846489	0.941016	0.619669	0.645897	0.801597	0.823729	0.286323	0.0109718	0.572421	0.684317	0.674819	0.572421	0.651809	0.643751	0.619669	0.733079	0.724254	96.8699	94.1789	95.5244	98.201	99.5744	98.8877	99.8816	99.7055	99.7936
862	Rt+5	Genomic	tfps_lgr_mean	28	84	perc	75	1	0.55	0.6849	0.748553	0.637636	1	0.662473	0.733163	0.602855	0.490926	0.617114	0.683891	0.8454	0.559322	NA	0	0.602855	0.673096	0.667846	0.637636	0.71517	0.709471	0.602855	0.609985	0.609943	99.6022	99.1006	99.3514	96.5681	87.6735	92.1208	99.9804	99.6066	99.7935
863	Rt+5	Genomic	tfps_lgr_wtd_mean	28	56	50	85	1	0.05	0.717821	0.576303	0.780484	0.915647	0.553617	0.551432	0.827586	0.888385	0.636444	0.446809	0.692862	0.638136	0.159559	0.00626959	0.553617	0.698199	0.691129	0.553617	0.675654	0.66897	0.636444	0.732015	0.72575	95.1072	96.5489	95.828	98.9048	99.5986	99.2517	99.7265	99.8598	99.7931
864	start_date+5	Genomic	tfps_lgr_gam_mean	7	56	100	85	no	0.25	0.534698	0.585498	0.657694	0.934626	0.575888	0.590354	0.66999	0.740472	0.621425	0.676389	0.876092	0.39986	0.570646	1	0.575888	0.680218	0.673091	0.575888	0.703225	0.692315	0.621425	0.645707	0.645251	97.1641	98.3153	97.7397	98.3131	94.8122	96.5626	99.9023	99.6839	99.7931
865	Rt+5	Genomic	tfps_lgr_mean	7	84	100	90	5	0.15	0.697824	0.790116	0.839683	0.989073	0.543316	0.50008	0.85447	0.92559	0.67259	0.721884	0.734201	0.362712	NA	0.727273	0.543316	0.728852	0.71926	0.543316	0.705733	0.694482	0.67259	0.76353	0.758095	93.835	98.4383	96.1366	99.5554	99.8279	99.6916	99.607	99.9785	99.7928
866	Rt+5	Genomic	tfps_lgr_gam_mean	14	84	100	85	1	0.2	0.709523	0.76158	0.765543	0.99257	0.542218	0.516077	0.891609	0.96461	0.692961	0.62766	0.791727	0.491949	0.629361	0.727273	0.542218	0.736812	0.726977	0.542218	0.699829	0.690091	0.692961	0.792285	0.786035	93.7431	98.1851	95.9641	99.7217	99.9413	99.8315	99.5945	99.9888	99.7916
867	Rt+5	Genomic	tfps_lgr_gam_wtd_mean	7	84	100	FALSE	1	0.35	0.724043	0.721671	0.765543	0.956294	0.54232	0.558151	0.829532	0.936479	0.659995	0.601824	0.884952	0.584746	NA	0.727273	0.54232	0.736468	0.725611	0.54232	0.730938	0.716223	0.659995	0.744764	0.739924	93.7507	99.3178	96.5343	99.4014	99.7333	99.5674	99.5958	99.9874	99.7916
868	start_date+5	Genomic	tfps_lgr_gam_wtd_mean	28	56	100	100	no	0.25	0.533119	0.561905	0.740064	0.970546	0.562462	0.553521	0.710627	0.684211	0.696792	0.80625	0.712432	0.22479	NA	1	0.562462	0.684476	0.68135	0.562462	0.671653	0.666861	0.696792	0.70371	0.703676	95.9715	96.3624	96.1669	99.7492	99.2053	99.4772	99.8076	99.7752	99.7914
869	start_date+5	Genomic	tfps_lgr_mean	28	56	100	95	no	0.15	0.590216	0.641775	0.87268	0.951868	0.545174	0.577059	0.615396	0.717786	0.72188	0.778472	0.845349	0.447829	0.570646	1	0.545174	0.720096	0.708613	0.545174	0.754401	0.738145	0.615396	0.668638	0.666515	94.0421	99.7438	96.8929	97.9232	97.1129	97.518	99.6297	99.9526	99.7912
870	start_date+5	Genomic	tfps_lgr_gam_wtd_mean	7	56	100	85	no	0.4	0.512518	0.517965	0.632333	0.926006	0.562336	0.647198	0.707614	0.683303	0.727236	0.754861	0.801907	0.271709	NA	1	0.562336	0.686285	0.681252	0.562336	0.665526	0.658196	0.707614	0.717425	0.717358	95.9569	95.5751	95.766	99.7981	99.4763	99.6372	99.8063	99.7745	99.7904
871	start_date+5	Genomic	tfps_lgr_mean	14	56	100	60	no	0.15	0.547032	0.58355	0.803239	0.939655	0.564814	0.608601	0.701273	0.779492	0.55327	0.659028	0.892885	0.387255	0.587685	1	0.55327	0.703096	0.690675	0.564814	0.753646	0.739915	0.55327	0.627272	0.622891	96.1719	99.7645	97.9682	85.8902	90.9677	88.429	99.7238	99.8566	99.7902
872	Rt+5	Genomic	tfps_lgr_gam_wtd_mean	14	84	100	75	1	0.15	0.743771	0.794872	0.839683	0.996066	0.574364	0.583827	0.870512	0.977314	0.685344	0.746201	0.552292	0.391949	NA	1	0.552292	0.704439	0.692199	0.552292	0.655446	0.643414	0.685344	0.777928	0.772399	94.984	94.1456	94.5648	99.68	99.892	99.786	99.7129	99.8673	99.7901
873	start_date+10	Genomic	tfps_lgr_gam_wtd_mean	14	84	perc	80	1	0.15	0.539426	0.552664	0.606282	0.970033	0.640951	0.641413	0.569099	0.362395	0.783004	0.876692	0.814188	0.448946	NA	0.303922	0.569099	0.682705	0.675826	0.606282	0.68714	0.681409	0.569099	0.676052	0.667538	98.8614	97.5811	98.2213	91.3233	97.2155	94.2694	99.8629	99.7172	99.7901
874	Rt+5	Genomic	tfps_lgr_wtd_mean	7	84	100	65	1	0.1	0.708713	0.813689	0.925815	0.999563	0.589579	0.599504	0.609181	0.939201	0.637455	0.775076	0.632114	0.502119	NA	0.998433	0.589579	0.678829	0.668978	0.589579	0.715836	0.701381	0.609181	0.623318	0.623158	98.1005	98.7715	98.436	97.5223	91.0283	94.2753	99.9556	99.6243	99.7899
875	start_date+10	Genomic	tfps_lgr_simple_mean	14	84	perc	FALSE	no	-0.1	0.556266	0.709631	0.778815	0.868479	0.585268	0.671153	0.698165	0.727941	0.700721	0.800752	0.605441	0.340909	0.242752	0	0.585268	0.673682	0.669997	0.585268	0.656508	0.651059	0.698165	0.699443	0.699442	97.8534	94.8932	96.3733	99.7647	99.088	99.4264	99.9401	99.6394	99.7897
876	Rt+10	Genomic	tfps_lgr_gam_mean	28	84	100	75	5	0.35	0.75194	0.794458	0.715416	0.991315	0.547493	0.590971	0.834503	0.955882	0.594491	0.538462	0.870328	0.513333	0.570646	0.818182	0.547493	0.712446	0.700872	0.547493	0.711079	0.698565	0.594491	0.714497	0.704347	94.3327	98.6438	96.4882	95.9678	99.2338	97.6008	99.6588	99.9205	99.7897
877	start_date+5	Genomic	tfps_lgr_wtd_mean	7	56	100	65	no	0.1	0.537964	0.559091	0.803239	0.923132	0.628963	0.654931	0.640737	0.784936	0.575766	0.611806	0.739155	0.306723	NA	0.990596	0.575766	0.677572	0.672708	0.628963	0.723786	0.720115	0.575766	0.608252	0.607383	99.4674	99.418	99.4427	92.7917	87.0842	89.938	99.9013	99.6777	99.7895
878	start_date+5	Genomic	tfps_lgr_gam_wtd_mean	14	56	100	65	no	0	0.501241	0.493939	0.775721	0.894397	0.632865	0.64747	0.633023	0.778584	0.614286	0.692361	0.689944	0.276261	NA	1	0.614286	0.669168	0.66669	0.632865	0.69951	0.697071	0.614286	0.623654	0.623584	99.5355	98.5705	99.053	97.9068	91.13	94.5184	99.9922	99.5866	99.7894
879	Rt+5	Genomic	tfps_lgr_wtd_mean	14	84	100	60	5	0.05	0.732511	0.844293	0.86838	0.998689	0.587076	0.610062	0.710641	0.953721	0.561639	0.840426	0.722649	0.412712	NA	1	0.561639	0.690077	0.681535	0.587076	0.726035	0.716876	0.561639	0.63614	0.631763	97.9636	99.3358	98.6497	89.3475	92.7039	91.0257	99.8012	99.7772	99.7892
880	start_date+5	Genomic	tfps_lgr_gam_mean	14	56	perc	95	no	0.2	0.575092	0.668398	0.732604	0.95977	0.564011	0.585674	0.652967	0.491833	0.691005	0.813889	0.775525	0.240546	NA	0.49373	0.564011	0.683222	0.679243	0.564011	0.690713	0.684307	0.652967	0.671986	0.671717	96.0927	97.8067	96.9497	99.2756	97.5888	98.4322	99.8222	99.7559	99.7891
881	Rt+5	Genomic	tfps_lgr_mean	28	84	100	60	1	0.4	0.751425	0.76737	0.733646	0.999126	0.556662	0.620701	0.806041	0.910163	0.685942	0.651976	0.670622	0.594068	0.616391	1	0.556662	0.690583	0.685552	0.556662	0.653643	0.64941	0.685942	0.745991	0.743571	95.4074	94.7253	95.0664	99.6857	99.7539	99.7198	99.7623	99.8155	99.7889
882	start_date+5	Genomic	tfps_lgr_wtd_mean	7	56	100	80	no	0.25	0.547032	0.567749	0.688518	0.909483	0.582414	0.655338	0.710627	0.72323	0.581462	0.647222	0.818867	0.276611	NA	0.954545	0.581462	0.676378	0.670664	0.582414	0.6966	0.689901	0.581462	0.646045	0.642808	97.6306	98.1754	97.903	93.5493	94.4739	94.0116	99.9277	99.6496	99.7886
883	start_date+5	Genomic	tfps_lgr_gam_mean	28	56	perc	65	no	0.45	0.568691	0.704545	0.632333	0.960489	0.551462	0.58045	0.667226	0.587114	0.790482	0.835417	0.866562	0.317927	NA	0.482759	0.551462	0.701613	0.692604	0.551462	0.683452	0.671048	0.667226	0.728854	0.726244	94.9186	96.7298	95.8242	99.5217	99.6027	99.5622	99.7067	99.87	99.7884
884	Rt+5	Genomic	tfps_lgr_gam_wtd_mean	14	84	100	65	1	0.15	0.732511	0.802523	0.81063	0.999563	0.588126	0.603743	0.807449	0.965517	0.572253	0.700608	0.632114	0.455085	0.54931	1	0.572253	0.682115	0.674153	0.588126	0.676957	0.670445	0.572253	0.689851	0.679754	98.0142	96.6791	97.3466	92.1855	98.1691	95.1773	99.8794	99.6968	99.7881
885	Rt+5	Genomic	tfps_lgr_gam_wtd_mean	28	84	100	65	1	0.15	0.697824	0.793424	0.854057	0.997815	0.550886	0.592305	0.828537	0.939201	0.58034	0.661094	0.707479	0.616102	0.587685	1	0.550886	0.70426	0.693188	0.550886	0.704141	0.693033	0.58034	0.704438	0.693421	94.8091	98.3562	96.5826	93.0605	98.86	95.9603	99.701	99.8751	99.7881
886	start_date+5	Genomic	tfps_lgr_gam_wtd_mean	14	56	100	FALSE	5	0.4	0.530144	0.447186	0.632333	0.925287	0.569636	0.55854	0.638006	0.557169	0.727236	0.763194	0.840068	0.394258	NA	0.998433	0.569636	0.681456	0.675261	0.569636	0.680679	0.671356	0.638006	0.682621	0.681161	96.6695	96.757	96.7133	98.9685	98.2402	98.6044	99.8652	99.7108	99.788
887	start_date+5	Genomic	tfps_lgr_gam_wtd_mean	14	56	100	90	no	0.1	0.495595	0.511905	0.731284	0.911638	0.623949	0.619183	0.633218	0.683303	0.65	0.763889	0.699452	0.27451	NA	1	0.623949	0.667581	0.666334	0.623949	0.684895	0.683383	0.633218	0.641609	0.641554	99.3721	97.7378	98.5549	98.8274	94.2861	96.5568	99.9963	99.5796	99.7879
888	Rt+5	Genomic	tfps_lgr_mean	7	84	100	90	1	0.05	0.687271	0.750207	0.86838	0.989948	0.56222	0.487282	0.640912	0.942831	0.588724	0.683891	0.79482	0.392373	0.701595	0.727273	0.56222	0.691011	0.680956	0.56222	0.741807	0.729393	0.588724	0.614818	0.614264	95.95	99.6075	97.7787	95.0033	88.9133	91.9583	99.8047	99.7712	99.7879
889	start_date+5	Genomic	tfps_lgr_gam_mean	7	56	100	75	no	0.15	0.540909	0.585065	0.732119	0.926724	0.553635	0.610636	0.776909	0.803993	0.584275	0.652083	0.846141	0.410714	0.602647	1	0.553635	0.698616	0.689362	0.553635	0.710632	0.699975	0.584275	0.680592	0.673742	95.1091	98.7081	96.9086	93.8125	97.7471	95.7798	99.7277	99.847	99.7874
890	start_date+5	Genomic	tfps_lgr_wtd_mean	7	56	100	85	no	0.4	0.534698	0.56645	0.632333	0.918103	0.592129	0.653507	0.72067	0.672414	0.627412	0.660417	0.786832	0.276611	NA	1	0.592129	0.671875	0.6682	0.592129	0.670431	0.665398	0.627412	0.674041	0.672426	98.2269	96.2331	97.23	98.5548	97.6365	98.0956	99.9635	99.6111	99.7873
891	start_date+10	Genomic	tfps_lgr_gam_wtd_mean	28	56	100	85	no	0.15	0.59469	0.650205	0.813173	0.960599	0.565854	0.530725	0.693688	0.789916	0.643624	0.704511	0.694024	0.207181	NA	1	0.565854	0.682073	0.677348	0.565854	0.691017	0.683524	0.643624	0.668656	0.668187	96.289	97.7492	97.0191	99.1335	97.2733	98.2034	99.8384	99.7362	99.7873
892	Rt+5	Genomic	tfps_lgr_gam_wtd_mean	14	84	100	80	5	0.15	0.731645	0.828577	0.765543	0.996066	0.571893	0.617021	0.890487	0.966425	0.73272	0.765957	0.552292	0.311441	NA	1	0.552292	0.702587	0.6912	0.552292	0.629909	0.622995	0.73272	0.811604	0.807761	94.984	92.0347	93.5093	99.8799	99.9834	99.9316	99.7129	99.8607	99.7868
893	start_date+5	Genomic	tfps_lgr_gam_wtd_mean	7	56	100	65	no	0	0.52213	0.504113	0.870486	0.925287	0.63581	0.646384	0.571182	0.807623	0.614286	0.69375	0.718928	0.289216	NA	1	0.571182	0.682138	0.674503	0.63581	0.741741	0.735515	0.571182	0.592734	0.592342	99.5766	99.7073	99.6419	91.485	81.7085	86.5967	99.8716	99.7015	99.7866
894	Rt+5	Genomic	tfps_lgr_gam_mean	7	84	100	65	5	0.15	0.754028	0.820513	0.940352	1	0.634462	0.601424	0.68625	0.946461	0.547262	0.673252	0.75208	0.54322	0.587685	0.909091	0.547262	0.712081	0.70037	0.634462	0.775631	0.765573	0.547262	0.616756	0.612828	99.5588	99.9523	99.7555	83.799	88.597	86.198	99.6546	99.9184	99.7865
895	start_date+5	Genomic	tfps_lgr_mean	14	56	perc	80	no	0.15	0.550351	0.747186	0.688518	0.961925	0.567488	0.590151	0.68447	0.53902	0.73597	0.763889	0.718928	0.246849	NA	0.473354	0.567488	0.679075	0.676323	0.567488	0.658312	0.654917	0.68447	0.71022	0.709753	96.4546	95.2652	95.8599	99.6617	99.3327	99.4972	99.8491	99.7238	99.7864
896	Rt+5	Genomic	tfps_lgr_gam_mean	7	84	100	100	1	0.25	0.720299	0.729115	0.81063	0.993881	0.546588	0.513518	0.85447	0.956443	0.647995	0.633739	0.697921	0.427966	0.570646	0.727273	0.546588	0.711521	0.702605	0.546588	0.685046	0.676233	0.647995	0.751232	0.744105	94.2256	97.1766	95.7011	99.1968	99.7569	99.4769	99.6446	99.9279	99.7862
897	start_date+5	Genomic	tfps_lgr_mean	7	56	perc	95	no	0.2	0.534578	0.671212	0.632333	0.954023	0.592672	0.613621	0.694418	0.532668	0.7125	0.805556	0.717124	0.22444	NA	0.487461	0.592672	0.669809	0.667963	0.592672	0.647376	0.645334	0.694418	0.703459	0.703401	98.2549	94.339	96.2969	99.7382	99.2	99.4691	99.9646	99.6078	99.7862
898	Rt+5	Genomic	tfps_lgr_gam_mean	28	56	50	60	5	0.2	0.672607	0.601117	0.577757	0.726399	0.576903	0.637498	0.776909	0.864791	0.619669	0.393617	0.852004	0.745339	0.221457	0.00626959	0.576903	0.680649	0.671682	0.576903	0.668888	0.657299	0.619669	0.698289	0.693849	97.2195	95.4947	96.3571	98.201	98.877	98.539	99.9062	99.6661	99.7861
899	start_date+5	Genomic	tfps_lgr_gam_mean	7	56	perc	100	5	0.25	0.484485	0.600216	0.768871	0.913075	0.626075	0.631868	0.566682	0.373866	0.681191	0.753472	0.763074	0.244048	NA	0.474922	0.566682	0.681179	0.676598	0.626075	0.71934	0.716169	0.566682	0.623937	0.621304	99.4198	99.3157	99.3677	90.1933	90.6338	90.4136	99.8445	99.7276	99.7861
900	start_date+5	Genomic	tfps_lgr_gam_mean	7	56	perc	85	no	0.25	0.515379	0.598485	0.770615	0.96408	0.55473	0.585199	0.652967	0.500907	0.696792	0.770833	0.788451	0.242647	NA	0.482759	0.55473	0.692711	0.687286	0.55473	0.704599	0.695928	0.652967	0.67488	0.674524	95.2051	98.5138	96.8595	99.2756	97.8091	98.5423	99.739	99.8302	99.7846
901	Rt+5	Genomic	tfps_lgr_wtd_mean	28	56	100	60	1	0.1	0.766792	0.76861	0.730484	0.885927	0.569565	0.523516	0.776253	0.819419	0.617114	0.56535	0.701253	0.438559	NA	0.19906	0.569565	0.678934	0.674651	0.569565	0.6671	0.663248	0.617114	0.696684	0.692125	96.6618	96.0391	96.3505	97.9579	98.8054	98.3817	99.8648	99.7038	99.7843
902	Rt+5	Genomic	tfps_lgr_mean	28	56	50	60	1	0.25	0.674901	0.50641	0.618376	0.817745	0.607509	0.644377	0.845549	0.91833	0.630796	0.382979	0.655967	0.855085	0.221457	0.0141066	0.607509	0.671639	0.666412	0.607509	0.627284	0.626944	0.630796	0.738172	0.730321	98.9362	92.4498	95.693	98.7244	99.6533	99.1889	99.9867	99.5819	99.7843
903	start_date+5	Genomic	tfps_lgr_gam_mean	14	56	perc	85	no	0.2	0.564309	0.65368	0.770615	0.95977	0.57683	0.587166	0.566682	0.513612	0.707185	0.774306	0.79431	0.258053	NA	0.484326	0.566682	0.683125	0.676316	0.57683	0.713918	0.706792	0.566682	0.636934	0.633047	97.2169	98.9996	98.1082	90.1933	93.0547	91.624	99.8445	99.7237	99.7841
904	Rt+5	Genomic	tfps_lgr_gam_mean	28	84	100	75	5	0.45	0.783415	0.807486	0.733646	0.994318	0.544718	0.632459	0.904714	0.937387	0.647995	0.650456	0.746204	0.557627	NA	0.818182	0.544718	0.715455	0.705537	0.544718	0.674856	0.668096	0.647995	0.776354	0.765669	94.0152	96.4718	95.2435	99.1968	99.8611	99.5289	99.6262	99.9421	99.7841
905	Rt+10	Genomic	tfps_lgr_gam_mean	7	84	100	80	5	0.25	0.696321	0.777512	0.755093	0.990902	0.579113	0.5622	0.82756	0.92542	0.591045	0.576923	0.634134	0.418889	NA	0.818182	0.579113	0.677389	0.670614	0.579113	0.656113	0.652101	0.591045	0.709302	0.699375	97.4126	94.9965	96.2046	95.589	99.0868	97.3379	99.9181	99.6494	99.7837
906	Rt+5	Genomic	tfps_lgr_gam_mean	7	84	100	100	5	0.3	0.731428	0.7622	0.81063	0.993007	0.563537	0.549432	0.888188	0.971869	0.608655	0.700608	0.581742	0.401695	NA	0.727273	0.563537	0.69055	0.678376	0.563537	0.65197	0.642922	0.608655	0.748421	0.735255	96.0689	94.0954	95.0822	97.4233	99.7	98.5617	99.8186	99.7479	99.7833
907	start_date+5	Genomic	tfps_lgr_mean	28	56	perc	FALSE	no	0.3	0.761117	0.802597	0.574757	0.859914	0.601601	0.607719	0.751389	0.705082	0.733126	0.890278	0.718928	0.279062	NA	0.520376	0.574757	0.67596	0.6719	0.574757	0.631762	0.628772	0.733126	0.742258	0.742202	97.0572	92.6387	94.8479	99.8811	99.7453	99.8132	99.8955	99.6699	99.7827
908	start_date+5	Genomic	tfps_lgr_gam_wtd_mean	28	84	perc	65	5	0.15	0.559889	0.580952	0.731284	0.918822	0.638341	0.601614	0.571182	0.290381	0.715737	0.940972	0.728112	0.359594	NA	0.202194	0.571182	0.676931	0.673865	0.638341	0.699246	0.697877	0.571182	0.64346	0.639387	99.6165	98.6107	99.1136	91.485	94.017	92.751	99.8716	99.6936	99.7826
909	Rt+5	Genomic	tfps_lgr_mean	7	84	100	90	5	0.05	0.710766	0.790116	0.882687	0.989073	0.549494	0.50008	0.694888	0.92559	0.606615	0.721884	0.788931	0.362712	0.587685	0.727273	0.549494	0.704523	0.694268	0.549494	0.740371	0.725999	0.606615	0.650751	0.649253	94.6236	99.5425	97.083	97.1457	95.323	96.2343	99.6816	99.8834	99.7825
910	start_date+5	Genomic	tfps_lgr_gam_wtd_mean	14	56	100	100	no	0.35	0.512518	0.519913	0.632333	0.95546	0.574525	0.603107	0.72067	0.675136	0.659109	0.70625	0.79431	0.337535	NA	1	0.574525	0.676189	0.672028	0.574525	0.667056	0.660818	0.659109	0.689889	0.689202	97.0311	95.8188	96.425	99.3812	98.6638	99.0225	99.8932	99.6711	99.7821
911	Rt+5	Genomic	tfps_lgr_gam_mean	7	84	100	65	1	0.15	0.731428	0.781017	0.825222	0.999563	0.621763	0.599424	0.609181	0.931942	0.572253	0.647416	0.772813	0.533475	0.65397	1	0.572253	0.680246	0.673164	0.621763	0.739933	0.734666	0.572253	0.590717	0.590428	99.3275	99.6938	99.5106	92.1855	80.8247	86.5051	99.8794	99.6846	99.782
912	Rt+5	Genomic	tfps_lgr_gam_mean	7	84	100	70	1	0.1	0.721117	0.777295	0.839683	0.999563	0.601491	0.587506	0.590104	0.909256	0.58034	0.670213	0.780988	0.519068	0.65397	0.909091	0.58034	0.678521	0.67007	0.601491	0.740721	0.733381	0.58034	0.585222	0.585201	98.6495	99.6716	99.1606	93.0605	78.8769	85.9687	99.9228	99.6412	99.782
913	start_date+10	Genomic	tfps_lgr_gam_wtd_mean	28	84	perc	75	1	0.15	0.502012	0.569672	0.744857	0.984462	0.664455	0.601759	0.58662	0.388655	0.673846	0.781203	0.683337	0.304018	NA	0.296569	0.58662	0.670623	0.66868	0.664455	0.697549	0.696719	0.58662	0.630233	0.628722	99.8647	98.552	99.2083	94.5838	92.1302	93.357	99.9446	99.6194	99.782
914	start_date+5	Genomic	tfps_lgr_mean	7	56	perc	85	no	0.2	0.546444	0.665152	0.688518	0.961207	0.57421	0.610501	0.694418	0.515426	0.707185	0.788194	0.706413	0.22444	NA	0.474922	0.57421	0.674149	0.672109	0.57421	0.656381	0.653655	0.694418	0.700802	0.700773	97.0121	95.1413	96.0767	99.7382	99.1375	99.4379	99.8907	99.6715	99.7811
915	Rt+5	Genomic	tfps_lgr_mean	28	84	100	65	5	0.5	0.767013	0.795492	0.749842	1	0.549957	0.638458	0.888188	0.903811	0.62521	0.705167	0.698326	0.573305	NA	0.909091	0.549957	0.702305	0.693071	0.549957	0.666042	0.660368	0.62521	0.756699	0.745187	94.6847	95.7756	95.2302	98.4336	99.766	99.0998	99.6884	99.8738	99.7811
916	Rt+5	Genomic	tfps_lgr_wtd_mean	28	56	100	65	1	0.1	0.766792	0.767577	0.713239	0.880245	0.566266	0.513678	0.776253	0.857532	0.623876	0.589666	0.722649	0.449576	NA	0.194357	0.566266	0.680457	0.676172	0.566266	0.667385	0.663327	0.623876	0.700065	0.695907	96.323	96.0462	96.1846	98.3736	98.9457	98.6596	99.8405	99.7214	99.781
917	start_date+5	Genomic	tfps_lgr_gam_wtd_mean	28	56	100	95	no	0.3	0.540909	0.570346	0.688518	0.984195	0.563655	0.563831	0.68447	0.700544	0.763016	0.826389	0.706413	0.259104	NA	1	0.563655	0.681214	0.677915	0.563655	0.652862	0.649625	0.68447	0.723743	0.722676	96.0765	94.7471	95.4118	99.6617	99.5588	99.6102	99.8196	99.7424	99.781
918	Rt+5	Genomic	tfps_lgr_gam_mean	7	84	100	65	1	0.4	0.769594	0.781017	0.749842	0.999563	0.583605	0.599424	0.85447	0.931942	0.619669	0.647416	0.581373	0.533475	NA	1	0.581373	0.677792	0.6697	0.581373	0.638273	0.633648	0.619669	0.73707	0.72766	97.5595	93.1552	95.3573	98.201	99.6186	98.9098	99.9268	99.6347	99.7807
919	start_date+5	Genomic	tfps_lgr_wtd_mean	7	56	100	80	no	0.1	0.553102	0.567749	0.775721	0.909483	0.636404	0.655338	0.640737	0.72323	0.586963	0.647222	0.718928	0.276611	NA	0.954545	0.586963	0.67175	0.668471	0.636404	0.710351	0.708013	0.586963	0.61385	0.613261	99.5849	99.0468	99.3159	94.5943	88.7113	91.6528	99.9456	99.6155	99.7806
920	Rt+5	Genomic	tfps_lgr_gam_mean	28	84	perc	75	5	0.55	0.697179	0.83354	0.637636	1	0.598633	0.720205	0.635278	0.543557	0.603893	0.603343	0.898555	0.514407	NA	0	0.598633	0.674799	0.666562	0.598633	0.711608	0.699991	0.603893	0.619585	0.619387	98.548	98.7088	98.6284	96.8084	90.1995	93.504	99.9765	99.5843	99.7804
921	start_date+5	Genomic	tfps_lgr_gam_mean	28	56	perc	70	no	0.35	0.655004	0.754329	0.732604	0.95977	0.55473	0.557726	0.585271	0.550817	0.757039	0.827778	0.845349	0.320728	NA	0.45768	0.55473	0.694998	0.686266	0.55473	0.710894	0.700372	0.585271	0.671155	0.665637	95.2051	98.7259	96.9655	94.0806	97.0327	95.5566	99.739	99.8216	99.7803
922	Rt+5	Genomic	tfps_lgr_mean	7	84	100	75	1	0.1	0.731645	0.783706	0.89701	0.988199	0.594861	0.580787	0.571498	0.862976	0.59746	0.720365	0.759705	0.466102	0.701595	0.909091	0.571498	0.684107	0.673343	0.594861	0.750525	0.740092	0.571498	0.584479	0.584335	98.346	99.7668	99.0564	91.573	78.5012	85.0371	99.8735	99.687	99.7802
923	Rt+5	Genomic	tfps_lgr_gam_wtd_mean	7	84	100	80	1	0.1	0.688911	0.775848	0.86838	0.996066	0.575626	0.614542	0.816884	0.977314	0.564963	0.744681	0.614884	0.465678	NA	1	0.564963	0.688148	0.676651	0.575626	0.686297	0.674861	0.564963	0.690924	0.679345	97.1366	97.0598	97.0982	89.9384	98.1224	94.0304	99.8321	99.7281	99.7801
924	start_date+5	Genomic	tfps_lgr_gam_mean	28	56	perc	95	no	0.2	0.672337	0.774675	0.836573	0.966954	0.601601	0.563153	0.554923	0.480036	0.703042	0.801389	0.771319	0.301821	NA	0.476489	0.554923	0.693492	0.68557	0.601601	0.736498	0.729484	0.554923	0.628982	0.624607	98.6561	99.609	99.1326	86.9139	91.3776	89.1457	99.744	99.816	99.78
925	Rt+5	Genomic	tfps_lgr_gam_mean	28	84	100	75	5	0.5	0.787745	0.807486	0.733646	0.994318	0.549957	0.632459	0.888188	0.937387	0.636444	0.650456	0.698326	0.557627	NA	0.818182	0.549957	0.701312	0.692513	0.549957	0.660643	0.655579	0.636444	0.762316	0.751852	94.6847	95.3257	95.0052	98.9048	99.7963	99.3505	99.6884	99.8695	99.7789
926	Rt+5	Genomic	tfps_lgr_mean	7	84	100	100	5	0.25	0.708388	0.766543	0.825222	0.987762	0.553134	0.514158	0.879305	0.909256	0.630796	0.738602	0.608637	0.353814	NA	0.727273	0.553134	0.699419	0.687951	0.553134	0.662331	0.652509	0.630796	0.75505	0.744756	95.073	95.034	95.0535	98.7244	99.7628	99.2436	99.7223	99.8353	99.7788
927	start_date+5	Genomic	tfps_lgr_wtd_mean	7	56	100	65	no	0.3	0.533119	0.559091	0.632333	0.923132	0.578777	0.654931	0.746652	0.784936	0.595305	0.611806	0.830674	0.306723	NA	0.990596	0.578777	0.676748	0.670115	0.578777	0.680595	0.672403	0.595305	0.670979	0.666698	97.3811	96.845	97.113	95.9981	97.1287	96.5634	99.9156	99.6418	99.7787
928	start_date+5	Genomic	tfps_lgr_gam_wtd_mean	28	56	100	70	no	0.15	0.51786	0.573377	0.927489	0.982759	0.553758	0.556709	0.658335	0.76951	0.6827	0.815278	0.66348	0.261204	NA	1	0.553758	0.697152	0.687111	0.553758	0.714909	0.698477	0.658335	0.670517	0.670407	95.1221	98.6396	96.8808	99.3771	97.4755	98.4263	99.7285	99.8285	99.7785
929	Rt+5	Genomic	tfps_lgr_wtd_mean	7	84	100	60	5	0.15	0.76223	0.85091	0.81063	0.999126	0.544786	0.600864	0.786132	0.923775	0.784673	0.835866	0.630916	0.527966	NA	1	0.544786	0.711427	0.703138	0.544786	0.662111	0.653141	0.784673	0.785403	0.785402	94.0187	95.0939	94.5563	99.9879	99.9385	99.9632	99.6265	99.9303	99.7784
930	start_date+10	Genomic	tfps_lgr_mean	28	56	perc	100	no	0.2	0.676868	0.833811	0.686813	0.922863	0.590101	0.563419	0.654129	0.379202	0.622164	0.654887	0.803264	0.254282	NA	0.64951	0.590101	0.671294	0.66748	0.590101	0.693393	0.687925	0.622164	0.638146	0.637946	98.1304	98.0531	98.0918	98.3458	93.806	96.0759	99.9569	99.5998	99.7784
931	Rt+5	Genomic	tfps_lgr_gam_wtd_mean	28	84	100	60	1	0.2	0.719974	0.794872	0.825222	0.996941	0.54894	0.584706	0.870512	0.951906	0.572253	0.656535	0.713194	0.60339	0.570646	1	0.54894	0.706024	0.693958	0.54894	0.695786	0.686175	0.572253	0.721383	0.7058	94.5633	97.9347	96.249	92.1855	99.2535	95.7195	99.6752	99.8811	99.7782
932	Rt+5	Genomic	tfps_lgr_gam_wtd_mean	14	84	100	100	1	0.1	0.685997	0.748139	0.839683	0.998689	0.548207	0.545513	0.87647	0.96461	0.655936	0.746201	0.61047	0.320339	NA	1	0.548207	0.706153	0.694488	0.548207	0.66612	0.655	0.655936	0.766203	0.758227	94.5111	95.2713	94.8912	99.3552	99.8289	99.5921	99.6702	99.8847	99.7774
933	Rt+5	Genomic	tfps_lgr_wtd_mean	28	84	100	60	1	0.2	0.696998	0.796526	0.765543	0.996941	0.555718	0.574388	0.870512	0.949183	0.668273	0.674772	0.605869	0.574153	0.54931	1	0.555718	0.693183	0.684205	0.555718	0.642376	0.636406	0.668273	0.769393	0.762719	95.3151	93.445	94.38	99.531	99.8483	99.6897	99.7515	99.8033	99.7774
934	Rt+10	Genomic	tfps_lgr_mean	7	84	100	70	1	0.2	0.723889	0.755183	0.728953	0.992142	0.582716	0.525165	0.761275	0.917017	0.594491	0.5625	0.696125	0.43963	0.641827	0.818182	0.582716	0.672712	0.668815	0.582716	0.669265	0.666215	0.594491	0.677883	0.672734	97.6452	96.3046	96.9749	95.9678	97.6557	96.8118	99.9312	99.622	99.7766
935	Rt+5	Genomic	tfps_lgr_gam_wtd_mean	7	84	100	100	5	0.15	0.708388	0.794251	0.825222	0.997815	0.546369	0.555111	0.912886	0.965517	0.700245	0.831307	0.578919	0.305932	NA	1	0.546369	0.712728	0.698986	0.546369	0.65017	0.639084	0.700245	0.806566	0.799527	94.2042	93.7176	93.9609	99.7793	99.9731	99.8762	99.6418	99.9114	99.7766
936	start_date+5	Genomic	tfps_lgr_mean	7	56	perc	75	no	0.2	0.546444	0.662771	0.688518	0.959052	0.5579	0.606973	0.68447	0.578947	0.7375	0.802778	0.760319	0.25	NA	0.484326	0.5579	0.685742	0.681894	0.5579	0.668913	0.663472	0.68447	0.710985	0.71049	95.5551	96.0579	95.8065	99.6617	99.3489	99.5053	99.7712	99.7809	99.7761
937	Rt+5	Genomic	tfps_lgr_mean	7	56	50	70	5	0.05	0.617205	0.563689	0.558113	0.725524	0.565466	0.513438	0.828537	0.88657	0.692961	0.683891	0.812063	0.8	0.274033	0.0141066	0.558113	0.691428	0.681629	0.558113	0.645214	0.635194	0.692961	0.760749	0.757723	95.5798	93.318	94.4489	99.7217	99.8236	99.7726	99.7742	99.7778	99.776
938	start_date+5	Genomic	tfps_lgr_gam_wtd_mean	28	56	100	85	no	0.25	0.533119	0.577922	0.775721	0.967672	0.5527	0.568783	0.695804	0.69147	0.742082	0.859028	0.69595	0.265756	NA	1	0.5527	0.692452	0.687927	0.5527	0.67479	0.668228	0.695804	0.718943	0.718571	95.0156	96.4841	95.7499	99.748	99.5006	99.6243	99.7169	99.835	99.776
939	start_date+5	Genomic	tfps_lgr_gam_mean	7	56	100	65	no	0.25	0.528362	0.58658	0.770615	0.949713	0.546124	0.604463	0.81349	0.805808	0.595305	0.636111	0.821153	0.385854	0.602647	1	0.546124	0.709337	0.699405	0.546124	0.71263	0.701753	0.595305	0.704398	0.695899	94.1756	98.7873	96.4814	95.9981	98.9456	97.4719	99.6383	99.913	99.7757
940	start_date+5	Genomic	tfps_lgr_gam_wtd_mean	14	56	100	90	no	0.25	0.511398	0.511905	0.688518	0.911638	0.580511	0.619183	0.726903	0.683303	0.616264	0.763889	0.749607	0.27451	NA	1	0.580511	0.672361	0.669207	0.580511	0.672879	0.669145	0.616264	0.671583	0.669301	97.5133	96.5644	97.0389	97.9406	97.358	97.6493	99.9243	99.6269	99.7756
941	Rt+10	Genomic	tfps_lgr_gam_mean	7	84	100	80	1	0.3	0.706696	0.751196	0.755093	0.989661	0.576295	0.540189	0.926446	0.961134	0.587706	0.538462	0.574743	0.429259	0.570646	0.727273	0.574743	0.684057	0.67115	0.574743	0.635377	0.630047	0.587706	0.757076	0.737887	97.0434	92.7795	94.9114	94.7769	99.7168	97.2468	99.8947	99.6564	99.7755
942	start_date+5	Genomic	tfps_lgr_mean	28	56	100	95	no	0.25	0.584632	0.641775	0.843117	0.951868	0.541563	0.577059	0.712837	0.717786	0.632599	0.778472	0.892885	0.447829	NA	1	0.541563	0.7246	0.712673	0.541563	0.759188	0.741499	0.632599	0.672718	0.671521	93.5592	99.7841	96.6716	98.808	97.5484	98.1782	99.5848	99.9654	99.7751
943	Rt+5	Genomic	tfps_lgr_wtd_mean	7	84	100	85	1	0.05	0.669368	0.780604	0.839683	0.996941	0.556916	0.56335	0.796743	0.96098	0.595775	0.803951	0.66662	0.43178	NA	1	0.556916	0.691148	0.682397	0.556916	0.68774	0.678049	0.595775	0.696259	0.68897	95.4222	97.3183	96.3703	96.0162	98.6548	97.3355	99.7642	99.7859	99.7751
944	Rt+5	Genomic	tfps_lgr_wtd_mean	14	84	100	95	5	0.1	0.719974	0.815343	0.780854	0.996941	0.542974	0.543513	0.892452	0.937387	0.73272	0.851064	0.637107	0.280932	NA	1	0.542974	0.717221	0.706996	0.542974	0.653645	0.646428	0.73272	0.812586	0.808652	93.8148	94.4451	94.13	99.8799	99.9847	99.9323	99.6021	99.9478	99.775
945	Rt+5	Genomic	tfps_lgr_gam_mean	7	84	100	75	no	0.35	0.847928	0.83292	0.765543	0.999563	0.545861	0.567109	0.904714	0.993648	0.660262	0.661094	0.670622	0.476695	NA	0.727273	0.545861	0.7094	0.699441	0.545861	0.660675	0.6544	0.660262	0.782488	0.772883	94.1533	95.213	94.6831	99.4157	99.8949	99.6553	99.6364	99.9133	99.7748
946	Rt+5	Genomic	tfps_lgr_gam_wtd_mean	14	84	100	75	1	0.1	0.731645	0.794872	0.839683	0.996066	0.560875	0.583827	0.836812	0.977314	0.616266	0.746201	0.593957	0.391949	NA	1	0.560875	0.689519	0.678932	0.560875	0.664838	0.654002	0.616266	0.726539	0.718122	95.8423	95.1749	95.5086	97.942	99.4968	98.7194	99.7955	99.7538	99.7747
947	start_date+5	Genomic	tfps_lgr_mean	14	56	perc	75	no	0.2	0.550351	0.745238	0.632333	0.961925	0.561676	0.582078	0.707614	0.556261	0.740335	0.797917	0.771319	0.258403	NA	0.495298	0.561676	0.682655	0.678232	0.561676	0.655109	0.649464	0.707614	0.723974	0.72379	95.8915	94.73	95.3107	99.7981	99.5714	99.6848	99.8026	99.746	99.7743
948	Rt+5	Genomic	tfps_lgr_gam_wtd_mean	28	56	100	100	5	0.05	0.735635	0.693548	0.730798	0.840472	0.572872	0.531595	0.710641	0.759528	0.588724	0.679331	0.780259	0.411017	NA	0.117555	0.572872	0.676658	0.671631	0.572872	0.694643	0.688701	0.588724	0.649682	0.646816	96.8941	98.1055	97.4998	95.0033	95.0103	95.0068	99.8831	99.6652	99.7741
949	start_date+5	Genomic	tfps_lgr_wtd_mean	7	56	100	85	no	0.15	0.539335	0.56645	0.740064	0.918103	0.636404	0.653507	0.597969	0.672414	0.63835	0.660417	0.728937	0.276611	NA	1	0.597969	0.668345	0.666018	0.636404	0.701802	0.700214	0.597969	0.618159	0.61783	99.5849	98.719	99.1519	96.3687	89.805	93.0868	99.9752	99.5729	99.774
950	start_date+5	Genomic	tfps_lgr_wtd_mean	7	56	100	75	no	0.3	0.540909	0.561905	0.688518	0.909483	0.581651	0.652015	0.712837	0.745009	0.595305	0.656944	0.786832	0.272759	NA	0.981191	0.581651	0.673029	0.66871	0.581651	0.685667	0.680487	0.595305	0.654071	0.651426	97.5818	97.5095	97.5456	95.9981	95.5773	95.7877	99.928	99.6197	99.7739
951	Rt+5	Genomic	tfps_lgr_gam_mean	7	84	100	65	1	0.45	0.797941	0.781017	0.716815	0.999563	0.587204	0.599424	0.862112	0.931942	0.614157	0.647416	0.594469	0.533475	NA	1	0.587204	0.674951	0.667473	0.587204	0.632829	0.630147	0.614157	0.738135	0.727649	97.9693	92.7889	95.3791	97.8334	99.6153	98.7244	99.9473	99.5997	99.7735
952	Rt+10	Genomic	tfps_lgr_mean	7	84	100	65	5	0.25	0.713797	0.793461	0.792877	0.985525	0.602276	0.548152	0.761275	0.884454	0.591045	0.581731	0.612876	0.457778	0.54931	0.818182	0.591045	0.67207	0.666664	0.602276	0.669343	0.663934	0.591045	0.67616	0.670781	98.685	96.0995	97.3922	95.589	97.4878	96.5384	99.9605	99.5861	99.7733
953	Rt+5	Genomic	tfps_lgr_gam_wtd_mean	28	56	100	65	1	0.15	0.758257	0.746691	0.658574	0.873689	0.582857	0.515997	0.836812	0.902904	0.630796	0.615502	0.658523	0.410169	NA	0.0815047	0.582857	0.673512	0.668422	0.582857	0.633318	0.632284	0.630796	0.733804	0.726538	97.6508	93.0146	95.3327	98.7244	99.6037	99.164	99.9317	99.6146	99.7731
954	start_date+5	Genomic	tfps_lgr_mean	28	56	perc	80	no	0.3	0.655664	0.805844	0.688518	0.961925	0.56461	0.569054	0.652967	0.499093	0.681191	0.759722	0.815958	0.293067	NA	0.470219	0.56461	0.680649	0.675925	0.56461	0.689695	0.681989	0.652967	0.667079	0.66693	96.1515	97.6319	96.8917	99.2756	97.1515	98.2136	99.8274	99.7188	99.7731
955	start_date+5	Genomic	tfps_lgr_gam_wtd_mean	14	56	100	FALSE	5	0.5	0.523558	0.447186	0.632333	0.925287	0.581651	0.55854	0.584389	0.557169	0.764575	0.763194	0.813172	0.394258	NA	0.998433	0.581651	0.675224	0.668625	0.581651	0.675719	0.66875	0.584389	0.674482	0.668438	97.5818	96.5295	97.0556	93.8889	97.2906	95.5897	99.928	99.6181	99.7731
956	start_date+5	Genomic	tfps_lgr_gam_wtd_mean	14	56	100	85	no	0.15	0.488999	0.508009	0.657694	0.920259	0.62149	0.623457	0.691706	0.693285	0.638675	0.744444	0.718928	0.330882	NA	1	0.62149	0.665699	0.664766	0.62149	0.666037	0.664836	0.638675	0.665191	0.664662	99.3219	96.1827	97.7523	98.9853	96.975	97.9801	99.9956	99.5505	99.773
957	start_date+5	Genomic	tfps_lgr_gam_mean	28	56	100	90	no	0.1	0.590216	0.6171	0.886556	0.9375	0.540921	0.581061	0.651543	0.733212	0.727609	0.804861	0.818867	0.452381	0.616391	1	0.540921	0.725099	0.714462	0.540921	0.748781	0.732292	0.651543	0.689576	0.688526	93.4827	99.6541	96.5684	99.2492	98.6365	98.9429	99.5764	99.9691	99.7728
958	start_date+10	Genomic	tfps_lgr_simple_mean	28	84	perc	FALSE	no	-0.05	0.654414	0.834836	0.793323	0.91121	0.554339	0.636555	0.673995	0.719538	0.7245	0.808271	0.702228	0.520092	0.242752	0	0.554339	0.689677	0.684983	0.554339	0.683297	0.675929	0.673995	0.699247	0.698791	95.174	97.1505	96.1623	99.5733	99.0763	99.3248	99.7351	99.8101	99.7726
959	start_date+10	Genomic	tfps_lgr_gam_wtd_mean	28	84	perc	65	5	0.2	0.603613	0.642008	0.686813	0.973918	0.639529	0.607602	0.58662	0.44958	0.770499	0.895489	0.667668	0.328063	NA	0.321078	0.58662	0.670226	0.66754	0.639529	0.66467	0.664385	0.58662	0.678559	0.672302	99.6337	96.14	97.8868	94.5838	97.63	96.1069	99.9446	99.6004	99.7725
960	start_date+5	Genomic	tfps_lgr_gam_wtd_mean	7	56	100	95	no	0.3	0.533119	0.528355	0.688518	0.935345	0.574125	0.609551	0.680948	0.708711	0.659109	0.764583	0.76686	0.276261	NA	1	0.574125	0.673912	0.67103	0.574125	0.676501	0.671758	0.659109	0.670028	0.669939	97.0103	96.793	96.9017	99.3812	97.416	98.3986	99.89	99.6546	99.7723
961	Rt+5	Genomic	tfps_lgr_gam_mean	14	84	100	80	5	0.45	0.745347	0.807899	0.733646	0.993007	0.572026	0.605343	0.888188	0.959165	0.614157	0.721884	0.597237	0.488136	NA	0.727273	0.572026	0.681051	0.671687	0.572026	0.634303	0.630497	0.614157	0.751173	0.738571	96.8325	92.8236	94.8281	97.8334	99.7233	98.7783	99.8773	99.6664	99.7719
962	start_date+10	Genomic	tfps_lgr_gam_mean	28	56	perc	90	no	0.25	0.669557	0.778689	0.744857	0.943951	0.569165	0.528033	0.643486	0.357143	0.608734	0.633083	0.830093	0.267457	NA	0.639706	0.569165	0.679267	0.672792	0.569165	0.714705	0.706013	0.608734	0.62611	0.625869	96.6419	98.9697	97.8058	97.5024	91.6219	94.5622	99.8637	99.6794	99.7715
963	start_date+5	Genomic	tfps_lgr_gam_wtd_mean	14	56	100	75	no	0.1	0.488297	0.496753	0.740064	0.902299	0.583495	0.629901	0.701273	0.747731	0.619523	0.716667	0.709107	0.327031	NA	1	0.583495	0.670692	0.668025	0.583495	0.677555	0.67402	0.619523	0.660398	0.659132	97.6947	96.9874	97.3411	98.138	96.4074	97.2727	99.9338	99.6087	99.7713
964	start_date+5	Genomic	tfps_lgr_gam_wtd_mean	7	56	100	100	no	0.3	0.540909	0.533117	0.688518	0.963362	0.586479	0.611247	0.680948	0.689655	0.6375	0.719444	0.755375	0.288866	NA	1	0.586479	0.669764	0.667398	0.586479	0.676791	0.673148	0.6375	0.659224	0.658866	97.9398	96.9054	97.4226	98.9497	96.3733	97.6615	99.9441	99.5982	99.7712
965	start_date+5	Genomic	tfps_lgr_gam_wtd_mean	28	56	100	65	no	0.2	0.51786	0.574675	0.899425	0.98204	0.55045	0.561593	0.691706	0.748639	0.691005	0.763889	0.656075	0.251751	NA	1	0.55045	0.697732	0.688982	0.55045	0.701984	0.687404	0.691005	0.691356	0.691355	94.7537	98.016	96.3849	99.7153	98.7739	99.2446	99.6962	99.8444	99.7703
966	start_date+5	Genomic	tfps_lgr_wtd_mean	7	56	100	90	no	0.35	0.534698	0.578571	0.632333	0.922414	0.587374	0.636345	0.69872	0.668784	0.643267	0.683333	0.790971	0.271359	NA	0.959248	0.587374	0.670533	0.667027	0.587374	0.670226	0.664774	0.643267	0.670994	0.670421	97.9779	96.1757	97.0768	99.1182	97.4759	98.2971	99.9482	99.5923	99.7703
967	start_date+5	Genomic	tfps_lgr_gam_wtd_mean	28	56	100	85	no	0.2	0.533119	0.577922	0.78628	0.967672	0.55045	0.568783	0.658532	0.69147	0.757441	0.859028	0.718928	0.265756	NA	1	0.55045	0.694326	0.68894	0.55045	0.68522	0.677632	0.658532	0.707986	0.706257	94.7537	97.2893	96.0215	99.3786	99.2614	99.32	99.6962	99.8438	99.77
968	start_date+5	Genomic	tfps_lgr_gam_mean	14	56	perc	75	no	0.3	0.55402	0.659957	0.688518	0.958333	0.555594	0.575566	0.652967	0.588929	0.727236	0.777778	0.815958	0.263655	NA	0.485893	0.555594	0.688055	0.682624	0.555594	0.68669	0.678339	0.652967	0.690101	0.689102	95.3101	97.3429	96.3265	99.2756	98.6605	98.9681	99.7507	99.7885	99.7696
969	Rt+10	Genomic	tfps_lgr_mean	7	84	100	80	1	0.2	0.696321	0.745614	0.780409	0.987179	0.559685	0.520057	0.870328	0.941176	0.60176	0.576923	0.630345	0.407407	0.641827	0.727273	0.559685	0.688505	0.678875	0.559685	0.656813	0.650551	0.60176	0.736044	0.723691	95.7117	94.843	95.2773	96.5094	99.5712	98.0403	99.7862	99.753	99.7696
970	Rt+5	Genomic	tfps_lgr_gam_wtd_mean	14	84	100	65	1	0.2	0.732511	0.802523	0.79586	0.999563	0.583605	0.603743	0.891609	0.965517	0.668273	0.700608	0.552292	0.455085	NA	1	0.552292	0.698328	0.686832	0.552292	0.643919	0.635392	0.668273	0.779941	0.771906	94.984	93.3359	94.1599	99.531	99.8906	99.7108	99.7129	99.8259	99.7694
971	Rt+5	Genomic	tfps_lgr_mean	7	56	50	60	5	0.15	0.665019	0.557279	0.577757	0.722028	0.562536	0.524876	0.846423	0.8902	0.630796	0.6231	0.819056	0.869915	0.26147	0.0125392	0.562536	0.687314	0.67692	0.562536	0.653116	0.643285	0.630796	0.73861	0.730698	95.9762	94.1327	95.0545	98.7244	99.6543	99.1893	99.8082	99.7305	99.7693
972	start_date+5	Genomic	tfps_lgr_gam_mean	7	56	100	65	no	0.2	0.548824	0.58658	0.768871	0.949713	0.545439	0.604463	0.856924	0.805808	0.553868	0.636111	0.835017	0.385854	0.602647	1	0.545439	0.712024	0.698439	0.545439	0.716442	0.704853	0.553868	0.705396	0.688929	94.0601	98.9227	96.4914	85.8936	98.6529	92.2733	99.6309	99.9077	99.7693
973	start_date+5	Genomic	tfps_lgr_gam_mean	28	56	perc	75	no	0.35	0.639639	0.78658	0.688518	0.959052	0.548043	0.553792	0.652967	0.538113	0.734476	0.776389	0.879732	0.320028	NA	0.462382	0.548043	0.700747	0.692452	0.548043	0.705431	0.692405	0.652967	0.693722	0.692524	94.4959	98.3211	96.4085	99.2756	98.8224	99.049	99.6693	99.8689	99.7691
974	Rt+5	Genomic	tfps_lgr_wtd_mean	28	56	50	65	1	0.1	0.745669	0.575889	0.747394	0.921329	0.556916	0.569349	0.81349	0.915608	0.62521	0.468085	0.692862	0.643644	0.141815	0.0015674	0.556916	0.687174	0.681197	0.556916	0.665724	0.660687	0.62521	0.71935	0.713163	95.4222	95.8065	95.6143	98.4336	99.4102	98.9219	99.7642	99.7738	99.769
975	Rt+5	Genomic	tfps_lgr_gam_mean	28	84	100	60	5	0.45	0.758781	0.804797	0.733646	1	0.543451	0.632219	0.904714	0.950998	0.636444	0.655015	0.746204	0.574153	0.54931	0.909091	0.543451	0.712892	0.702676	0.543451	0.674434	0.667577	0.636444	0.770579	0.758815	93.8686	96.424	95.1463	98.9048	99.8325	99.3686	99.6097	99.9283	99.769
976	start_date+10	Genomic	tfps_lgr_gam_wtd_mean	28	56	100	95	no	0.25	0.579097	0.643852	0.789345	0.981132	0.560699	0.525998	0.737595	0.796218	0.660475	0.675188	0.664818	0.199605	NA	1	0.560699	0.682586	0.67807	0.560699	0.671621	0.66512	0.660475	0.699035	0.697971	95.8272	96.2078	96.0175	99.419	99.0446	99.2318	99.7939	99.7438	99.7688
977	start_date+10	Genomic	tfps_lgr_wtd_mean	7	84	100	70	5	0.1	0.59392	0.532992	0.922309	0.986681	0.566619	0.572676	0.543167	0.516807	0.882126	0.966917	0.687747	0.353426	NA	0.5	0.543167	0.720394	0.703416	0.566619	0.725558	0.710993	0.543167	0.712647	0.692201	96.3509	99.1511	97.751	81.1113	98.8074	89.9594	99.6064	99.9313	99.7688
978	Rt+5	Genomic	tfps_lgr_gam_wtd_mean	28	84	100	60	5	0.2	0.758781	0.833333	0.765543	0.997815	0.542974	0.56383	0.934486	0.965517	0.72402	0.693009	0.614884	0.508051	NA	1	0.542974	0.716381	0.704001	0.542974	0.641134	0.63462	0.72402	0.829253	0.822549	93.8148	93.2585	93.5367	99.8524	99.9936	99.923	99.6021	99.9351	99.7686
979	start_date+5	Genomic	tfps_lgr_wtd_mean	7	56	100	FALSE	no	0.1	0.576561	0.598701	0.894859	0.987069	0.541563	0.475309	0.827586	0.813067	0.576787	0.675	0.771319	0.326331	NA	0.979624	0.541563	0.722423	0.708424	0.541563	0.735914	0.720354	0.576787	0.702187	0.690899	93.5592	99.4249	96.4921	92.8298	98.758	95.7939	99.5848	99.9519	99.7683
980	start_date+5	Genomic	tfps_lgr_gam_mean	14	56	perc	80	no	0.2	0.564309	0.661039	0.770615	0.95977	0.567488	0.583639	0.623838	0.549909	0.686339	0.736806	0.739155	0.245798	NA	0.470219	0.567488	0.677487	0.67333	0.567488	0.692419	0.686294	0.623838	0.655088	0.654342	96.4546	97.9425	97.1986	98.3671	95.9118	97.1394	99.8491	99.6869	99.768
981	start_date+10	Genomic	tfps_lgr_simple_mean	7	84	perc	FALSE	no	-0.1	0.582544	0.690369	0.775146	0.912875	0.580468	0.645418	0.698165	0.72584	0.700721	0.805263	0.605441	0.340909	0.242752	0	0.580468	0.671988	0.668263	0.580468	0.653685	0.648253	0.698165	0.699443	0.699442	97.5093	94.6183	96.0638	99.7647	99.088	99.4264	99.9236	99.6123	99.7679
982	Rt+5	Genomic	tfps_lgr_wtd_mean	14	84	100	60	1	0.1	0.708388	0.810794	0.81063	0.999563	0.584655	0.597584	0.764434	0.938294	0.606615	0.729483	0.602123	0.430932	0.570646	1	0.584655	0.673691	0.667317	0.584655	0.665803	0.658369	0.606615	0.685525	0.680968	97.8141	95.5884	96.7013	97.1457	98.2362	97.6909	99.9383	99.5971	99.7677
983	Rt+5	Genomic	tfps_lgr_gam_mean	28	84	100	65	5	0.5	0.787745	0.808313	0.733646	1	0.546142	0.643417	0.904714	0.936479	0.62521	0.650456	0.723229	0.575	NA	0.909091	0.546142	0.706588	0.6965	0.546142	0.667672	0.661743	0.62521	0.764962	0.752088	94.1774	95.8996	95.0385	98.4336	99.7987	99.1161	99.6386	99.8968	99.7677
984	start_date+5	Genomic	tfps_lgr_gam_wtd_mean	28	56	100	60	no	0.1	0.530512	0.59026	0.889305	0.974138	0.582041	0.573396	0.610682	0.754991	0.64236	0.740972	0.6541	0.208683	NA	1	0.582041	0.675698	0.667803	0.582041	0.708482	0.696973	0.610682	0.626521	0.626321	97.6115	98.566	98.0887	97.6607	91.7467	94.7037	99.9291	99.606	99.7675
985	Rt+5	Genomic	tfps_lgr_wtd_mean	14	84	100	80	5	0.05	0.719974	0.835401	0.825222	0.995629	0.55641	0.602544	0.807449	0.963702	0.595775	0.831307	0.66431	0.288983	NA	1	0.55641	0.689833	0.68125	0.55641	0.681981	0.67315	0.595775	0.701612	0.693583	95.3872	96.9058	96.1465	96.0162	98.8654	97.4408	99.7606	99.7744	99.7675
986	start_date+5	Genomic	tfps_lgr_gam_wtd_mean	14	56	100	65	no	0.05	0.494807	0.493939	0.768871	0.894397	0.631729	0.64747	0.640737	0.778584	0.604787	0.692361	0.689944	0.276261	NA	1	0.604787	0.667214	0.664808	0.631729	0.696848	0.694597	0.604787	0.622762	0.622502	99.5084	98.4452	98.9768	97.0471	90.8858	93.9664	99.9829	99.5514	99.7672
987	start_date+5	Genomic	tfps_lgr_gam_wtd_mean	28	56	100	85	no	0.05	0.537964	0.577922	0.889305	0.967672	0.619573	0.568783	0.554635	0.69147	0.727609	0.859028	0.671294	0.265756	NA	1	0.554635	0.692483	0.683585	0.619573	0.726724	0.717825	0.554635	0.641122	0.635262	99.2779	99.3606	99.3193	86.7924	93.3589	90.0757	99.7374	99.7967	99.7671
988	start_date+5	Genomic	tfps_lgr_gam_wtd_mean	7	56	100	90	no	0.35	0.52681	0.527489	0.632333	0.931753	0.566559	0.629358	0.68447	0.677858	0.703859	0.778472	0.803683	0.271008	NA	1	0.566559	0.678181	0.673633	0.566559	0.667525	0.660326	0.68447	0.694164	0.694097	96.3493	95.7722	96.0608	99.6617	98.8854	99.2735	99.8433	99.6908	99.767
989	Rt+5	Genomic	tfps_lgr_gam_mean	7	84	100	70	1	0.35	0.756401	0.777295	0.733646	0.999563	0.595137	0.587506	0.806041	0.909256	0.65393	0.670213	0.579567	0.519068	NA	0.909091	0.579567	0.673664	0.668373	0.579567	0.636117	0.632513	0.65393	0.729985	0.726012	97.4495	93.0406	95.245	99.3202	99.6002	99.4602	99.9199	99.6137	99.7668
990	Rt+5	Genomic	tfps_lgr_gam_wtd_mean	28	56	100	90	1	0	0.694138	0.75	0.789683	0.867133	0.585	0.514798	0.659495	0.905626	0.572253	0.638298	0.780259	0.474576	NA	0.0548589	0.572253	0.677338	0.67101	0.585	0.718314	0.711676	0.572253	0.615874	0.614327	97.8363	99.173	98.5047	92.1855	88.9182	90.5518	99.8794	99.6541	99.7667
991	start_date+5	Genomic	tfps_lgr_mean	14	56	100	90	no	0.35	0.553384	0.59026	0.688964	0.944684	0.558367	0.600054	0.694418	0.665154	0.605344	0.645139	0.892885	0.387255	NA	0.863636	0.558367	0.687995	0.679058	0.558367	0.713405	0.700332	0.605344	0.649881	0.648353	95.6097	98.7242	97.167	97.0708	95.1927	96.1318	99.7778	99.7547	99.7662
992	start_date+5	Genomic	tfps_lgr_gam_mean	7	56	perc	100	no	0.15	0.599965	0.708442	0.866414	0.966954	0.593181	0.585131	0.554923	0.479129	0.703042	0.806944	0.739155	0.229692	NA	0.501567	0.554923	0.691343	0.68261	0.593181	0.732917	0.72424	0.554923	0.628982	0.624607	98.2748	99.5055	98.8901	86.9139	91.3776	89.1457	99.744	99.7882	99.7661
993	start_date+5	Genomic	tfps_lgr_wtd_mean	28	56	100	65	no	0.2	0.568624	0.627922	0.922563	0.984914	0.547132	0.557184	0.717634	0.775862	0.649071	0.734028	0.682591	0.270658	NA	0.985893	0.547132	0.703798	0.693568	0.547132	0.717429	0.701051	0.649071	0.683353	0.682492	94.2945	98.7564	96.5254	99.2117	98.3149	98.7633	99.6535	99.8787	99.7661
994	Rt+5	Genomic	tfps_lgr_gam_wtd_mean	28	56	50	95	1	0	0.725406	0.576303	0.816434	0.92264	0.550324	0.544793	0.802911	0.862976	0.617114	0.513678	0.692862	0.686441	0.176257	0.00470219	0.550324	0.695929	0.688088	0.550324	0.68654	0.677738	0.617114	0.710013	0.703909	94.7441	97.2964	96.0203	97.9579	99.2145	98.5862	99.6949	99.8369	99.7659
995	start_date+5	Genomic	tfps_lgr_gam_mean	14	56	100	80	no	0.15	0.52681	0.564935	0.766334	0.935345	0.544082	0.591372	0.79884	0.764065	0.563706	0.655556	0.88971	0.408613	0.602647	0.998433	0.544082	0.712534	0.699147	0.544082	0.733375	0.718528	0.563706	0.681273	0.671052	93.9477	99.3783	96.663	89.8556	97.5164	93.686	99.6197	99.9119	99.7658
996	Rt+5	Genomic	tfps_lgr_wtd_mean	14	84	100	75	1	0.1	0.72021	0.80976	0.839683	0.996503	0.567591	0.56511	0.856641	0.972777	0.688052	0.799392	0.550074	0.414407	NA	0.998433	0.550074	0.700408	0.688333	0.550074	0.65245	0.640016	0.688052	0.772347	0.767733	94.7039	93.8129	94.2584	99.7107	99.871	99.7908	99.6913	99.8392	99.7652
997	start_date+10	Genomic	tfps_lgr_simple_mean	14	84	perc	FALSE	no	-0.15	0.546935	0.709631	0.769074	0.868479	0.601171	0.671153	0.663984	0.727941	0.698808	0.800752	0.605441	0.340909	0.255688	0	0.601171	0.667696	0.66483	0.601171	0.658562	0.654153	0.663984	0.681396	0.681173	98.6412	95.1883	96.9148	99.4479	98.2416	98.8448	99.9786	99.5518	99.7652
998	Rt+5	Genomic	tfps_lgr_mean	7	56	50	60	1	0.05	0.535921	0.462572	0.661536	0.808566	0.597206	0.552312	0.786132	0.936479	0.556779	0.6231	0.842621	0.882627	0.310345	0.0125392	0.556779	0.688855	0.680295	0.597206	0.700454	0.693058	0.556779	0.671456	0.66159	98.4687	98.3572	98.413	87.3395	96.6664	92.003	99.7633	99.7669	99.7651
999	Rt+5	Genomic	tfps_lgr_gam_wtd_mean	28	56	100	100	1	0.15	0.749862	0.751654	0.747394	0.837413	0.540968	0.520877	0.816884	0.839383	0.67916	0.639818	0.79482	0.45339	NA	0.125392	0.540968	0.715845	0.708312	0.540968	0.694394	0.684957	0.67916	0.748022	0.744846	93.4876	97.8507	95.6691	99.6174	99.7634	99.6904	99.5783	99.9517	99.765
1000	start_date+5	Genomic	tfps_lgr_wtd_mean	7	56	100	85	no	0.35	0.548824	0.56645	0.632333	0.918103	0.586845	0.653507	0.680948	0.672414	0.6375	0.660417	0.8169	0.276611	NA	1	0.586845	0.670905	0.666571	0.586845	0.678693	0.671758	0.6375	0.659224	0.658866	97.9565	96.7932	97.3748	98.9497	96.3733	97.6615	99.9452	99.5847	99.765
1001	Rt+10	Genomic	tfps_lgr_simple_mean	7	56	50	85	no	-0.1	0.777108	0.825957	0.717212	0.623656	0.574383	0.440279	0.613657	0.785714	0.68345	0.836538	0.780652	0.851481	0.937304	0.996865	0.574383	0.673871	0.669866	0.574383	0.690749	0.685123	0.613657	0.648553	0.647614	97.024	97.863	97.4435	97.7236	95.0878	96.4057	99.8921	99.6377	99.7649
1002	Rt+10	Genomic	tfps_lgr_gam_mean	7	84	100	60	1	0.3	0.737605	0.775319	0.715416	0.992969	0.599818	0.560171	0.807897	0.939076	0.591045	0.514423	0.638324	0.566667	0.587685	1	0.591045	0.6705	0.665762	0.599818	0.651186	0.649441	0.591045	0.699471	0.691016	98.5878	94.7282	96.658	95.589	98.762	97.1755	99.9605	99.5687	99.7646
1003	Rt+5	Genomic	tfps_lgr_gam_mean	7	84	100	95	5	0.3	0.731428	0.769644	0.81063	0.993444	0.560223	0.553751	0.888188	0.96098	0.608655	0.694529	0.581742	0.413983	NA	0.727273	0.560223	0.689887	0.677576	0.560223	0.650865	0.641659	0.608655	0.748421	0.735255	95.7974	93.9698	94.8836	97.4233	99.7	98.5617	99.7898	99.739	99.7644
1004	Rt+5	Genomic	tfps_lgr_wtd_mean	28	56	50	70	1	0.05	0.745669	0.573821	0.74929	0.881556	0.553617	0.543433	0.827586	0.893829	0.636444	0.446809	0.685725	0.657203	0.141815	0.0015674	0.553617	0.690533	0.684095	0.553617	0.662878	0.657663	0.636444	0.732015	0.72575	95.1072	95.5283	95.3178	98.9048	99.5986	99.2517	99.7265	99.802	99.7642
1005	Rt+5	Genomic	tfps_lgr_gam_wtd_mean	28	56	100	70	5	0.1	0.766779	0.703681	0.695575	0.876311	0.582857	0.519837	0.776253	0.825771	0.568593	0.544073	0.765706	0.385593	NA	0.023511	0.568593	0.677797	0.671977	0.582857	0.681379	0.677105	0.568593	0.672423	0.664358	97.6508	97.2455	97.4482	91.2259	96.9269	94.0764	99.8571	99.6706	99.7638
1006	start_date+5	Genomic	tfps_lgr_gam_wtd_mean	14	56	100	85	no	0.35	0.504795	0.508009	0.632333	0.920259	0.565425	0.623457	0.72067	0.693285	0.681191	0.744444	0.790971	0.330882	NA	1	0.565425	0.678118	0.673748	0.565425	0.66291	0.656388	0.681191	0.700931	0.700653	96.2238	95.4054	95.8146	99.6475	99.135	99.3913	99.8346	99.6928	99.7637
1007	start_date+10	Genomic	tfps_lgr_wtd_mean	7	84	perc	75	5	0.15	0.479949	0.505123	0.606282	0.923973	0.713929	0.67286	0.652017	0.411765	0.593216	0.912782	0.778339	0.443017	NA	0.318627	0.593216	0.668757	0.665264	0.606282	0.699517	0.695824	0.593216	0.622616	0.621922	98.8614	98.5091	98.6852	95.9049	90.7627	93.3338	99.9663	99.5602	99.7633
1008	start_date+5	Genomic	tfps_lgr_mean	28	56	100	90	no	0.2	0.590216	0.64329	0.87268	0.950431	0.539406	0.574617	0.653358	0.717786	0.7166	0.816667	0.88971	0.448529	0.54931	0.998433	0.539406	0.734351	0.72192	0.539406	0.767265	0.74818	0.653358	0.684979	0.684249	93.338	99.8541	96.5961	99.2872	98.4241	98.8557	99.5438	99.9824	99.7631
1009	Rt+5	Genomic	tfps_lgr_gam_wtd_mean	28	56	100	75	1	0.15	0.749862	0.742763	0.659548	0.860577	0.55155	0.520237	0.856641	0.843013	0.65393	0.609422	0.74412	0.442373	NA	0	0.55155	0.693158	0.685742	0.55155	0.651739	0.646882	0.65393	0.755286	0.748454	94.9349	94.4934	94.7141	99.3202	99.7822	99.5512	99.709	99.8169	99.7629
1010	Rt+5	Genomic	tfps_lgr_gam_wtd_mean	28	84	100	65	1	0.2	0.708713	0.793424	0.839683	0.997815	0.545573	0.592305	0.846423	0.939201	0.668273	0.661094	0.627803	0.616102	0.570646	1	0.545573	0.705551	0.695451	0.545573	0.67102	0.660081	0.668273	0.757348	0.752092	94.1111	95.7478	94.9294	99.531	99.7992	99.6651	99.6339	99.8912	99.7626
1011	start_date+5	Genomic	tfps_lgr_mean	28	56	perc	95	no	0.3	0.655664	0.80974	0.632333	0.948994	0.581176	0.599919	0.638006	0.519964	0.667766	0.807639	0.846141	0.303922	NA	0.476489	0.581176	0.673085	0.667466	0.581176	0.68655	0.677484	0.638006	0.652886	0.652717	97.5455	97.2776	97.4116	98.9685	95.7169	97.3427	99.9257	99.5994	99.7625
1012	start_date+10	Genomic	tfps_lgr_gam_wtd_mean	7	56	100	60	no	0.25	0.561649	0.582172	0.686813	0.933962	0.567698	0.615874	0.737595	0.843487	0.608152	0.548872	0.784674	0.263834	NA	1	0.567698	0.676987	0.672195	0.567698	0.679728	0.673827	0.608152	0.672874	0.669754	96.4977	96.9709	96.7343	97.1882	97.4049	97.2965	99.852	99.6729	99.7624
1013	start_date+5	Genomic	tfps_lgr_simple_wtd_mean	7	84	perc	80	5	-0.1	0.357622	0.553247	0.614324	0.604167	0.650756	0.710623	0.786132	0.863884	0.754824	0.806944	0.571683	0.405462	0.20709	0	0.571683	0.675544	0.670598	0.571683	0.612254	0.611398	0.754824	0.770478	0.770319	96.8048	90.7702	93.7875	99.9331	99.8848	99.909	99.8757	99.6491	99.7624
1014	Rt+10	Genomic	tfps_lgr_mean	7	56	50	60	1	0.05	0.544195	0.449163	0.616413	0.774194	0.559554	0.497972	0.761275	0.87395	0.613841	0.740385	0.886058	0.915926	0.310345	0.0125392	0.559554	0.687428	0.677571	0.559554	0.687342	0.673584	0.613841	0.687558	0.683595	95.7076	96.9481	96.3278	97.7438	98.3861	98.065	99.7859	99.7388	99.7623
1015	start_date+5	Genomic	tfps_lgr_gam_mean	28	56	perc	90	no	0.35	0.639639	0.77013	0.732604	0.962644	0.567488	0.561593	0.638006	0.495463	0.642653	0.793056	0.807145	0.308824	NA	0.492163	0.567488	0.677579	0.672536	0.567488	0.702412	0.694906	0.638006	0.640329	0.640325	96.4546	98.4636	97.4591	98.9685	94.1312	96.5499	99.8491	99.6753	99.7622
1016	Rt+10	Genomic	tfps_lgr_gam_mean	7	84	100	60	5	0.35	0.723889	0.806419	0.742154	0.987593	0.591162	0.567007	0.817606	0.931723	0.572248	0.533654	0.659306	0.53963	NA	0.818182	0.572248	0.676495	0.670322	0.591162	0.664207	0.661347	0.572248	0.694927	0.684013	98.176	95.8615	97.0188	91.9292	98.4111	95.1702	99.8785	99.6456	99.7621
1017	Rt+5	Genomic	tfps_lgr_gam_mean	14	84	100	FALSE	5	0.3	0.714405	0.739041	0.749842	0.960664	0.538805	0.551112	0.819511	0.922868	0.659995	0.585106	0.933051	0.602542	0.602647	0.818182	0.538805	0.740241	0.727579	0.538805	0.740566	0.722385	0.659995	0.739753	0.735441	93.2574	99.4679	96.3627	99.4014	99.7039	99.5527	99.5342	99.9894	99.7618
1018	Rt+5	Genomic	tfps_lgr_gam_mean	28	84	100	FALSE	1	0.3	0.77628	0.741315	0.765543	0.915647	0.538805	0.445289	0.904714	0.927405	0.603893	0.469605	0.903638	0.599153	0.67779	0.727273	0.538805	0.743318	0.7274	0.538805	0.735995	0.719667	0.603893	0.754303	0.739155	93.2574	99.4063	96.3319	96.8084	99.7298	98.2691	99.5342	99.9892	99.7617
1019	start_date+5	Genomic	tfps_lgr_gam_mean	28	56	100	90	no	0.25	0.562771	0.6171	0.843117	0.9375	0.539397	0.581061	0.733662	0.733212	0.659109	0.804861	0.879732	0.452381	0.587685	1	0.539397	0.731003	0.719979	0.539397	0.754082	0.736855	0.659109	0.696385	0.695387	93.3368	99.7248	96.5308	99.3812	98.9298	99.1555	99.5433	99.9799	99.7616
1020	start_date+10	Genomic	tfps_lgr_wtd_mean	28	56	100	85	no	0.15	0.612325	0.663934	0.835947	0.963929	0.556136	0.529477	0.755795	0.813025	0.609682	0.681955	0.679395	0.213109	NA	1	0.556136	0.687391	0.680139	0.556136	0.690493	0.681021	0.609682	0.682738	0.678818	95.3673	97.5539	96.4606	97.6196	98.0878	97.8537	99.7568	99.7651	99.761
1021	Rt+5	Genomic	tfps_lgr_mean	14	84	100	60	5	0.3	0.772885	0.824028	0.765543	1	0.592944	0.598464	0.758492	0.883848	0.666208	0.755319	0.578867	0.491949	0.54931	0.727273	0.578867	0.672411	0.667767	0.578867	0.645785	0.640502	0.666208	0.71235	0.710854	97.3888	93.8591	95.6239	99.5078	99.3706	99.4392	99.9163	99.6055	99.7609
1022	start_date+5	Genomic	tfps_lgr_mean	7	56	100	75	no	0.2	0.556879	0.595238	0.716152	0.935345	0.573586	0.612061	0.712428	0.759528	0.563706	0.6375	0.846141	0.408613	0.570646	0.924765	0.563706	0.682403	0.674478	0.573586	0.71196	0.703097	0.563706	0.638067	0.633719	96.9222	98.8501	97.8862	89.8556	93.1508	91.5032	99.8205	99.7011	99.7608
1023	Rt+5	Genomic	tfps_lgr_gam_mean	7	56	50	60	1	0.05	0.561782	0.504963	0.592588	0.71285	0.55969	0.56335	0.758257	0.861162	0.659995	0.662614	0.858123	0.922458	0.26147	0.0109718	0.55969	0.685731	0.677207	0.55969	0.670133	0.657784	0.659995	0.709126	0.707422	95.714	95.5374	95.6257	99.4014	99.2943	99.3479	99.7866	99.7345	99.7605
1024	start_date+5	Genomic	tfps_lgr_wtd_mean	7	56	100	95	no	0.4	0.542729	0.569697	0.632333	0.920259	0.582414	0.625356	0.707614	0.690563	0.650061	0.667361	0.778711	0.277661	NA	0.956113	0.582414	0.670227	0.6669	0.582414	0.664486	0.659454	0.650061	0.678837	0.678227	97.6306	95.6914	96.661	99.2254	98.0478	98.6366	99.9302	99.5907	99.7605
1025	start_date+5	Genomic	tfps_lgr_mean	7	56	100	75	no	0.25	0.56509	0.595238	0.731284	0.935345	0.581265	0.612061	0.772858	0.759528	0.55	0.6375	0.848774	0.408613	0.570646	0.924765	0.55	0.696836	0.687295	0.581265	0.720441	0.711897	0.55	0.661429	0.651975	97.5545	99.1805	98.3675	84.3423	95.6359	89.9891	99.6896	99.8304	99.76
1026	Rt+5	Genomic	tfps_lgr_mean	14	84	100	90	1	0.1	0.687271	0.762614	0.780854	0.986014	0.540968	0.496401	0.807449	0.952813	0.676618	0.691489	0.755161	0.423729	0.689655	0.727273	0.540968	0.71221	0.705095	0.540968	0.692328	0.683272	0.676618	0.742034	0.739145	93.4876	97.7272	95.6074	99.5999	99.7296	99.6647	99.5783	99.9405	99.7594
1027	Rt+5	Genomic	tfps_lgr_mean	7	84	100	70	1	0.25	0.758781	0.776882	0.765543	0.999563	0.600908	0.570949	0.686692	0.877495	0.67259	0.705167	0.608637	0.449576	0.602647	0.818182	0.600908	0.666874	0.664247	0.600908	0.658362	0.654202	0.67259	0.679641	0.679604	98.6272	95.1924	96.9098	99.5554	98.1636	98.8595	99.9784	99.5402	99.7593
1028	Rt+5	Genomic	tfps_lgr_wtd_mean	28	56	100	90	1	0.1	0.766792	0.771299	0.69601	0.858829	0.554206	0.511678	0.710641	0.810345	0.685942	0.635258	0.787449	0.455932	NA	0.0423197	0.554206	0.68685	0.682479	0.554206	0.679222	0.672207	0.685942	0.698292	0.698182	95.1573	96.8301	95.9937	99.6857	99.0478	99.3668	99.732	99.7864	99.7592
1029	Rt+5	Genomic	tfps_lgr_mean	7	84	100	FALSE	5	0.25	0.724043	0.73842	0.780854	0.977273	0.537853	0.555831	0.904714	0.920145	0.67916	0.656535	0.873309	0.601271	0.65397	0.818182	0.537853	0.755178	0.742296	0.537853	0.730672	0.715814	0.67916	0.791937	0.783866	93.0914	99.3051	96.1982	99.6174	99.9327	99.775	99.5207	99.9973	99.759
1030	Rt+5	Genomic	tfps_lgr_gam_mean	14	84	100	70	1	0.35	0.756401	0.782465	0.733646	1	0.561259	0.584626	0.830087	0.947368	0.65393	0.659574	0.631726	0.530085	0.616391	0.818182	0.561259	0.68213	0.676031	0.561259	0.64221	0.638351	0.65393	0.742009	0.736762	95.8618	93.6471	94.7545	99.3202	99.7102	99.5152	99.7975	99.7202	99.7589
1031	Rt+5	Genomic	tfps_lgr_mean	7	84	100	90	1	0.15	0.685997	0.750207	0.839683	0.989948	0.540466	0.487282	0.849521	0.942831	0.685942	0.683891	0.67988	0.392373	0.641827	0.727273	0.540466	0.719098	0.709505	0.540466	0.686676	0.675728	0.685942	0.767732	0.763363	93.4362	97.1326	95.2844	99.6857	99.8503	99.768	99.5615	99.9561	99.7588
1032	start_date+5	Genomic	tfps_lgr_gam_mean	28	56	100	95	no	0.25	0.570839	0.619264	0.87268	0.940374	0.539397	0.587776	0.68447	0.716878	0.659109	0.771528	0.88971	0.45098	0.570646	1	0.539397	0.729073	0.71658	0.539397	0.767262	0.748176	0.659109	0.671789	0.671669	93.3368	99.8539	96.5954	99.3812	97.5727	98.4769	99.5433	99.9742	99.7587
1033	start_date+5	Genomic	tfps_lgr_mean	7	56	perc	100	no	0.25	0.546444	0.657143	0.632333	0.943966	0.59052	0.629562	0.652967	0.510889	0.688648	0.803472	0.775525	0.227241	NA	0.489028	0.59052	0.667999	0.665171	0.59052	0.666126	0.661595	0.652967	0.670808	0.670571	98.1453	95.8861	97.0157	99.2756	97.4801	98.3778	99.9592	99.5582	99.7587
1034	start_date+10	Genomic	tfps_lgr_gam_wtd_mean	7	56	100	60	no	0.3	0.549298	0.582172	0.686813	0.933962	0.563053	0.615874	0.705882	0.843487	0.662092	0.548872	0.772141	0.263834	NA	1	0.563053	0.677996	0.674446	0.563053	0.674002	0.668387	0.662092	0.683987	0.683637	96.034	96.4974	96.2657	99.4387	98.39	98.9144	99.8159	99.7007	99.7583
1035	start_date+5	Genomic	tfps_lgr_gam_mean	28	56	perc	65	no	0.3	0.608574	0.704545	0.731284	0.960489	0.564011	0.58045	0.563902	0.587114	0.775	0.835417	0.771319	0.317927	NA	0.482759	0.563902	0.681103	0.673942	0.564011	0.688872	0.682657	0.563902	0.669451	0.661078	96.0927	97.6823	96.8875	89.8666	96.6236	93.2451	99.8214	99.6948	99.7581
1036	start_date+5	Genomic	tfps_lgr_mean	28	56	perc	100	5	0.25	0.605445	0.756061	0.768871	0.893678	0.638425	0.637973	0.546522	0.382033	0.742082	0.788889	0.801907	0.306373	NA	0.484326	0.546522	0.699562	0.692834	0.638425	0.736401	0.732874	0.546522	0.644302	0.636839	99.6197	99.6643	99.642	81.9939	93.6137	87.8038	99.6434	99.8723	99.7579
1037	start_date+5	Genomic	tfps_lgr_gam_wtd_mean	14	56	100	85	no	0.3	0.504795	0.508009	0.632333	0.920259	0.584515	0.623457	0.69872	0.693285	0.659109	0.744444	0.771319	0.330882	NA	1	0.584515	0.669199	0.666265	0.584515	0.662723	0.658151	0.659109	0.678914	0.678625	97.8044	95.5691	96.6868	99.3812	98.0725	98.7269	99.9379	99.5778	99.7578
1038	Rt+5	Genomic	tfps_lgr_mean	7	56	50	80	1	0.1	0.535921	0.465674	0.564585	0.739073	0.581411	0.512078	0.846489	0.960073	0.614157	0.650456	0.811933	0.849153	0.298405	0.00940439	0.564585	0.683715	0.673483	0.564585	0.652643	0.643543	0.614157	0.730323	0.721025	96.1498	94.1575	95.1537	97.8334	99.5284	98.6809	99.827	99.6886	99.7578
1039	Rt+5	Genomic	tfps_lgr_mean	7	84	100	90	5	0.2	0.708713	0.790116	0.825222	0.989073	0.540466	0.50008	0.879305	0.92559	0.642172	0.721884	0.710309	0.362712	NA	0.727273	0.540466	0.719495	0.708786	0.540466	0.691999	0.681703	0.642172	0.760738	0.751442	93.4362	97.6068	95.5215	99.0496	99.7939	99.4218	99.5615	99.9535	99.7575
1040	start_date+5	Genomic	tfps_lgr_gam_mean	14	56	100	70	no	0.3	0.536517	0.567316	0.732604	0.949713	0.548587	0.601275	0.72067	0.792196	0.627412	0.617361	0.85335	0.407913	0.570646	1	0.548587	0.696524	0.688821	0.548587	0.711513	0.699972	0.627412	0.674041	0.672426	94.5377	98.7079	96.6228	98.5548	97.6365	98.0956	99.6715	99.8431	99.7573
1041	Rt+5	Genomic	tfps_lgr_gam_mean	28	84	100	60	5	0.4	0.769594	0.804797	0.749842	1	0.539864	0.632219	0.904714	0.950998	0.647995	0.655015	0.767771	0.574153	0.54931	0.909091	0.539864	0.722037	0.7114	0.539864	0.685826	0.677374	0.647995	0.776354	0.765669	93.3784	97.2696	95.324	99.1968	99.8611	99.5289	99.5522	99.9624	99.7573
1042	start_date+5	Genomic	tfps_lgr_wtd_mean	7	56	100	75	no	0.15	0.531734	0.561905	0.740064	0.909483	0.59119	0.652015	0.640719	0.745009	0.604787	0.656944	0.76686	0.272759	NA	0.981191	0.59119	0.668724	0.664962	0.59119	0.699371	0.694871	0.604787	0.622753	0.622494	98.1766	98.4617	98.3192	97.0471	90.8848	93.9659	99.961	99.5537	99.7573
1043	start_date+10	Genomic	tfps_lgr_wtd_mean	28	84	perc	75	5	0.15	0.615912	0.541803	0.651406	0.954495	0.657532	0.597689	0.58662	0.392857	0.761895	0.866165	0.683337	0.322793	NA	0.32598	0.58662	0.668158	0.66578	0.651406	0.664091	0.663948	0.58662	0.674257	0.668538	99.7701	96.1003	97.9352	94.5838	97.2944	95.9391	99.9446	99.569	99.7568
1044	start_date+5	Genomic	tfps_lgr_mean	14	56	100	85	no	0.25	0.548824	0.590909	0.768871	0.951868	0.581265	0.598833	0.68447	0.674229	0.55	0.622222	0.906043	0.42577	0.54931	0.934169	0.55	0.69813	0.686465	0.581265	0.75206	0.739819	0.55	0.617235	0.613562	97.5545	99.7633	98.6589	84.3423	88.793	86.5677	99.6896	99.8238	99.7567
1045	Rt+5	Genomic	tfps_lgr_gam_wtd_mean	14	84	100	95	1	0.1	0.685997	0.752895	0.839683	0.998689	0.554904	0.548632	0.824557	0.961887	0.637423	0.717325	0.597115	0.324576	NA	1	0.554904	0.690737	0.680782	0.554904	0.663901	0.652826	0.637423	0.73099	0.724977	95.2484	95.0647	95.1566	98.9407	99.5883	99.2645	99.7429	99.77	99.7564
1046	Rt+5	Genomic	tfps_lgr_mean	28	84	100	60	1	0.45	0.740443	0.76737	0.733646	0.999126	0.55072	0.620701	0.904714	0.910163	0.647995	0.651976	0.638405	0.594068	0.602647	1	0.55072	0.695096	0.685361	0.55072	0.640924	0.636558	0.647995	0.776354	0.765669	94.7812	93.4596	94.1204	99.1968	99.8611	99.5289	99.6993	99.8136	99.7564
1047	start_date+5	Genomic	tfps_lgr_gam_mean	7	56	100	60	no	0.2	0.548824	0.59329	0.768871	0.932471	0.542143	0.600868	0.829532	0.820327	0.570589	0.660417	0.85335	0.388655	0.602647	1	0.542143	0.712897	0.700245	0.542143	0.721455	0.708541	0.570589	0.70006	0.687984	93.7409	99.0646	96.4028	91.4609	98.6098	95.0354	99.5938	99.918	99.7559
1048	start_date+5	Genomic	tfps_lgr_wtd_mean	7	56	100	60	no	0.2	0.531734	0.570346	0.732604	0.925287	0.613302	0.675689	0.755634	0.748639	0.546351	0.670833	0.859448	0.315126	NA	0.976489	0.546351	0.701468	0.692643	0.613302	0.735118	0.728206	0.546351	0.650993	0.642527	99.1147	99.5875	99.3511	81.9553	94.4197	88.1875	99.6414	99.8702	99.7558
1049	start_date+5	Genomic	tfps_lgr_wtd_mean	7	56	100	75	no	0.1	0.537964	0.561905	0.775721	0.909483	0.60928	0.652015	0.645676	0.745009	0.586963	0.656944	0.728937	0.272759	NA	0.981191	0.586963	0.669315	0.66553	0.60928	0.704646	0.701031	0.586963	0.616319	0.61562	98.997	98.7555	98.8763	94.5943	89.2695	91.9319	99.9456	99.5649	99.7553
1050	start_date+5	Genomic	tfps_lgr_mean	14	56	100	95	no	0.25	0.548824	0.584632	0.70117	0.948994	0.555312	0.591914	0.72067	0.65245	0.570589	0.642361	0.906043	0.387255	0.54931	0.863636	0.555312	0.690757	0.679694	0.555312	0.720842	0.706594	0.570589	0.645629	0.641254	95.2813	98.9919	97.1366	91.4609	94.2633	92.8621	99.7491	99.761	99.7551
1051	start_date+5	Genomic	tfps_lgr_gam_wtd_mean	14	56	100	FALSE	1	0.4	0.498007	0.44632	0.639027	0.897989	0.559218	0.579229	0.606874	0.322142	0.790191	0.829861	0.826687	0.494048	NA	0.99373	0.559218	0.684399	0.676479	0.559218	0.674977	0.66601	0.606874	0.698532	0.692493	95.6787	96.2869	95.9828	97.1586	98.8215	97.99	99.7842	99.7259	99.7551
1052	start_date+5	Genomic	tfps_lgr_gam_wtd_mean	14	56	100	80	no	0.25	0.511398	0.505628	0.688518	0.908764	0.571513	0.62556	0.746652	0.754083	0.616264	0.722917	0.744222	0.329132	NA	0.996865	0.571513	0.673434	0.669739	0.571513	0.668084	0.664071	0.616264	0.681458	0.678332	96.7868	96.1111	96.4489	97.9406	98.0499	97.9952	99.8744	99.6354	99.7549
1053	Rt+5	Genomic	tfps_lgr_gam_wtd_mean	28	56	100	60	1	0.15	0.758257	0.746485	0.658574	0.876748	0.579516	0.519677	0.816884	0.885662	0.642172	0.600304	0.658523	0.436017	NA	0.180251	0.579516	0.671134	0.666823	0.579516	0.632204	0.631074	0.642172	0.729528	0.724279	97.4475	92.8849	95.1662	99.0496	99.5747	99.3121	99.9197	99.5888	99.7542
1054	start_date+10	Genomic	tfps_lgr_simple_mean	28	84	perc	FALSE	no	-0.1	0.654414	0.834836	0.775146	0.91121	0.553319	0.636555	0.663984	0.719538	0.722825	0.808271	0.717463	0.520092	0.255688	0	0.553319	0.686547	0.682134	0.553319	0.681976	0.675128	0.663984	0.693404	0.69278	95.0829	97.0836	96.0832	99.4479	98.8341	99.141	99.7241	99.7838	99.754
1055	start_date+5	Genomic	tfps_lgr_simple_mean	28	84	perc	60	5	0.15	0.422184	0.697835	0.58301	0.616379	0.638696	0.701465	0.836812	0.88294	0.718437	0.795139	0.586092	0.460434	0.122851	0	0.58301	0.672609	0.666178	0.58301	0.602599	0.602068	0.718437	0.777624	0.775369	97.6628	89.6531	93.658	99.8445	99.9015	99.873	99.9324	99.5756	99.754
1056	start_date+5	Genomic	tfps_lgr_wtd_mean	7	56	100	70	no	0.2	0.531734	0.560173	0.688518	0.91954	0.590231	0.653778	0.674995	0.733212	0.598074	0.675	0.790971	0.27416	NA	0.987461	0.590231	0.668558	0.664708	0.590231	0.689907	0.685014	0.598074	0.636535	0.635371	98.1342	97.8534	97.9938	96.4025	93.3832	94.8928	99.9582	99.5496	99.7539
1057	start_date+5	Genomic	tfps_lgr_mean	28	56	perc	FALSE	no	0.35	0.748807	0.802597	0.632333	0.859914	0.573116	0.607719	0.751389	0.705082	0.684024	0.890278	0.718928	0.279062	NA	0.520376	0.573116	0.671958	0.668901	0.573116	0.641459	0.638692	0.684024	0.717707	0.716916	96.9087	93.6801	95.2944	99.6603	99.4664	99.5633	99.8851	99.6227	99.7539
1058	Rt+5	Genomic	tfps_lgr_mean	14	84	100	85	5	0.1	0.69907	0.797974	0.825222	0.988199	0.538874	0.525516	0.796743	0.931942	0.694507	0.732523	0.763852	0.408898	0.570646	0.727273	0.538874	0.72384	0.715834	0.538874	0.709316	0.697733	0.694507	0.745625	0.743871	93.2625	98.6039	95.9332	99.7419	99.755	99.7485	99.5355	99.972	99.7538
1059	start_date+5	Genomic	tfps_lgr_mean	14	56	perc	75	no	0.25	0.559889	0.745238	0.632333	0.961925	0.563494	0.582078	0.694418	0.556261	0.734476	0.797917	0.763074	0.258403	NA	0.495298	0.563494	0.677559	0.673597	0.563494	0.652967	0.64784	0.694418	0.714447	0.714166	96.0607	94.5805	95.3206	99.7382	99.4241	99.5811	99.8174	99.6898	99.7536
1060	Rt+10	Genomic	tfps_lgr_mean	7	56	50	70	1	-0.05	0.491309	0.448365	0.600893	0.751861	0.564964	0.458008	0.725478	0.881303	0.638675	0.75	0.874073	0.87037	0.32221	0.0109718	0.564964	0.680817	0.672441	0.564964	0.679977	0.666994	0.638675	0.682077	0.680694	96.19	96.3722	96.2811	98.9853	98.2267	98.606	99.8329	99.6742	99.7535
1061	Rt+5	Genomic	tfps_lgr_mean	7	84	100	95	5	0.05	0.731776	0.783912	0.882687	0.989073	0.549494	0.513758	0.640912	0.894737	0.606615	0.721884	0.810158	0.357203	0.587685	0.727273	0.549494	0.697973	0.686768	0.549494	0.747446	0.732453	0.606615	0.623763	0.623528	94.6236	99.6565	97.14	97.1457	91.1147	94.1302	99.6816	99.8252	99.7534
1062	start_date+5	Genomic	tfps_lgr_mean	14	56	perc	75	5	0.2	0.464953	0.571861	0.639027	0.900862	0.59076	0.629087	0.585271	0.406534	0.737171	0.774306	0.801907	0.280112	NA	0.473354	0.585271	0.670827	0.665573	0.59076	0.677231	0.671457	0.585271	0.661221	0.656845	98.1492	96.7661	97.4577	94.0806	96.1729	95.1267	99.9403	99.566	99.7531
1063	start_date+5	Genomic	tfps_lgr_mean	28	56	perc	90	no	0.15	0.669733	0.805844	0.770615	0.956178	0.584611	0.587776	0.560248	0.504537	0.754824	0.786111	0.739155	0.290266	NA	0.495298	0.560248	0.68189	0.675668	0.584611	0.698127	0.693128	0.560248	0.657536	0.650298	97.8095	98.3607	98.0851	87.8517	95.4548	91.6533	99.7907	99.7154	99.7531
1064	start_date+5	Genomic	tfps_lgr_mean	7	56	perc	95	5	0.25	0.494907	0.709307	0.731284	0.89727	0.605638	0.638584	0.566682	0.393829	0.712442	0.774306	0.763074	0.25105	NA	0.509404	0.566682	0.675824	0.671415	0.605638	0.699999	0.696555	0.566682	0.639562	0.635396	98.7968	98.5436	98.6702	90.1933	93.3839	91.7886	99.8445	99.6613	99.7529
1065	Rt+5	Genomic	tfps_lgr_wtd_mean	28	56	50	75	1	0.05	0.734694	0.569479	0.74929	0.888549	0.553617	0.541913	0.81349	0.902904	0.636444	0.468085	0.685725	0.636017	0.141815	0	0.553617	0.687713	0.681749	0.553617	0.662878	0.657663	0.636444	0.724967	0.719542	95.1072	95.5283	95.3178	98.9048	99.5146	99.2097	99.7265	99.7793	99.7529
1066	Rt+5	Genomic	tfps_lgr_mean	28	84	100	80	1	0.45	0.76223	0.765922	0.699157	0.991696	0.549431	0.598144	0.879305	0.885662	0.647995	0.653495	0.698326	0.51822	0.602647	0.909091	0.549431	0.694843	0.686833	0.549431	0.648971	0.644934	0.647995	0.76365	0.754841	94.6076	94.2999	94.4537	99.1968	99.8098	99.5033	99.6795	99.826	99.7528
1067	start_date+5	Genomic	tfps_lgr_gam_wtd_mean	7	56	100	75	no	0.35	0.511398	0.510173	0.688518	0.924569	0.559208	0.643807	0.72067	0.754083	0.673422	0.729167	0.756288	0.262255	NA	1	0.559208	0.679621	0.676145	0.559208	0.668005	0.662815	0.673422	0.697046	0.696646	95.6779	95.9971	95.8375	99.5684	98.9733	99.2708	99.7841	99.721	99.7525
1068	start_date+5	Genomic	tfps_lgr_gam_mean	7	56	perc	90	no	0.25	0.515379	0.596537	0.804875	0.969109	0.55142	0.584588	0.652967	0.486388	0.665635	0.797222	0.775525	0.229342	NA	0.489028	0.55142	0.690084	0.683891	0.55142	0.710606	0.700813	0.652967	0.659301	0.659271	94.8467	98.7462	96.7965	99.2756	96.4244	97.85	99.7045	99.8003	99.7524
1069	start_date+5	Genomic	tfps_lgr_gam_wtd_mean	14	56	100	70	no	0.15	0.488999	0.493939	0.688518	0.90158	0.60294	0.644146	0.674995	0.719601	0.638195	0.723611	0.718928	0.256653	NA	1	0.60294	0.664715	0.663477	0.60294	0.670129	0.66828	0.638195	0.656595	0.656337	98.7012	96.4893	97.5952	98.9805	96.124	97.5522	99.9805	99.5241	99.7523
1070	Rt+5	Genomic	tfps_lgr_mean	7	56	50	90	1	0.05	0.518748	0.47043	0.551422	0.727273	0.587674	0.518877	0.846489	0.930127	0.67916	0.647416	0.801597	0.82839	0.298405	0.015674	0.551422	0.693268	0.68365	0.551422	0.646898	0.638056	0.67916	0.762824	0.758222	94.9136	93.617	94.2653	99.6174	99.8287	99.723	99.7065	99.7974	99.7519
1071	Rt+5	Genomic	tfps_lgr_wtd_mean	28	56	100	100	1	0.15	0.770265	0.776675	0.713571	0.829108	0.540968	0.510398	0.816884	0.76588	0.67916	0.647416	0.79482	0.481356	NA	0.161442	0.540968	0.709081	0.701782	0.540968	0.68312	0.674465	0.67916	0.748022	0.744846	93.4876	97.0243	95.256	99.6174	99.7634	99.6904	99.5783	99.9249	99.7516
1072	Rt+5	Genomic	tfps_lgr_wtd_mean	14	84	100	80	1	0.05	0.687271	0.798594	0.839683	0.995629	0.560223	0.576948	0.836812	0.973684	0.595775	0.796353	0.599728	0.372458	NA	1	0.560223	0.686444	0.675504	0.560223	0.666545	0.655859	0.595775	0.716293	0.706082	95.7974	95.3547	95.576	96.0162	99.2594	97.6378	99.7898	99.7132	99.7515
1073	start_date+10	Genomic	tfps_lgr_wtd_mean	7	84	100	75	5	0.1	0.583119	0.520082	0.96105	0.99778	0.562189	0.570247	0.543167	0.506303	0.862738	0.950376	0.647255	0.344532	NA	0.490196	0.543167	0.71528	0.696471	0.562189	0.723498	0.704533	0.543167	0.702953	0.684552	95.9471	98.9091	97.4281	81.1113	98.4343	89.7728	99.6064	99.8964	99.7514
1074	start_date+5	Genomic	tfps_lgr_gam_mean	14	56	perc	75	no	0.25	0.55402	0.659957	0.770615	0.958333	0.544544	0.575566	0.667226	0.588929	0.7125	0.777778	0.803683	0.263655	NA	0.485893	0.544544	0.699714	0.69343	0.544544	0.706281	0.696068	0.667226	0.689863	0.689492	94.0012	98.5211	96.2611	99.5217	98.6736	99.0977	99.6242	99.8771	99.7507
1075	start_date+5	Genomic	tfps_lgr_gam_mean	7	56	100	70	no	0.3	0.538634	0.581169	0.688518	0.945402	0.554694	0.604463	0.72067	0.806715	0.643267	0.647222	0.821153	0.380252	0.587685	1	0.554694	0.685661	0.679993	0.554694	0.688122	0.679409	0.643267	0.681969	0.68087	95.2042	97.4322	96.3182	99.1182	98.2331	98.6757	99.7381	99.7631	99.7506
1076	Rt+10	Genomic	tfps_lgr_gam_mean	14	84	100	65	1	0.3	0.710726	0.7811	0.715416	0.992969	0.570029	0.556641	0.877003	0.962185	0.594491	0.519231	0.633301	0.5	0.629361	0.909091	0.570029	0.678048	0.669642	0.570029	0.639582	0.636827	0.594491	0.735747	0.72206	96.7014	93.4879	95.0946	95.9678	99.5487	97.7583	99.8664	99.6345	99.7504
1077	Rt+10	Genomic	tfps_lgr_mean	28	84	100	65	5	0.3	0.732676	0.776914	0.829956	0.992969	0.542417	0.598633	0.778117	0.909664	0.609632	0.615385	0.77438	0.531481	0.602647	0.909091	0.542417	0.7069	0.697736	0.542417	0.715584	0.703797	0.609632	0.693875	0.688742	93.7573	98.8807	96.319	97.6038	98.6464	98.1251	99.5971	99.9031	99.7501
1078	start_date+5	Genomic	tfps_lgr_gam_mean	28	56	perc	80	no	0.25	0.683827	0.779654	0.770615	0.960489	0.573116	0.555216	0.572247	0.504537	0.686339	0.747917	0.771319	0.295868	NA	0.462382	0.572247	0.674727	0.668786	0.573116	0.705017	0.698401	0.572247	0.629293	0.626702	96.9087	98.6365	97.7726	91.6421	91.8059	91.724	99.8781	99.6216	99.7498
1079	start_date+5	Genomic	tfps_lgr_gam_wtd_mean	14	56	100	95	no	0.35	0.504795	0.508009	0.632333	0.932471	0.564814	0.594967	0.72067	0.666969	0.703859	0.754167	0.755375	0.265056	NA	0.998433	0.564814	0.67541	0.671811	0.564814	0.650841	0.646157	0.703859	0.712264	0.712215	96.1719	94.417	95.2944	99.7887	99.3883	99.5885	99.83	99.6689	99.7494
1080	Rt+5	Genomic	tfps_lgr_gam_mean	14	56	50	60	1	0.1	0.628072	0.540116	0.560517	0.688811	0.579516	0.618381	0.801238	0.862976	0.630796	0.5	0.852004	0.915678	0.235255	0.00940439	0.560517	0.684814	0.67476	0.560517	0.664012	0.651676	0.630796	0.716017	0.710927	95.818	94.9553	95.3866	98.7244	99.3731	99.0487	99.7928	99.7049	99.7488
1081	Rt+5	Genomic	tfps_lgr_wtd_mean	7	84	100	65	5	0.15	0.783415	0.8567	0.81063	0.999126	0.537853	0.600144	0.849521	0.958258	0.784673	0.840426	0.655845	0.467373	NA	1	0.537853	0.727704	0.717844	0.537853	0.668109	0.658813	0.784673	0.817097	0.816454	93.0914	95.6294	94.3604	99.9879	99.9904	99.9891	99.5207	99.9765	99.7486
1082	start_date+5	Genomic	tfps_lgr_gam_mean	28	56	100	95	no	0.1	0.590216	0.619264	0.886556	0.940374	0.540921	0.587776	0.633218	0.716878	0.690207	0.771528	0.806373	0.45098	0.616391	1	0.540921	0.711455	0.70078	0.540921	0.744616	0.728549	0.633218	0.661712	0.661098	93.4827	99.5923	96.5375	98.8274	96.627	97.7272	99.5764	99.9199	99.7482
1083	Rt+5	Genomic	tfps_lgr_wtd_mean	28	56	50	60	5	0.05	0.783608	0.633581	0.695575	0.922203	0.562536	0.558631	0.836666	0.900181	0.597384	0.454407	0.707912	0.636441	0.141815	0	0.562536	0.680015	0.673373	0.562536	0.655341	0.651866	0.597384	0.717025	0.706973	95.9762	94.9725	95.4744	96.1031	99.2867	97.6949	99.8082	99.6875	99.7479
1084	Rt+5	Genomic	tfps_lgr_gam_mean	28	84	100	80	5	0.5	0.772885	0.800041	0.733646	0.993881	0.544718	0.611422	0.904714	0.928312	0.630796	0.604863	0.698326	0.566102	NA	0.818182	0.544718	0.70244	0.692506	0.544718	0.658897	0.65349	0.630796	0.767755	0.75544	94.0152	95.1264	94.5708	98.7244	99.8139	99.2692	99.6262	99.8693	99.7477
1085	start_date+5	Genomic	tfps_lgr_gam_wtd_mean	14	56	100	90	no	0.3	0.504795	0.511905	0.688518	0.911638	0.569636	0.619183	0.69872	0.683303	0.659109	0.763889	0.744222	0.27451	NA	1	0.569636	0.672041	0.669415	0.569636	0.667459	0.663344	0.659109	0.678914	0.678625	96.6695	96.0472	96.3584	99.3812	98.0725	98.7269	99.8652	99.6303	99.7477
1086	start_date+5	Genomic	tfps_lgr_mean	14	56	perc	70	no	0.15	0.550351	0.735065	0.632333	0.963362	0.58841	0.611789	0.650788	0.541742	0.775	0.838194	0.689944	0.262605	NA	0.482759	0.58841	0.667295	0.66441	0.58841	0.636896	0.635546	0.650788	0.712894	0.710183	98.0288	93.3524	95.6906	99.2352	99.3394	99.2873	99.9515	99.5436	99.7476
1087	Rt+5	Genomic	tfps_lgr_gam_wtd_mean	28	56	100	95	5	0.05	0.755437	0.694169	0.747394	0.84222	0.582857	0.529835	0.68625	0.821234	0.572253	0.639818	0.780259	0.444915	NA	0.0344828	0.572253	0.673802	0.668473	0.582857	0.703503	0.697884	0.572253	0.629251	0.626664	97.6508	98.611	98.1309	92.1855	91.8038	91.9946	99.8794	99.6156	99.7475
1088	Rt+10	Genomic	tfps_lgr_mean	28	84	100	70	5	0.35	0.732676	0.770335	0.715416	0.99421	0.541114	0.58451	0.834503	0.930672	0.594491	0.538462	0.870328	0.511852	0.570646	0.909091	0.541114	0.71117	0.699231	0.541114	0.708953	0.695841	0.594491	0.714497	0.704347	93.5091	98.5101	96.0096	95.9678	99.2338	97.6008	99.5818	99.9123	99.7471
1089	start_date+10	Genomic	tfps_lgr_simple_mean	28	84	perc	60	5	0.15	0.555963	0.780328	0.600181	0.642064	0.657726	0.727022	0.652221	0.740546	0.793004	0.833835	0.62786	0.51054	0.242752	0	0.600181	0.666198	0.663089	0.600181	0.628589	0.62815	0.652221	0.722612	0.719176	98.6005	92.5705	95.5855	99.2575	99.5089	99.3832	99.978	99.5161	99.747
1090	Rt+10	Genomic	tfps_lgr_gam_mean	7	84	100	65	5	0.3	0.720894	0.801236	0.755093	0.989661	0.592345	0.559195	0.849521	0.953782	0.587706	0.538462	0.583507	0.505185	NA	0.909091	0.583507	0.673635	0.66526	0.583507	0.643648	0.639058	0.587706	0.718614	0.706589	97.6952	93.7155	95.7054	94.7769	99.275	97.026	99.9339	99.5601	99.747
1091	start_date+10	Genomic	tfps_lgr_gam_wtd_mean	28	56	100	75	no	0.1	0.586066	0.651025	0.879859	0.957825	0.551602	0.520221	0.741589	0.846639	0.584268	0.684962	0.702228	0.220026	NA	1	0.551602	0.691909	0.682116	0.551602	0.711229	0.698509	0.584268	0.662928	0.658245	94.9389	98.6412	96.79	93.8113	96.3024	95.0569	99.7098	99.7837	99.7467
1092	Rt+5	Genomic	tfps_lgr_wtd_mean	28	56	100	70	1	0.1	0.766792	0.767577	0.730484	0.870629	0.563537	0.522396	0.710641	0.869328	0.630772	0.610942	0.74412	0.437288	NA	0.131661	0.563537	0.675911	0.672264	0.563537	0.67938	0.674102	0.630772	0.670707	0.669517	96.0689	96.9942	96.5316	98.6846	97.3856	98.0351	99.8186	99.6733	99.746
1093	Rt+5	Genomic	tfps_lgr_mean	7	84	100	FALSE	5	0.2	0.716752	0.73842	0.81063	0.977273	0.536997	0.555831	0.85447	0.920145	0.660262	0.656535	0.843701	0.601271	0.67779	0.818182	0.536997	0.741212	0.729927	0.536997	0.730443	0.716134	0.660262	0.757366	0.751115	92.9898	99.3149	96.1524	99.4157	99.7916	99.6037	99.5006	99.9913	99.7459
1094	start_date+5	Genomic	tfps_lgr_wtd_mean	7	56	100	70	no	0.35	0.52681	0.560173	0.632333	0.91954	0.581265	0.653778	0.733662	0.733212	0.627412	0.675	0.771639	0.27416	NA	0.987461	0.581265	0.669262	0.665513	0.581265	0.661746	0.657019	0.627412	0.680537	0.67846	97.5545	95.4653	96.5099	98.5548	98.0615	98.3081	99.9263	99.5647	99.7455
1095	Rt+5	Genomic	tfps_lgr_mean	7	56	50	60	5	0.1	0.645199	0.557279	0.560517	0.722028	0.568712	0.524876	0.807449	0.8902	0.630772	0.6231	0.858123	0.869915	0.274033	0.0125392	0.560517	0.685115	0.674223	0.560517	0.662451	0.649148	0.630772	0.719111	0.713664	95.818	94.702	95.26	98.6846	99.4155	99.0501	99.7928	99.6974	99.7451
1096	start_date+10	Genomic	tfps_lgr_gam_wtd_mean	28	84	perc	70	1	0.15	0.460508	0.565574	0.717341	0.980022	0.668824	0.616794	0.58662	0.427521	0.673776	0.804511	0.683337	0.325428	NA	0.306373	0.58662	0.66598	0.664521	0.668824	0.689834	0.689537	0.58662	0.630198	0.62869	99.8811	98.1546	99.0178	94.5838	92.1285	93.3561	99.9446	99.5456	99.7451
1097	Rt+10	Genomic	tfps_pango_lineage_max_lgr	28	84	20	65	1	-0.1	0.770803	0.684211	0.809968	0.879653	0.71039	0.789288	0.632314	0.597689	0.622922	0.769231	0.578567	0.105926	0.629999	0.606583	0.578567	0.670832	0.666096	0.578567	0.699642	0.693063	0.622922	0.627618	0.627601	97.3558	98.3577	97.8568	98.3559	91.9257	95.1408	99.9145	99.5746	99.7445
1098	start_date+5	Genomic	tfps_lgr_gam_mean	14	56	100	65	no	0.25	0.528362	0.567749	0.770615	0.949713	0.543955	0.597341	0.786176	0.800363	0.558012	0.599306	0.866562	0.407563	0.602647	1	0.543955	0.705064	0.692584	0.543955	0.727044	0.71351	0.558012	0.672094	0.662341	93.9415	99.2337	96.5876	87.4835	96.7249	92.1042	99.6186	99.8698	99.7442
1099	Rt+10	Genomic	tfps_lgr_wtd_mean	7	84	100	70	1	0.15	0.743729	0.804625	0.780409	0.97684	0.563945	0.538537	0.815801	0.930672	0.622922	0.663462	0.611479	0.483333	NA	0.998433	0.563945	0.678911	0.671725	0.563945	0.651944	0.645625	0.622922	0.719362	0.712868	96.0894	94.3679	95.2287	98.3559	99.4073	98.8816	99.8217	99.6667	99.7442
1100	start_date+10	Genomic	tfps_lgr_wtd_mean	7	56	100	60	no	0.4	0.566762	0.621516	0.606282	0.923418	0.585382	0.633075	0.67494	0.815126	0.68518	0.501504	0.790078	0.26581	NA	0.992647	0.585382	0.668372	0.664616	0.585382	0.660581	0.654528	0.67494	0.68006	0.680041	97.8632	95.2253	96.5442	99.5822	98.1876	98.8849	99.941	99.5474	99.7442
1101	start_date+5	Genomic	tfps_lgr_gam_wtd_mean	14	56	100	FALSE	5	0.2	0.512518	0.447186	0.688518	0.925287	0.565705	0.55854	0.669222	0.557169	0.697223	0.763194	0.747366	0.394258	NA	0.998433	0.565705	0.673607	0.670805	0.565705	0.667197	0.662745	0.669222	0.683223	0.683079	96.2526	95.9908	96.1217	99.5362	98.3517	98.944	99.8369	99.6515	99.7442
1102	Rt+5	Genomic	tfps_lgr_gam_wtd_mean	14	84	100	60	1	0.15	0.721101	0.802109	0.81063	1	0.588126	0.606943	0.828537	0.951906	0.572253	0.667173	0.588592	0.444068	0.570646	1	0.572253	0.677628	0.668038	0.588126	0.662449	0.65469	0.572253	0.700395	0.688573	98.0142	95.2423	96.6283	92.1855	98.6386	95.4121	99.8794	99.6088	99.7441
1103	Rt+5	Genomic	tfps_lgr_mean	14	84	100	65	1	0.25	0.747829	0.786807	0.765543	0.999563	0.589373	0.584946	0.686692	0.8902	0.685942	0.68845	0.606821	0.475	0.665923	0.909091	0.589373	0.666874	0.663886	0.589373	0.653912	0.649342	0.685942	0.686317	0.686317	98.0852	94.719	96.4021	99.6857	98.5216	99.1037	99.9547	99.533	99.7439
1104	Rt+5	Genomic	tfps_lgr_mean	7	84	100	75	5	0.35	0.745347	0.807072	0.81063	0.990385	0.610179	0.606783	0.782214	0.875681	0.62521	0.756839	0.564278	0.457627	NA	0.818182	0.564278	0.678502	0.671467	0.564278	0.661696	0.653518	0.62521	0.703712	0.69932	96.1122	95.1287	95.6205	98.4336	99.0851	98.7593	99.8242	99.6625	99.7434
1105	start_date+5	Genomic	tfps_lgr_wtd_mean	14	56	100	70	no	0.25	0.482256	0.520779	0.632333	0.911638	0.597518	0.64903	0.712837	0.72323	0.625	0.695139	0.760319	0.322829	NA	0.985893	0.597518	0.665601	0.662877	0.597518	0.66339	0.659828	0.625	0.668919	0.667475	98.485	95.726	97.1055	98.3874	97.212	97.7997	99.975	99.5115	99.7432
1106	Rt+5	Genomic	tfps_lgr_gam_wtd_mean	14	84	100	90	1	0.1	0.687271	0.76737	0.825222	0.998252	0.545573	0.544953	0.870512	0.976407	0.668273	0.727964	0.597115	0.332203	NA	1	0.545573	0.701339	0.689989	0.545573	0.65597	0.645397	0.668273	0.769393	0.762719	94.1111	94.3448	94.2279	99.531	99.8483	99.6897	99.6339	99.8517	99.7428
1107	start_date+5	Genomic	tfps_lgr_wtd_mean	7	56	100	90	no	0.2	0.539335	0.578571	0.688518	0.922414	0.606428	0.636345	0.649105	0.668784	0.618114	0.683333	0.760319	0.271359	NA	0.959248	0.606428	0.664497	0.662239	0.606428	0.685089	0.682177	0.618114	0.633609	0.63342	98.9021	97.6464	98.2743	98.0881	93.102	95.5951	99.9853	99.5001	99.7427
1108	start_date+5	Genomic	tfps_lgr_gam_wtd_mean	14	56	100	80	no	0.3	0.504795	0.505628	0.632333	0.908764	0.578777	0.62556	0.733662	0.754083	0.659109	0.722917	0.739409	0.329132	NA	0.996865	0.578777	0.668658	0.665823	0.578777	0.650173	0.646816	0.659109	0.696385	0.695387	97.3811	94.4859	95.9335	99.3812	98.9298	99.1555	99.9156	99.5696	99.7426
1109	Rt+5	Genomic	tfps_lgr_wtd_mean	14	84	100	65	1	0.15	0.72021	0.805831	0.825222	0.999126	0.567126	0.596944	0.828537	0.952813	0.751591	0.785714	0.543916	0.435169	0.54931	0.998433	0.543916	0.703278	0.691855	0.543916	0.645421	0.633764	0.751591	0.790064	0.789127	93.9398	93.1669	93.5533	99.9204	99.9497	99.935	99.6183	99.8655	99.7419
1110	Rt+5	Genomic	tfps_lgr_mean	28	84	100	75	1	0.45	0.777443	0.771299	0.716815	0.98951	0.547069	0.613102	0.888188	0.884755	0.630796	0.655015	0.698326	0.544068	0.602647	0.909091	0.547069	0.696239	0.687353	0.547069	0.65407	0.649385	0.630796	0.759492	0.748509	94.2892	94.723	94.5061	98.7244	99.7827	99.2535	99.6526	99.8312	99.7419
1111	start_date+5	Genomic	tfps_lgr_mean	28	56	100	85	no	0.2	0.590216	0.646104	0.87268	0.949713	0.53602	0.57075	0.710627	0.752269	0.716777	0.802778	0.88971	0.447479	0.54931	1	0.53602	0.745163	0.733267	0.53602	0.766137	0.746612	0.710627	0.713702	0.713696	92.9036	99.8402	96.3719	99.8117	99.4159	99.6138	99.4896	99.9941	99.7419
1112	start_date+5	Genomic	tfps_lgr_wtd_mean	7	56	100	75	no	0.35	0.52681	0.561905	0.632333	0.909483	0.575888	0.652015	0.733662	0.745009	0.6375	0.656944	0.771639	0.272759	NA	0.981191	0.575888	0.670204	0.6664	0.575888	0.659953	0.654987	0.6375	0.685581	0.683893	97.1641	95.2699	96.217	98.9497	98.4094	98.6795	99.9023	99.5813	99.7418
1113	start_date+5	Genomic	tfps_lgr_wtd_mean	7	56	100	65	no	0.35	0.519048	0.559091	0.632333	0.923132	0.572978	0.654931	0.72067	0.784936	0.621425	0.611806	0.81619	0.306723	NA	0.990596	0.572978	0.672719	0.667421	0.572978	0.673834	0.666231	0.621425	0.671048	0.66921	96.9029	96.3058	96.6043	98.3131	97.3453	97.8292	99.8844	99.5988	99.7416
1114	Rt+10	Genomic	tfps_lgr_gam_mean	14	84	100	80	1	0.25	0.706696	0.772329	0.728953	0.989247	0.556667	0.526893	0.871738	0.964286	0.594491	0.543269	0.671389	0.46037	0.641827	0.727273	0.556667	0.684648	0.676021	0.556667	0.652336	0.648271	0.594491	0.733115	0.719889	95.4091	94.62	95.0146	95.9678	99.5174	97.7426	99.7626	99.7201	99.7414
1115	start_date+5	Genomic	tfps_lgr_wtd_mean	28	56	100	100	no	0.05	0.559149	0.596104	0.935494	0.987069	0.594934	0.553521	0.56149	0.712341	0.658114	0.767361	0.671294	0.272759	NA	0.998433	0.56149	0.684265	0.672997	0.594934	0.733907	0.720235	0.56149	0.609802	0.607885	98.3548	99.4218	98.8883	89.0184	87.1913	88.1048	99.7998	99.6823	99.7411
1116	Rt+10	Genomic	tfps_lgr_mean	7	84	100	80	5	0.2	0.698058	0.770335	0.854692	0.989661	0.570432	0.537936	0.725212	0.891807	0.605612	0.649038	0.622587	0.371481	0.570646	0.818182	0.570432	0.675707	0.668305	0.570432	0.68257	0.672054	0.605612	0.665412	0.662719	96.7253	96.8166	96.771	97.1004	96.7775	96.9389	99.8687	99.6128	99.7408
1117	start_date+5	Genomic	tfps_lgr_mean	7	56	perc	85	no	0.15	0.546444	0.665152	0.688518	0.961207	0.570321	0.610501	0.650788	0.515426	0.73597	0.788194	0.709107	0.22444	NA	0.474922	0.570321	0.670941	0.668358	0.570321	0.655982	0.653004	0.650788	0.693379	0.692069	96.7173	95.0807	95.899	99.2352	98.8043	99.0198	99.868	99.6135	99.7407
1118	start_date+5	Genomic	tfps_lgr_gam_mean	7	56	perc	80	no	0.25	0.515379	0.591126	0.770615	0.959052	0.548043	0.583435	0.667226	0.558984	0.691005	0.738889	0.775525	0.235994	NA	0.468652	0.548043	0.690483	0.685173	0.548043	0.698061	0.689312	0.667226	0.679116	0.679011	94.4959	98.1404	96.3182	99.5217	98.1047	98.8132	99.6693	99.8117	99.7405
1119	start_date+5	Genomic	tfps_lgr_gam_mean	14	56	100	80	no	0.1	0.540909	0.564935	0.798851	0.935345	0.546109	0.591372	0.719629	0.764065	0.574702	0.655556	0.859448	0.408613	0.602647	0.998433	0.546109	0.699748	0.688816	0.546109	0.734803	0.721088	0.574702	0.647165	0.643096	94.1722	99.4407	96.8064	92.6865	94.5104	93.5984	99.6378	99.8429	99.7403
1120	Rt+5	Genomic	tfps_lgr_gam_wtd_mean	14	84	100	85	5	0.1	0.719974	0.81617	0.780854	0.995192	0.54894	0.56007	0.846423	0.960073	0.637423	0.732523	0.64945	0.350847	NA	1	0.54894	0.692618	0.684434	0.54894	0.659748	0.65295	0.637423	0.741923	0.734527	94.5633	95.0756	94.8194	98.9407	99.688	99.3144	99.6752	99.8054	99.7403
1121	Rt+5	Genomic	tfps_lgr_mean	28	84	100	70	5	0.5	0.76223	0.789909	0.749842	0.999563	0.54775	0.6247	0.872282	0.92196	0.630796	0.645897	0.670622	0.557627	NA	0.909091	0.54775	0.694258	0.68567	0.54775	0.656071	0.650644	0.630796	0.751539	0.741776	94.3585	94.8545	94.6065	98.7244	99.7414	99.2329	99.6639	99.8164	99.7402
1122	start_date+5	Genomic	tfps_lgr_wtd_mean	28	56	100	80	no	0.3	0.604816	0.616667	0.770615	0.97342	0.544909	0.572378	0.733662	0.750454	0.719115	0.815278	0.706413	0.288165	NA	0.998433	0.544909	0.694943	0.690085	0.544909	0.673979	0.666919	0.719115	0.726388	0.726352	94.0316	96.3666	95.1991	99.8469	99.6035	99.7252	99.6277	99.8522	99.7399
1123	Rt+5	Genomic	tfps_lgr_gam_mean	28	84	100	75	5	0.55	0.787745	0.807486	0.716815	0.994318	0.555693	0.632459	0.856924	0.937387	0.619669	0.650456	0.670622	0.557627	NA	0.818182	0.555693	0.683944	0.67665	0.555693	0.64771	0.64403	0.619669	0.738297	0.728704	95.3126	94.2112	94.7619	98.201	99.6378	98.9194	99.751	99.728	99.7395
1124	start_date+5	Genomic	tfps_lgr_gam_mean	14	56	perc	90	no	0.25	0.575092	0.658009	0.732604	0.963362	0.5579	0.585131	0.652967	0.49274	0.665635	0.79375	0.788451	0.244048	NA	0.484326	0.5579	0.679511	0.674941	0.5579	0.692985	0.685594	0.652967	0.659301	0.659271	95.5551	97.8958	96.7255	99.2756	96.4244	97.85	99.7712	99.7069	99.739
1125	Rt+10	Genomic	tfps_lgr_mean	28	84	100	65	5	0.35	0.732676	0.776914	0.80527	0.992969	0.537306	0.598633	0.863803	0.909664	0.584463	0.615385	0.855756	0.531481	0.587685	0.909091	0.537306	0.72932	0.715051	0.537306	0.732777	0.718077	0.584463	0.724133	0.710536	93.0456	99.3661	96.2058	94.0185	99.3498	96.6842	99.5068	99.9705	99.7387
1126	Rt+5	Genomic	tfps_lgr_mean	28	84	100	70	1	0.45	0.767013	0.757858	0.733646	0.999563	0.541047	0.62198	0.888188	0.87931	0.642172	0.651976	0.723229	0.526695	0.602647	0.909091	0.541047	0.705656	0.696355	0.541047	0.665974	0.659679	0.642172	0.76518	0.755228	93.4907	95.7122	94.6014	99.0496	99.8122	99.4309	99.5808	99.896	99.7384
1127	start_date+10	Genomic	tfps_lgr_gam_wtd_mean	28	56	100	80	no	0.2	0.579097	0.651434	0.78966	0.963374	0.55354	0.531841	0.7597	0.827731	0.638738	0.686466	0.679395	0.203887	NA	1	0.55354	0.684207	0.67879	0.55354	0.674198	0.667171	0.638738	0.699219	0.696598	95.0964	96.3891	95.7427	98.9895	98.9726	98.9811	99.7248	99.752	99.7384
1128	Rt+5	Genomic	tfps_lgr_wtd_mean	14	56	50	60	5	0.05	0.708388	0.598222	0.560517	0.763112	0.578915	0.566069	0.823828	0.853902	0.715737	0.727964	0.721994	0.716949	0.159559	0.00783699	0.560517	0.680198	0.673078	0.560517	0.620475	0.616471	0.715737	0.769783	0.767883	95.818	91.3279	93.5729	99.8331	99.8728	99.8529	99.7928	99.6835	99.7382
1129	start_date+5	Genomic	tfps_lgr_gam_mean	7	56	100	65	no	0.3	0.553384	0.58658	0.688518	0.949713	0.554694	0.604463	0.707614	0.805808	0.643267	0.636111	0.821153	0.385854	0.587685	1	0.554694	0.683049	0.677511	0.554694	0.688122	0.679409	0.643267	0.675441	0.674674	95.2042	97.4322	96.3182	99.1182	97.8163	98.4673	99.7381	99.7381	99.7381
1130	Rt+5	Genomic	tfps_lgr_mean	14	84	100	100	1	0.05	0.697824	0.756203	0.86838	0.98951	0.568712	0.50192	0.694888	0.943739	0.547262	0.715805	0.810158	0.419915	0.713677	0.727273	0.547262	0.69788	0.686209	0.568712	0.749083	0.73687	0.547262	0.621075	0.616673	96.6019	99.725	98.1635	83.799	89.5582	86.6786	99.6546	99.8212	99.7379
1131	Rt+5	Genomic	tfps_pango_lineage_max_lgr	28	84	20	70	1	-0.1	0.767331	0.696237	0.797283	0.856206	0.719746	0.806031	0.56149	0.6098	0.74189	0.737082	0.575671	0.135169	0.629999	0.606583	0.56149	0.679216	0.672558	0.575671	0.697567	0.691282	0.56149	0.65169	0.645417	97.1435	98.2536	97.6986	89.0184	94.8256	91.922	99.7998	99.6756	99.7377
1132	Rt+5	Genomic	tfps_lgr_wtd_mean	7	84	100	100	5	0.1	0.708713	0.80914	0.825222	0.997378	0.536229	0.538394	0.868366	0.945554	0.74189	0.851064	0.692097	0.313983	NA	1	0.536229	0.732761	0.722813	0.536229	0.684516	0.674056	0.74189	0.805128	0.80264	92.9279	96.9909	94.9594	99.9062	99.9779	99.942	99.4912	99.9841	99.7377
1133	Rt+5	Genomic	tfps_lgr_gam_mean	7	84	100	FALSE	5	0.45	0.754478	0.738627	0.733646	0.965909	0.538642	0.56119	0.772858	0.933757	0.614157	0.577508	0.932784	0.602119	0.570646	0.818182	0.538642	0.718417	0.70565	0.538642	0.735024	0.717006	0.614157	0.693508	0.688953	93.2277	99.3398	96.2838	97.8334	98.6544	98.2439	99.5322	99.9427	99.7375
1134	Rt+5	Genomic	tfps_lgr_wtd_mean	7	84	100	65	5	0.2	0.772885	0.8567	0.79586	0.999126	0.545861	0.600144	0.915964	0.958258	0.692961	0.840426	0.560078	0.467373	NA	1	0.545861	0.702145	0.688257	0.545861	0.633933	0.624294	0.692961	0.804463	0.796698	94.1533	92.1708	93.162	99.7217	99.9678	99.8447	99.6364	99.8383	99.7374
1135	Rt+5	Genomic	tfps_lgr_gam_wtd_mean	28	56	100	95	1	0.05	0.72541	0.748759	0.685603	0.82299	0.578915	0.523676	0.68625	0.907441	0.612526	0.62462	0.780259	0.482203	NA	0.023511	0.578915	0.668711	0.66513	0.578915	0.681592	0.676564	0.612526	0.649388	0.648341	97.3918	97.2033	97.2975	97.6968	95.1919	96.4443	99.917	99.557	99.737
1136	Rt+5	Genomic	tfps_lgr_gam_mean	14	84	100	65	5	0.4	0.756401	0.829198	0.733646	1	0.551812	0.605423	0.879305	0.941016	0.608655	0.680851	0.670622	0.574153	NA	0.909091	0.551812	0.688808	0.679913	0.551812	0.652027	0.647518	0.608655	0.74398	0.731569	94.9559	94.5491	94.7525	97.4233	99.6632	98.5432	99.7113	99.7625	99.7369
1137	Rt+5	Genomic	tfps_lgr_gam_mean	7	84	100	60	5	0.15	0.731428	0.819686	0.940352	1	0.637923	0.610062	0.68625	0.912886	0.538984	0.677812	0.781244	0.572881	0.616391	0.818182	0.538984	0.716951	0.704338	0.637923	0.786507	0.776751	0.538984	0.612617	0.608176	99.6081	99.979	99.7936	80.0943	87.2734	83.6839	99.5371	99.9364	99.7368
1138	Rt+5	Genomic	tfps_lgr_gam_wtd_mean	14	84	100	85	5	0.15	0.719974	0.81617	0.749842	0.995192	0.543827	0.56007	0.89722	0.960073	0.715737	0.732523	0.601799	0.350847	NA	1	0.543827	0.701685	0.691046	0.543827	0.631823	0.626077	0.715737	0.806479	0.801357	93.9227	92.3616	93.1422	99.8331	99.9756	99.9044	99.6141	99.8592	99.7367
1139	start_date+5	Genomic	tfps_lgr_mean	7	56	perc	100	1	0.25	0.564684	0.668831	0.688964	0.900862	0.589766	0.646452	0.585271	0.381125	0.722054	0.784722	0.75105	0.246148	NA	0.459248	0.585271	0.667421	0.663887	0.589766	0.676593	0.673258	0.585271	0.653663	0.650075	98.1104	96.9154	97.5129	94.0806	95.415	94.7478	99.9403	99.5331	99.7367
1140	Rt+5	Genomic	tfps_lgr_mean	7	84	100	80	5	0.25	0.72021	0.792597	0.882687	0.99257	0.605651	0.586626	0.636807	0.87931	0.647995	0.761398	0.584778	0.382203	NA	0.818182	0.584778	0.671584	0.663926	0.584778	0.691039	0.678693	0.636807	0.642401	0.642377	97.8242	97.3746	97.5994	98.9346	94.4001	96.6673	99.9393	99.5336	99.7365
1141	Rt+5	Genomic	tfps_pango_lineage_max_lgr	28	84	20	65	1	-0.1	0.780291	0.691274	0.797283	0.846154	0.72848	0.818749	0.56149	0.603448	0.74189	0.738602	0.567229	0.113983	0.629999	0.606583	0.56149	0.679274	0.672193	0.567229	0.697664	0.690658	0.56149	0.65169	0.645417	96.4255	98.2173	97.3214	89.0184	94.8256	91.922	99.7998	99.6727	99.7363
1142	start_date+5	Genomic	tfps_lgr_gam_mean	7	56	perc	85	no	0.2	0.512976	0.598485	0.770615	0.96408	0.57683	0.585199	0.566682	0.500907	0.691005	0.770833	0.771319	0.242647	NA	0.482759	0.566682	0.67529	0.669249	0.57683	0.706255	0.699906	0.566682	0.628843	0.625763	97.2169	98.7044	97.9607	90.1933	91.5855	90.8894	99.8445	99.6279	99.7362
1143	Rt+5	Genomic	tfps_lgr_gam_mean	28	84	perc	75	1	0.55	0.658434	0.801282	0.637636	0.999563	0.651441	0.726204	0.572247	0.481851	0.630772	0.661094	0.881137	0.52161	NA	0	0.572247	0.674647	0.667098	0.637636	0.723405	0.715315	0.572247	0.60151	0.600798	99.6022	99.2888	99.4455	91.6421	84.9901	88.3161	99.8781	99.5943	99.7362
1144	Rt+5	Genomic	tfps_lgr_mean	7	84	100	85	5	0.25	0.696998	0.793011	0.780854	0.990822	0.554206	0.534155	0.879305	0.901996	0.630796	0.729483	0.595497	0.382627	NA	0.727273	0.554206	0.688131	0.677688	0.554206	0.643519	0.636366	0.630796	0.75505	0.744756	95.1573	93.4403	94.2988	98.7244	99.7628	99.2436	99.732	99.7401	99.736
1145	start_date+5	Genomic	tfps_lgr_gam_wtd_mean	7	56	100	100	no	0.15	0.51678	0.533117	0.70117	0.963362	0.594029	0.611247	0.658335	0.689655	0.63835	0.719444	0.728937	0.288866	NA	1	0.594029	0.664164	0.662469	0.594029	0.674712	0.67211	0.63835	0.648342	0.648265	98.3098	96.8217	97.5658	98.9814	95.1795	97.0805	99.9675	99.5045	99.736
1146	start_date+5	Genomic	tfps_lgr_mean	14	56	perc	100	5	0.15	0.455993	0.590693	0.768871	0.898707	0.630424	0.652422	0.554923	0.421053	0.691005	0.758333	0.763074	0.260154	NA	0.490596	0.554923	0.681659	0.676633	0.630424	0.72079	0.717824	0.554923	0.622964	0.619237	99.4889	99.3604	99.4247	86.9139	90.176	88.5449	99.744	99.7278	99.7359
1147	Rt+5	Genomic	tfps_lgr_gam_mean	28	84	perc	60	5	0.5	0.6849	0.854425	0.637636	1	0.66906	0.734283	0.634993	0.586207	0.574552	0.706687	0.843429	0.522458	NA	0	0.574552	0.671934	0.66625	0.637636	0.716709	0.711261	0.574552	0.604772	0.604017	99.6022	99.1601	99.3812	92.6809	85.8418	89.2614	99.894	99.5774	99.7357
1148	start_date+10	Genomic	tfps_lgr_wtd_mean	28	84	perc	60	5	0.1	0.629013	0.529713	0.651406	0.951165	0.607796	0.603795	0.701187	0.438025	0.691943	0.854135	0.659023	0.31917	NA	0.318627	0.607796	0.662271	0.661429	0.607796	0.639408	0.639004	0.691943	0.696565	0.69655	98.9524	93.7102	96.3313	99.7172	98.9686	99.3429	99.9868	99.4839	99.7353
1149	start_date+5	Genomic	tfps_lgr_wtd_mean	7	56	100	80	no	0.15	0.539335	0.567749	0.740064	0.909483	0.613979	0.655338	0.615396	0.72323	0.604787	0.647222	0.749607	0.276611	NA	0.954545	0.604787	0.664767	0.661611	0.613979	0.701217	0.69837	0.604787	0.610092	0.610068	99.1318	98.635	98.8834	97.0471	87.7	92.3736	99.9829	99.4875	99.7352
1150	start_date+10	Genomic	tfps_lgr_gam_wtd_mean	7	84	perc	80	1	0.2	0.502012	0.505943	0.606282	0.972808	0.625777	0.635898	0.562228	0.381303	0.803488	0.880451	0.797113	0.434783	NA	0.316176	0.562228	0.678978	0.671585	0.606282	0.676391	0.67123	0.562228	0.682858	0.672119	98.8614	96.7456	97.8035	89.6713	97.6243	93.6478	99.8054	99.6648	99.7351
1151	start_date+10	Genomic	tfps_lgr_wtd_mean	28	56	100	80	no	0.15	0.612325	0.667623	0.813173	0.967259	0.563271	0.534533	0.755795	0.821429	0.584268	0.658647	0.672206	0.231555	NA	1	0.563271	0.677742	0.67094	0.563271	0.682883	0.675255	0.584268	0.670031	0.66452	96.0526	97.096	96.5743	93.8113	96.9502	95.3807	99.8164	99.653	99.7347
1152	start_date+5	Genomic	tfps_lgr_mean	28	56	100	90	no	0.25	0.584632	0.64329	0.843117	0.950431	0.537062	0.574617	0.69872	0.717786	0.653634	0.816667	0.892885	0.448529	NA	0.998433	0.537062	0.725084	0.713295	0.537062	0.757688	0.739439	0.653634	0.676177	0.675801	92.994	99.7579	96.3759	99.3044	97.8878	98.5961	99.5014	99.967	99.7342
1153	Rt+5	Genomic	tfps_lgr_wtd_mean	7	84	100	80	1	0.15	0.708713	0.807899	0.839683	0.994755	0.581205	0.604783	0.824557	0.958258	0.761895	0.802432	0.540523	0.444492	NA	1	0.540523	0.709573	0.698032	0.540523	0.653804	0.641337	0.761895	0.793226	0.792607	93.4537	93.9377	93.6957	99.951	99.9593	99.9552	99.5632	99.9048	99.734
1154	start_date+5	Genomic	tfps_lgr_mean	14	56	100	75	no	0.4	0.547352	0.587229	0.632333	0.938937	0.567488	0.612061	0.694418	0.758621	0.618585	0.606944	0.866562	0.42472	0.54931	0.990596	0.567488	0.675877	0.668567	0.567488	0.688794	0.677487	0.618585	0.656502	0.655406	96.4546	97.2783	96.8665	98.097	96.0234	97.0602	99.8491	99.6169	99.733
1155	start_date+5	Genomic	tfps_lgr_wtd_mean	7	84	perc	75	5	0.15	0.495662	0.471645	0.632333	0.852011	0.731762	0.684643	0.609181	0.314882	0.576787	0.948611	0.801907	0.467087	NA	0.203762	0.576787	0.670394	0.665335	0.632333	0.722001	0.718588	0.576787	0.592984	0.592763	99.5247	99.38	99.4523	92.8298	81.9183	87.374	99.9048	99.5611	99.7329
1156	start_date+10	Genomic	tfps_lgr_gam_wtd_mean	7	84	perc	60	no	0.25	0.555963	0.563115	0.651406	0.958935	0.562795	0.617056	0.63945	0.492647	0.65537	0.709774	0.88375	0.454216	NA	0.308824	0.562795	0.678554	0.670757	0.562795	0.699317	0.686821	0.63945	0.64741	0.647361	96.0095	97.9766	96.9931	98.9912	95.0574	97.0243	99.8136	99.6506	99.7321
1157	start_date+5	Genomic	tfps_lgr_mean	7	56	100	80	no	0.25	0.573473	0.598918	0.731284	0.9375	0.567607	0.596663	0.7597	0.736842	0.55	0.596528	0.846141	0.429622	0.54931	0.924765	0.55	0.690946	0.681265	0.567607	0.715011	0.705546	0.55	0.65485	0.646402	96.494	98.9503	97.7221	84.3423	94.937	89.6396	99.6896	99.7746	99.7321
1158	start_date+5	Genomic	tfps_lgr_gam_mean	7	56	perc	FALSE	no	0.3	0.681308	0.733117	0.732543	0.862787	0.581343	0.606973	0.701273	0.708711	0.635582	0.852083	0.680564	0.257353	NA	0.534483	0.581343	0.666261	0.664108	0.581343	0.664817	0.661777	0.635582	0.668427	0.66762	97.5581	95.9022	96.7302	98.8749	97.2209	98.0479	99.9266	99.5371	99.7318
1159	start_date+10	Genomic	tfps_lgr_gam_wtd_mean	28	84	perc	65	no	0.2	0.575945	0.598156	0.817127	0.977802	0.571695	0.5711	0.632314	0.511555	0.595382	0.730075	0.749211	0.293149	NA	0.301471	0.571695	0.673146	0.666741	0.571695	0.712677	0.704724	0.595382	0.613848	0.61357	96.8057	98.9169	97.8613	96.0004	88.7937	92.3971	99.8759	99.587	99.7315
1160	start_date+5	Genomic	tfps_lgr_gam_mean	14	56	perc	75	no	0.2	0.544163	0.659957	0.770615	0.958333	0.548043	0.575566	0.665974	0.588929	0.686339	0.777778	0.771319	0.263655	NA	0.485893	0.548043	0.688458	0.683245	0.548043	0.696659	0.688064	0.665974	0.676156	0.67608	94.4959	98.0617	96.2788	99.4941	97.9093	98.7017	99.6693	99.7934	99.7313
1161	Rt+5	Genomic	tfps_lgr_gam_wtd_mean	28	56	100	90	5	0.2	0.754028	0.692514	0.594255	0.874563	0.571893	0.527436	0.802658	0.794918	0.642172	0.636778	0.751819	0.419492	NA	0.0548589	0.571893	0.672559	0.666679	0.571893	0.639322	0.634552	0.642172	0.722415	0.717944	96.8215	93.2513	95.0364	99.0496	99.4842	99.2669	99.8764	99.5862	99.7313
1162	Rt+10	Genomic	tfps_pango_lineage_max_lgr	28	84	20	70	1	-0.2	0.766565	0.704944	0.791029	0.889992	0.704332	0.775541	0.632314	0.606092	0.665748	0.788462	0.567592	0.131852	NA	0.606583	0.567592	0.672203	0.668113	0.567592	0.687651	0.681296	0.632314	0.649031	0.648816	96.4822	97.5737	97.028	98.7797	95.2676	97.0237	99.851	99.61	99.7305
1163	Rt+5	Genomic	tfps_lgr_wtd_mean	14	84	100	75	1	0.05	0.719974	0.80976	0.854057	0.996503	0.557535	0.56511	0.816884	0.972777	0.595775	0.799392	0.599728	0.414407	NA	0.998433	0.557535	0.684796	0.673893	0.557535	0.67044	0.658523	0.595775	0.706329	0.697624	95.4725	95.6042	95.5383	96.0162	99.035	97.5256	99.7669	99.6941	99.7305
1164	start_date+5	Genomic	tfps_lgr_gam_mean	14	56	perc	65	no	0.15	0.48445	0.552165	0.688964	0.952586	0.59076	0.589337	0.601138	0.592559	0.754824	0.830556	0.689944	0.259804	NA	0.476489	0.59076	0.665126	0.66229	0.59076	0.656556	0.654848	0.601138	0.677981	0.673612	98.1492	95.2585	96.7039	96.495	97.7164	97.1057	99.9595	99.5011	99.7303
1165	Rt+10	Genomic	tfps_lgr_gam_mean	7	84	100	95	1	0.15	0.683892	0.732057	0.81762	0.992556	0.53661	0.473332	0.885344	0.963235	0.605612	0.557692	0.783986	0.41	0.616391	0.727273	0.53661	0.725834	0.713124	0.53661	0.712739	0.700658	0.605612	0.745478	0.73224	92.9458	98.7378	95.8418	97.1004	99.6758	98.3881	99.4938	99.9666	99.7302
1166	start_date+5	Genomic	tfps_lgr_mean	14	56	100	85	no	0.35	0.553384	0.590909	0.732604	0.951868	0.549502	0.598833	0.694418	0.674229	0.589188	0.622222	0.892885	0.42577	0.54931	0.934169	0.549502	0.691719	0.681556	0.549502	0.724997	0.711014	0.589188	0.641803	0.639643	94.6257	99.1518	96.8887	95.0562	94.0617	94.559	99.6832	99.7773	99.7302
1167	Rt+5	Genomic	tfps_lgr_gam_wtd_mean	14	84	100	90	5	0.1	0.719974	0.813482	0.765543	0.997378	0.536997	0.555911	0.912886	0.967332	0.74189	0.761398	0.64945	0.314407	NA	1	0.536997	0.721353	0.710311	0.536997	0.650663	0.643916	0.74189	0.827388	0.822958	92.9898	94.1986	93.5942	99.9062	99.9939	99.95	99.5006	99.9593	99.7299
1168	start_date+5	Genomic	tfps_lgr_gam_mean	28	56	100	90	no	0.15	0.576561	0.6171	0.857371	0.9375	0.538438	0.581061	0.597969	0.733212	0.740314	0.804861	0.845349	0.452381	0.616391	1	0.538438	0.715888	0.703861	0.538438	0.747053	0.730769	0.597969	0.669142	0.665346	93.1323	99.6304	96.3813	96.3687	97.0192	96.6939	99.5257	99.9342	99.7299
1169	Rt+10	Genomic	tfps_pango_lineage_max_lgr	28	84	20	65	1	-0.15	0.756994	0.684211	0.791029	0.879653	0.719587	0.789288	0.632314	0.597689	0.651118	0.769231	0.567592	0.105926	0.629999	0.606583	0.567592	0.672328	0.668007	0.567592	0.692736	0.686179	0.632314	0.641716	0.641647	96.4822	97.9353	97.2088	98.7797	94.2939	96.5368	99.851	99.6085	99.7297
1170	start_date+5	Genomic	tfps_lgr_gam_mean	7	56	100	90	no	0.25	0.534698	0.584199	0.657694	0.93319	0.563458	0.588455	0.66999	0.725953	0.621425	0.699306	0.876092	0.379202	0.570646	0.998433	0.563458	0.677732	0.67016	0.563458	0.699081	0.687298	0.621425	0.645707	0.645251	96.0585	98.0093	97.0339	98.3131	94.8122	96.5626	99.817	99.6425	99.7297
1171	start_date+10	Genomic	tfps_lgr_wtd_mean	28	84	perc	75	1	0.2	0.520911	0.621311	0.651406	0.970588	0.693294	0.607931	0.562228	0.381303	0.770499	0.838346	0.694979	0.323123	NA	0.303922	0.562228	0.674481	0.670942	0.651406	0.679893	0.67959	0.562228	0.666363	0.658176	99.7701	97.4438	98.6069	89.6713	96.2998	92.9855	99.8054	99.6531	99.7292
1172	Rt+5	Genomic	tfps_lgr_gam_mean	14	84	100	FALSE	5	0.4	0.765209	0.739041	0.749842	0.960664	0.534954	0.551112	0.81349	0.922868	0.619669	0.585106	0.949686	0.602542	0.570646	0.818182	0.534954	0.733528	0.718912	0.534954	0.744827	0.724918	0.619669	0.71658	0.709996	92.8036	99.5196	96.1616	98.201	99.3355	98.7683	99.4793	99.9781	99.7287
1173	start_date+5	Genomic	tfps_lgr_gam_mean	28	56	100	90	no	0.3	0.559283	0.6171	0.781279	0.9375	0.53729	0.581061	0.707614	0.733212	0.681191	0.804861	0.879732	0.452381	0.570646	1	0.53729	0.717421	0.708086	0.53729	0.732767	0.717445	0.681191	0.694402	0.694277	93.0443	99.3523	96.1983	99.6475	98.8995	99.2735	99.5065	99.9509	99.7287
1174	start_date+5	Genomic	tfps_lgr_wtd_mean	28	84	perc	65	1	0.1	0.474365	0.594805	0.67689	0.905891	0.646547	0.613689	0.590104	0.279492	0.697642	0.917361	0.706413	0.373599	NA	0.19279	0.590104	0.663519	0.662137	0.646547	0.676616	0.676175	0.590104	0.643873	0.641624	99.7182	97.1715	98.4448	95.5018	94.2908	94.8963	99.9575	99.4977	99.7276
1175	start_date+5	Genomic	tfps_lgr_wtd_mean	7	56	100	85	no	0.1	0.553102	0.56645	0.775721	0.918103	0.651198	0.653507	0.607985	0.672414	0.586963	0.660417	0.709107	0.276611	NA	1	0.586963	0.666195	0.662715	0.651198	0.712009	0.710194	0.586963	0.597474	0.597382	99.7685	99.1256	99.4471	94.5943	83.5912	89.0927	99.9456	99.5094	99.7275
1176	start_date+5	Genomic	tfps_lgr_gam_mean	28	56	100	80	no	0.15	0.576561	0.632035	0.843192	0.923132	0.534138	0.571564	0.717634	0.799456	0.745677	0.811111	0.845349	0.429972	0.616391	1	0.534138	0.737198	0.727468	0.534138	0.740893	0.724778	0.717634	0.731655	0.731521	92.7253	99.5174	96.1214	99.8412	99.6604	99.7508	99.4653	99.9893	99.7273
1177	Rt+5	Genomic	tfps_lgr_gam_wtd_mean	28	56	100	85	1	0.2	0.793369	0.753722	0.618376	0.866259	0.561652	0.516157	0.849521	0.864791	0.630796	0.639818	0.730479	0.439831	NA	0	0.561652	0.678165	0.670932	0.561652	0.636836	0.633057	0.630796	0.740159	0.732034	95.8887	93.0964	94.4926	98.7244	99.6736	99.199	99.802	99.6525	99.7273
1178	start_date+5	Genomic	tfps_lgr_gam_mean	28	56	100	85	no	0.15	0.576561	0.622727	0.857371	0.936063	0.534138	0.575838	0.685171	0.755898	0.763483	0.824306	0.845349	0.452381	0.616391	1	0.534138	0.737102	0.726593	0.534138	0.745619	0.728818	0.685171	0.724327	0.723268	92.7253	99.5972	96.1613	99.6643	99.5659	99.6151	99.4653	99.9885	99.7269
1179	Rt+5	Genomic	tfps_lgr_wtd_mean	7	84	100	90	1	0.15	0.687271	0.776882	0.825222	0.997815	0.54727	0.548872	0.868366	0.963702	0.685942	0.81459	0.55547	0.369915	NA	1	0.54727	0.696454	0.68373	0.54727	0.642654	0.630683	0.685942	0.777154	0.771783	94.309	92.8416	93.5753	99.6857	99.8901	99.7879	99.6556	99.7982	99.7269
1180	Rt+5	Genomic	tfps_lgr_wtd_mean	7	56	50	65	1	0	0.592105	0.485939	0.607625	0.795455	0.562975	0.536634	0.780605	0.856624	0.660262	0.651976	0.765706	0.738559	0.176257	0.00783699	0.562975	0.675435	0.669988	0.562975	0.645436	0.639827	0.660262	0.720433	0.717916	96.0222	93.7939	94.9081	99.4157	99.4836	99.4497	99.8145	99.6392	99.7268
1181	Rt+5	Genomic	tfps_lgr_gam_wtd_mean	28	56	100	100	1	0.05	0.72541	0.751654	0.737999	0.837413	0.565466	0.520877	0.710641	0.839383	0.572253	0.639818	0.787449	0.45339	NA	0.125392	0.565466	0.674762	0.668628	0.565466	0.696971	0.690073	0.572253	0.641447	0.637704	96.2274	98.1845	97.206	92.1855	93.7373	92.9614	99.8351	99.6183	99.7267
1182	Rt+5	Genomic	tfps_lgr_gam_mean	14	84	100	80	5	0.35	0.742949	0.807899	0.749842	0.993007	0.588126	0.605343	0.85447	0.959165	0.636444	0.721884	0.562891	0.488136	NA	0.727273	0.562891	0.678355	0.669984	0.562891	0.63362	0.628475	0.636444	0.745457	0.737443	96.0112	92.6087	94.3099	98.9048	99.7152	99.31	99.8139	99.6391	99.7265
1183	start_date+5	Genomic	tfps_lgr_mean	28	56	100	70	no	0.15	0.603758	0.650649	0.857371	0.946121	0.534138	0.572446	0.762835	0.846642	0.680673	0.748611	0.845083	0.440126	0.602647	1	0.534138	0.73602	0.725468	0.534138	0.745531	0.728742	0.680673	0.721754	0.720584	92.7253	99.5957	96.1605	99.632	99.5215	99.5768	99.4653	99.9873	99.7263
1184	start_date+5	Genomic	tfps_lgr_gam_mean	14	56	perc	65	no	0.2	0.49354	0.552165	0.732604	0.952586	0.57683	0.589337	0.563902	0.592559	0.773894	0.830556	0.728937	0.259804	NA	0.476489	0.563902	0.675233	0.66942	0.57683	0.679457	0.675361	0.563902	0.668898	0.660606	97.2169	97.1042	97.1605	89.8666	96.5695	93.2181	99.8214	99.6304	99.7259
1185	Rt+5	Genomic	tfps_lgr_wtd_mean	14	84	100	100	5	0	0.697824	0.811414	0.839683	0.998252	0.540466	0.533115	0.828537	0.928312	0.574723	0.838906	0.751126	0.244068	NA	1	0.540466	0.706907	0.695142	0.540466	0.710425	0.698552	0.574723	0.70163	0.690057	93.4362	98.6432	96.0397	92.6869	98.6968	95.6919	99.5615	99.8894	99.7255
1186	start_date+5	Genomic	tfps_lgr_gam_mean	14	56	100	90	no	0.2	0.52681	0.564935	0.740064	0.936782	0.552105	0.587234	0.695804	0.670599	0.553868	0.705556	0.906043	0.389356	0.587685	0.996865	0.552105	0.689577	0.677434	0.552105	0.732737	0.718037	0.553868	0.624836	0.620793	94.9722	99.3654	97.1688	85.8936	90.4989	88.1963	99.7122	99.7372	99.7247
1187	Rt+5	Genomic	tfps_lgr_gam_wtd_mean	7	84	100	85	5	0.2	0.696998	0.811621	0.733646	0.996066	0.570665	0.593345	0.915964	0.975499	0.685942	0.785714	0.550076	0.419068	NA	1	0.550076	0.691259	0.679347	0.550076	0.618129	0.612958	0.685942	0.800953	0.792653	94.7061	90.937	92.8216	99.6857	99.9595	99.8226	99.6916	99.7571	99.7244
1188	Rt+10	Genomic	tfps_lgr_mean	7	56	50	70	1	0	0.500203	0.448365	0.600893	0.751861	0.554204	0.458008	0.815801	0.881303	0.609632	0.75	0.850672	0.87037	0.310345	0.0109718	0.554204	0.68624	0.675735	0.554204	0.66859	0.656764	0.609632	0.712717	0.705223	95.1543	95.4391	95.2967	97.6038	99.2439	98.4239	99.7313	99.7163	99.7238
1189	Rt+5	Genomic	tfps_lgr_gam_wtd_mean	28	56	50	60	1	0.05	0.736714	0.570099	0.797647	0.906031	0.578469	0.56535	0.842045	0.881125	0.547791	0.452888	0.692862	0.681356	0.159559	0.0031348	0.547791	0.691763	0.681927	0.578469	0.68966	0.683774	0.547791	0.694918	0.679165	97.3421	97.7693	97.5557	83.9048	98.1112	91.008	99.6652	99.7814	99.7233
1190	Rt+10	Genomic	tfps_lgr_mean	7	56	50	65	1	0	0.51826	0.452552	0.56821	0.739868	0.563039	0.47799	0.786856	0.883403	0.627852	0.725962	0.850672	0.867778	0.310345	0.0109718	0.563039	0.679326	0.669441	0.563039	0.66064	0.648042	0.627852	0.707354	0.702872	96.031	94.5977	95.3143	98.5589	99.1824	98.8707	99.8157	99.6306	99.7232
1191	Rt+5	Genomic	tfps_lgr_wtd_mean	7	84	100	95	5	0.1	0.708713	0.818652	0.825222	0.996941	0.533607	0.554471	0.890487	0.942831	0.73272	0.882979	0.692097	0.349576	NA	1	0.533607	0.734827	0.723944	0.533607	0.683642	0.672955	0.73272	0.811604	0.807761	92.6724	96.8915	94.7819	99.8799	99.9834	99.9316	99.4599	99.9854	99.7226
1192	start_date+5	Genomic	tfps_lgr_gam_mean	28	56	perc	75	no	0.3	0.655004	0.78658	0.770615	0.959052	0.55142	0.553792	0.585271	0.538113	0.691005	0.776389	0.831842	0.320028	NA	0.462382	0.55142	0.68603	0.677703	0.55142	0.717959	0.707055	0.585271	0.638138	0.635944	94.8467	99.0111	96.9289	94.0806	93.4938	93.7872	99.7045	99.7404	99.7224
1193	start_date+5	Genomic	tfps_lgr_gam_mean	7	56	perc	80	no	0.2	0.534578	0.591126	0.770615	0.959052	0.560989	0.583435	0.635278	0.558984	0.686339	0.738889	0.718928	0.235994	NA	0.468652	0.560989	0.67443	0.670496	0.560989	0.683511	0.67737	0.635278	0.660808	0.660315	95.8494	97.2688	96.5591	98.8713	96.5298	97.7006	99.7966	99.6474	99.722
1194	Rt+5	Genomic	tfps_lgr_mean	7	56	50	65	5	0.1	0.665019	0.561001	0.551467	0.728147	0.575213	0.530555	0.824557	0.892015	0.67916	0.677812	0.80266	0.843644	0.26147	0.015674	0.551467	0.686611	0.677352	0.551467	0.643113	0.633811	0.67916	0.751859	0.748336	94.9206	93.1729	94.0468	99.6174	99.7811	99.6992	99.7069	99.7365	99.7217
1195	start_date+5	Genomic	tfps_lgr_mean	7	56	perc	90	no	0.15	0.534578	0.672944	0.688518	0.95546	0.564011	0.598494	0.619111	0.526316	0.773894	0.8	0.718928	0.219538	NA	0.485893	0.564011	0.672892	0.668756	0.564011	0.657152	0.653576	0.619111	0.696502	0.692189	96.0927	95.1337	95.6132	98.1164	98.8071	98.4617	99.8222	99.6208	99.7215
1196	Rt+5	Genomic	tfps_lgr_mean	7	84	100	70	1	0.05	0.697824	0.776882	0.925815	0.999563	0.585	0.570949	0.628804	0.877495	0.547262	0.705167	0.79482	0.449576	0.701595	0.818182	0.547262	0.69634	0.682546	0.585	0.768545	0.755063	0.547262	0.588033	0.586618	97.8363	99.9037	98.87	83.799	79.5513	81.6752	99.6546	99.7874	99.721
1197	start_date+5	Genomic	tfps_lgr_gam_wtd_mean	7	56	100	100	no	0.4	0.520368	0.533117	0.632333	0.963362	0.566559	0.611247	0.68447	0.689655	0.673422	0.719444	0.801907	0.288866	NA	1	0.566559	0.671738	0.667408	0.566559	0.666933	0.65984	0.673422	0.678946	0.678923	96.3493	95.727	96.0381	99.5684	98.096	98.8322	99.8433	99.5985	99.7209
1198	Rt+5	Genomic	tfps_lgr_wtd_mean	14	84	100	90	5	0.05	0.687271	0.821754	0.81063	0.996941	0.532875	0.544713	0.846423	0.952813	0.811141	0.851064	0.707479	0.291525	NA	1	0.532875	0.74171	0.731761	0.532875	0.683661	0.673577	0.811141	0.828782	0.828594	92.4908	96.9477	94.7193	99.9996	99.9963	99.998	99.4486	99.9931	99.7208
1199	start_date+5	Genomic	tfps_lgr_wtd_mean	28	56	100	90	no	0.3	0.57906	0.616017	0.732604	0.993534	0.540444	0.56512	0.733662	0.696915	0.765823	0.832639	0.722779	0.313725	NA	1	0.540444	0.699062	0.693825	0.540444	0.665276	0.658984	0.733662	0.749742	0.74957	93.4338	95.6459	94.5398	99.8815	99.7862	99.8338	99.5611	99.8804	99.7207
1200	Rt+10	Genomic	tfps_lgr_gam_mean	28	84	100	70	1	0.4	0.75194	0.775718	0.715416	0.992969	0.546205	0.586463	0.820844	0.938025	0.591045	0.548077	0.789433	0.516296	0.616391	0.909091	0.546205	0.692589	0.683946	0.546205	0.683685	0.675683	0.591045	0.705945	0.696531	94.1908	97.1299	95.6604	95.589	98.968	97.2785	99.6403	99.801	99.7206
1201	Rt+5	Genomic	tfps_lgr_gam_mean	28	84	100	75	1	0.55	0.772885	0.770058	0.716815	0.99257	0.559802	0.630779	0.888188	0.901996	0.597596	0.641337	0.638405	0.573305	0.570646	0.909091	0.559802	0.680161	0.67095	0.559802	0.63834	0.635105	0.597596	0.742892	0.728545	95.7666	93.3105	94.5386	96.2316	99.6336	97.9326	99.7873	99.6533	99.7203
1202	start_date+10	Genomic	tfps_lgr_gam_wtd_mean	7	84	perc	60	no	0.2	0.555963	0.563115	0.717341	0.958935	0.537511	0.617056	0.734936	0.492647	0.699435	0.709774	0.869706	0.454216	NA	0.308824	0.537511	0.711786	0.703552	0.537511	0.708186	0.69475	0.699435	0.717186	0.716966	93.0692	98.4539	95.7616	99.7682	99.4677	99.618	99.5085	99.9319	99.7202
1203	start_date+5	Genomic	tfps_lgr_gam_wtd_mean	7	56	100	70	no	0.3	0.503848	0.512554	0.688518	0.936063	0.548785	0.641433	0.733662	0.771325	0.681191	0.761111	0.771639	0.246849	NA	1	0.548785	0.684759	0.680298	0.548785	0.669647	0.663097	0.681191	0.707426	0.70694	94.5545	96.0233	95.2889	99.6475	99.2865	99.467	99.6728	99.767	99.7199
1204	Rt+5	Genomic	tfps_lgr_gam_mean	28	84	perc	FALSE	1	0.65	0.767013	0.754136	0.637636	0.99257	0.649811	0.599264	0.707614	0.46098	0.610462	0.632219	0.698326	0.422034	NA	0	0.610462	0.66077	0.659743	0.637636	0.661924	0.661413	0.610462	0.659038	0.657245	99.6022	95.8678	97.735	97.6371	96.2316	96.9344	99.9892	99.4501	99.7197
1205	Rt+5	Genomic	tfps_lgr_gam_mean	14	84	100	75	no	0.35	0.834851	0.831886	0.79586	0.999563	0.545861	0.56215	0.904714	1	0.597258	0.62462	0.638405	0.52161	NA	0.727273	0.545861	0.69642	0.684129	0.545861	0.660042	0.652136	0.597258	0.750986	0.735083	94.1533	95.0001	94.5767	96.0986	99.6958	97.8972	99.6364	99.8026	99.7195
1206	start_date+5	Genomic	tfps_lgr_gam_wtd_mean	7	56	100	FALSE	1	0.35	0.498007	0.457143	0.83529	0.915948	0.578912	0.616334	0.550264	0.394737	0.780306	0.849306	0.69105	0.464286	NA	0.998433	0.550264	0.687164	0.678202	0.578912	0.701751	0.693937	0.550264	0.665285	0.655267	97.3901	98.4053	97.8977	84.3783	96.0141	90.1962	99.6938	99.7452	99.7195
1207	start_date+5	Genomic	tfps_lgr_mean	14	56	100	75	no	0.25	0.56509	0.587229	0.731284	0.938937	0.572978	0.612061	0.69872	0.758621	0.55	0.606944	0.892885	0.42472	0.570646	0.990596	0.55	0.689173	0.67848	0.572978	0.732382	0.720565	0.55	0.62436	0.619916	96.9029	99.4291	98.166	84.3423	90.3267	87.3345	99.6896	99.749	99.7193
1208	start_date+5	Genomic	tfps_lgr_mean	28	56	100	75	no	0.2	0.590216	0.654978	0.87268	0.923851	0.532605	0.56668	0.79884	0.809437	0.718437	0.765972	0.892885	0.443277	0.570646	0.998433	0.532605	0.763089	0.750552	0.532605	0.766057	0.745908	0.718437	0.758638	0.757572	92.4399	99.8331	96.1365	99.8445	99.8233	99.8339	99.4397	99.9988	99.7192
1209	Rt+5	Genomic	tfps_lgr_gam_mean	28	84	perc	80	5	0.45	0.708984	0.839537	0.680401	1	0.555897	0.655575	0.602855	0.568058	0.700245	0.721884	0.866102	0.50678	NA	0	0.555897	0.6811	0.673222	0.555897	0.7008	0.689355	0.602855	0.65155	0.649728	95.3271	98.144	96.7356	96.5681	95.3928	95.9805	99.753	99.6854	99.7192
1210	start_date+5	Genomic	tfps_lgr_gam_mean	28	56	perc	65	no	0.4	0.588284	0.704545	0.632333	0.960489	0.548043	0.58045	0.635278	0.587114	0.757039	0.835417	0.876092	0.317927	NA	0.482759	0.548043	0.689757	0.680579	0.548043	0.685489	0.672104	0.635278	0.696158	0.693491	94.4959	96.821	95.6584	98.8713	98.8608	98.8661	99.6693	99.7688	99.7191
[truncated: 3,790 more rows]

[truncated: 4 more sheets: ranked waves 3,4,7, ranked waves 5,6, rank1_genomic_ranking, rank2_genomic_ranking]
