# Supplementary material for: Phylogenomic early warning signals for SARS-CoV-2 epidemic waves
Source: eBioMedicine. 2024 Jan 8;100:104939. doi: 10.1016/j.ebiom.2023.104939 (PMC10792554; doi:10.1016/j.ebiom.2023.104939)
Supplement: SM1–Best EWS Results by Filter and Ranking Criteria [file mmc3.xlsx]

## Sheet: Ranking and filter params
	List of parameters to sort/rank EWS results by							Best' parameter set selected is not always the highest ranked. For example, if there is a choice between two waves with -24 and +10 or -20 and +6 then the latter would be chosen.
	All must have a true positive for all 7 waves
										Transmission Polymorphism Scan parameters			Cluster Filter Variables
																B.1.177								Alpha								Delta 1								Delta 2								Delta 3
Tab number	Rank by	Which waves to include	False positive limit	Which false positives	Restriction on individual wave lead times?	Number of parameter sets		Row number of selected 'best' parameter set	Leading indicator	Cluster Min Age	Cluster Max Age	Cluster Min Descendants	LGR p-value threshold	Parent/sub-cluster replacement LGR threshold	EWS threshold	Earliest true positive date	Earliest true positive EWS lead (-ve) or lag (+ve) days	Number of EWS true positives	Number of EWS false positives	Number of EWS false positives BEFORE earliest true positive	Number of EWS false positives AFTER earliest true positive	PPV	PPV (using false positives before earliest true positive)	Earliest true positive date	Earliest true positive EWS lead (-ve) or lag (+ve) days	Number of EWS true positives	Number of EWS false positives	Number of EWS false positives BEFORE earliest true positive	Number of EWS false positives AFTER earliest true positive	PPV	PPV (using false positives before earliest true positive)	Earliest true positive date	Earliest true positive EWS lead (-ve) or lag (+ve) days	Number of EWS true positives	Number of EWS false positives	Number of EWS false positives BEFORE earliest true positive	Number of EWS false positives AFTER earliest true positive	PPV	PPV (using false positives before earliest true positive)	Earliest true positive date	Earliest true positive EWS lead (-ve) or lag (+ve) days	Number of EWS true positives	Number of EWS false positives	Number of EWS false positives BEFORE earliest true positive	Number of EWS false positives AFTER earliest true positive	PPV	PPV (using false positives before earliest true positive)	Earliest true positive date	Earliest true positive EWS lead (-ve) or lag (+ve) days
1	Lead time	All	All	All	No	40720		10	tfps_lgr_simple_mean	14	56	20	10000	0.85	0	18499	6	9	5	1	4	0.642857	0.9	18589	-6	10	0	0	NA	1	1	18734	-24	36	14	14	0	0.72	0.72	18841	-1	23	0	0	NA	1	1	18888	-9
2	Lead time	All	0	All	No	20		9	tfps_pango_lineage_max_lgr	28	56	20	0.01	0.9	0.7	18516	23	7	0	0	NA	1	1	18589	-6	4	0	0	NA	1	1	18754	-4	12	0	0	NA	1	1	18849	7	8	0	0	NA	1	1	18899	2
3	Lead time	All	2	All	No	319		16	tfps_pango_lineage_max_lgr	14	56	20	0.05	0.85	0.05	18502	9	9	2	0	2	0.818182	1	18589	-6	1	0	0	NA	1	1	18738	-20	33	0	0	NA	1	1	18847	5	15	0	0	NA	1	1	18899	2
4	Lead time	All	5	All	No	2134		9	tfps_pango_lineage_max_lgr	7	56	20	0.01	0.85	0	18500	7	13	4	0	4	0.764706	1	18589	-6	6	0	0	NA	1	1	18738	-20	39	2	2	0	0.951219	0.951219	18843	1	15	0	0	NA	1	1	18888	-9
5	Lead time	All	10	All	No	6998		9	tfps_pango_lineage_max_lgr	7	56	20	0.01	0.85	0	18500	7	13	4	0	4	0.764706	1	18589	-6	6	0	0	NA	1	1	18738	-20	39	2	2	0	0.951219	0.951219	18843	1	15	0	0	NA	1	1	18888	-9
6	Lead time	Key	All	All	No	40720		18	tfps_lgr_mean	7	56	20	0.01	0.6	0	18499	6	4	1	0	1	0.8	1	18589	-6	6	0	0	NA	1	1	18734	-24	19	17	14	3	0.527778	0.575758	18841	-1	17	0	0	NA	1	1	18896	-1
7	Lead time	Key	0	All	No	995		9	tfps_pango_lineage_max_lgr	7	84	20	0.01	0.75	0.2	18500	7	11	5	0	5	0.6875	1	18589	-6	2	0	0	NA	1	1	18738	-20	35	0	0	NA	1	1	18849	7	13	0	0	NA	1	1	18897	0
8	Lead time	Key	2	All	No	2924		19	tfps_pango_lineage_max_lgr	7	56	20	0.01	0.85	0	18500	7	13	4	0	4	0.764706	1	18589	-6	6	0	0	NA	1	1	18738	-20	39	2	2	0	0.951219	0.951219	18843	1	15	0	0	NA	1	1	18888	-9
9	Lead time	Key	5	All	No	7164		27	tfps_pango_lineage_max_lgr	7	56	20	0.01	0.85	0	18500	7	13	4	0	4	0.764706	1	18589	-6	6	0	0	NA	1	1	18738	-20	39	2	2	0	0.951219	0.951219	18843	1	15	0	0	NA	1	1	18888	-9
10	Lead time	Key	10	All	No	12066		11	tfps_lgr_gam_mean	14	56	20	0.01	0.8	0	18503	10	7	5	3	2	0.583333	0.7	18589	-6	3	0	0	NA	1	1	18734	-24	8	6	6	0	0.571429	0.571429	18841	-1	15	0	0	NA	1	1	18896	-1
1	Lead time	All	All	Before 1st true positive	No	40720
12	Lead time	All	0	Before 1st true positive	No	608		14	tfps_pango_lineage_max_lgr	14	56	20	0.05	0.9	0	18502	9	10	4	0	4	0.714286	1	18589	-6	1	0	0	NA	1	1	18734	-24	36	0	0	NA	1	1	18847	5	16	0	0	NA	1	1	18899	2
13	Lead time	All	2	Before 1st true positive	No	1473		9	tfps_pango_lineage_max_lgr	7	56	20	0.01	0.85	0	18500	7	13	4	0	4	0.764706	1	18589	-6	6	0	0	NA	1	1	18738	-20	39	2	2	0	0.951219	0.951219	18843	1	15	0	0	NA	1	1	18888	-9
14	Lead time	All	5	Before 1st true positive	No	3143		14	tfps_pango_lineage_max_lgr	7	56	20	0.01	0.85	0	18500	7	13	4	0	4	0.764706	1	18589	-6	6	0	0	NA	1	1	18738	-20	39	2	2	0	0.951219	0.951219	18843	1	15	0	0	NA	1	1	18888	-9
15	Lead time	All	10	Before 1st true positive	No	10313		14	tfps_pango_lineage_max_lgr	7	56	20	0.01	0.85	0	18500	7	13	4	0	4	0.764706	1	18589	-6	6	0	0	NA	1	1	18738	-20	39	2	2	0	0.951219	0.951219	18843	1	15	0	0	NA	1	1	18888	-9
6	Lead time	Key	All	Before 1st true positive	No	40720
17	Lead time	Key	0	Before 1st true positive	No	1087		10	tfps_pango_lineage_max_lgr	14	56	20	0.05	0.9	0	18502	9	10	4	0	4	0.714286	1	18589	-6	1	0	0	NA	1	1	18734	-24	36	0	0	NA	1	1	18847	5	16	0	0	NA	1	1	18899	2
18	Lead time	Key	2	Before 1st true positive	No	3700		19	tfps_pango_lineage_max_lgr	7	56	20	0.01	0.85	0	18500	7	13	4	0	4	0.764706	1	18589	-6	6	0	0	NA	1	1	18738	-20	39	2	2	0	0.951219	0.951219	18843	1	15	0	0	NA	1	1	18888	-9
19	Lead time	Key	5	Before 1st true positive	No	7642		27	tfps_pango_lineage_max_lgr	7	56	20	0.01	0.85	0	18500	7	13	4	0	4	0.764706	1	18589	-6	6	0	0	NA	1	1	18738	-20	39	2	2	0	0.951219	0.951219	18843	1	15	0	0	NA	1	1	18888	-9
20	Lead time	Key	10	Before 1st true positive	No	13554		11	tfps_lgr_gam_mean	14	56	20	0.01	0.8	0	18503	10	7	5	3	2	0.583333	0.7	18589	-6	3	0	0	NA	1	1	18734	-24	8	6	6	0	0.571429	0.571429	18841	-1	15	0	0	NA	1	1	18896	-1
21	Lead time	All	All	All	Min across all leading indicators or <0	19		10	tfps_lgr_simple_mean	14	56	20	10000	0.9	0	18499	6	9	5	1	4	0.642857	0.9	18589	-6	9	0	0	NA	1	1	18734	-24	34	14	14	0	0.708333	0.708333	18841	-1	23	0	0	NA	1	1	18888	-9
22	Lead time	All	0	All	Min across all leading indicators or <0	0
23	Lead time	All	2	All	Min across all leading indicators or <0	0
24	Lead time	All	5	All	Min across all leading indicators or <0	0
25	Lead time	All	10	All	Min across all leading indicators or <0	0
26	Lead time	Key	All	All	Min across all leading indicators or <0	19		10	tfps_lgr_mean	7	56	20	0.01	0.6	0	18499	6	4	1	0	1	0.8	1	18589	-6	6	0	0	NA	1	1	18734	-24	19	17	14	3	0.527778	0.575758	18841	-1	17	0	0	NA	1	1	18896	-1
27	Lead time	Key	0	All	Min across all leading indicators or <0	0
28	Lead time	Key	2	All	Min across all leading indicators or <0	0
29	Lead time	Key	5	All	Min across all leading indicators or <0	0
30	Lead time	Key	10	All	Min across all leading indicators or <0	0
21	Lead time	All	All	Before 1st true positive	Min across all leading indicators or <0	19
32	Lead time	All	0	Before 1st true positive	Min across all leading indicators or <0	0
33	Lead time	All	2	Before 1st true positive	Min across all leading indicators or <0	0
34	Lead time	All	5	Before 1st true positive	Min across all leading indicators or <0	0
35	Lead time	All	10	Before 1st true positive	Min across all leading indicators or <0	0
26	Lead time	Key	All	Before 1st true positive	Min across all leading indicators or <0	19
37	Lead time	Key	0	Before 1st true positive	Min across all leading indicators or <0	0
38	Lead time	Key	2	Before 1st true positive	Min across all leading indicators or <0	0
39	Lead time	Key	5	Before 1st true positive	Min across all leading indicators or <0	0
40	Lead time	Key	10	Before 1st true positive	Min across all leading indicators or <0	0
[truncated: 52 more columns]

## Sheet: Best of the best
									Transmission Polymorphism Scan parameters			Cluster Filter Variables
															B.1.177								Alpha								Delta 1								Delta 2								Delta 3
Tab number	Rank by	Which waves to include	False positive limit	Which false positives	Restriction on individual wave lead times?	Number of parameter sets	Row number of selected 'best' parameter set	Leading indicator	Cluster Min Age	Cluster Max Age	Cluster Min Descendants	LGR p-value threshold	Parent/sub-cluster replacement LGR threshold	EWS threshold	Earliest true positive date	Earliest true positive EWS lead (-ve) or lag (+ve) days	Number of EWS true positives	Number of EWS false positives	Number of EWS false positives BEFORE earliest true positive	Number of EWS false positives AFTER earliest true positive	PPV	PPV (using false positives before earliest true positive)	Earliest true positive date	Earliest true positive EWS lead (-ve) or lag (+ve) days	Number of EWS true positives	Number of EWS false positives	Number of EWS false positives BEFORE earliest true positive	Number of EWS false positives AFTER earliest true positive	PPV	PPV (using false positives before earliest true positive)	Earliest true positive date	Earliest true positive EWS lead (-ve) or lag (+ve) days	Number of EWS true positives	Number of EWS false positives	Number of EWS false positives BEFORE earliest true positive	Number of EWS false positives AFTER earliest true positive	PPV	PPV (using false positives before earliest true positive)	Earliest true positive date	Earliest true positive EWS lead (-ve) or lag (+ve) days	Number of EWS true positives	Number of EWS false positives	Number of EWS false positives BEFORE earliest true positive	Number of EWS false positives AFTER earliest true positive	PPV	PPV (using false positives before earliest true positive)	Earliest true positive date	Earliest true positive EWS lead (-ve) or lag (+ve) days	Number of EWS true positives
10	Lead time	Key	10	All	No	12066	11	tfps_lgr_gam_mean	14	56	20	0.01	0.8	0	18503	10	7	5	3	2	0.583333	0.7	18589	-6	3	0	0	NA	1	1	18734	-24	8	6	6	0	0.571429	0.571429	18841	-1	15	0	0	NA	1	1	18896	-1	2
20	Lead time	Key	10	Before 1st true positive	No	13554	11	tfps_lgr_gam_mean	14	56	20	0.01	0.8	0	18503	10	7	5	3	2	0.583333	0.7	18589	-6	3	0	0	NA	1	1	18734	-24	8	6	6	0	0.571429	0.571429	18841	-1	15	0	0	NA	1	1	18896	-1	2
6	Lead time	Key	All	All	No	40720	18	tfps_lgr_mean	7	56	20	0.01	0.6	0	18499	6	4	1	0	1	0.8	1	18589	-6	6	0	0	NA	1	1	18734	-24	19	17	14	3	0.527778	0.575758	18841	-1	17	0	0	NA	1	1	18896	-1	22
26	Lead time	Key	All	All	Min across all leading indicators or <0	19	10	tfps_lgr_mean	7	56	20	0.01	0.6	0	18499	6	4	1	0	1	0.8	1	18589	-6	6	0	0	NA	1	1	18734	-24	19	17	14	3	0.527778	0.575758	18841	-1	17	0	0	NA	1	1	18896	-1	22
1	Lead time	All	All	All	No	40720	10	tfps_lgr_simple_mean	14	56	20	10000	0.85	0	18499	6	9	5	1	4	0.642857	0.9	18589	-6	10	0	0	NA	1	1	18734	-24	36	14	14	0	0.72	0.72	18841	-1	23	0	0	NA	1	1	18888	-9	24
21	Lead time	All	All	All	Min across all leading indicators or <0	19	10	tfps_lgr_simple_mean	14	56	20	10000	0.9	0	18499	6	9	5	1	4	0.642857	0.9	18589	-6	9	0	0	NA	1	1	18734	-24	34	14	14	0	0.708333	0.708333	18841	-1	23	0	0	NA	1	1	18888	-9	24
12	Lead time	All	0	Before 1st true positive	No	608	14	tfps_pango_lineage_max_lgr	14	56	20	0.05	0.9	0	18502	9	10	4	0	4	0.714286	1	18589	-6	1	0	0	NA	1	1	18734	-24	36	0	0	NA	1	1	18847	5	16	0	0	NA	1	1	18899	2	12
17	Lead time	Key	0	Before 1st true positive	No	1087	10	tfps_pango_lineage_max_lgr	14	56	20	0.05	0.9	0	18502	9	10	4	0	4	0.714286	1	18589	-6	1	0	0	NA	1	1	18734	-24	36	0	0	NA	1	1	18847	5	16	0	0	NA	1	1	18899	2	12
4	Lead time	All	5	All	No	2134	9	tfps_pango_lineage_max_lgr	7	56	20	0.01	0.85	0	18500	7	13	4	0	4	0.764706	1	18589	-6	6	0	0	NA	1	1	18738	-20	39	2	2	0	0.951219	0.951219	18843	1	15	0	0	NA	1	1	18888	-9	16
5	Lead time	All	10	All	No	6998	9	tfps_pango_lineage_max_lgr	7	56	20	0.01	0.85	0	18500	7	13	4	0	4	0.764706	1	18589	-6	6	0	0	NA	1	1	18738	-20	39	2	2	0	0.951219	0.951219	18843	1	15	0	0	NA	1	1	18888	-9	16
8	Lead time	Key	2	All	No	2924	19	tfps_pango_lineage_max_lgr	7	56	20	0.01	0.85	0	18500	7	13	4	0	4	0.764706	1	18589	-6	6	0	0	NA	1	1	18738	-20	39	2	2	0	0.951219	0.951219	18843	1	15	0	0	NA	1	1	18888	-9	16
9	Lead time	Key	5	All	No	7164	27	tfps_pango_lineage_max_lgr	7	56	20	0.01	0.85	0	18500	7	13	4	0	4	0.764706	1	18589	-6	6	0	0	NA	1	1	18738	-20	39	2	2	0	0.951219	0.951219	18843	1	15	0	0	NA	1	1	18888	-9	16
13	Lead time	All	2	Before 1st true positive	No	1473	9	tfps_pango_lineage_max_lgr	7	56	20	0.01	0.85	0	18500	7	13	4	0	4	0.764706	1	18589	-6	6	0	0	NA	1	1	18738	-20	39	2	2	0	0.951219	0.951219	18843	1	15	0	0	NA	1	1	18888	-9	16
14	Lead time	All	5	Before 1st true positive	No	3143	14	tfps_pango_lineage_max_lgr	7	56	20	0.01	0.85	0	18500	7	13	4	0	4	0.764706	1	18589	-6	6	0	0	NA	1	1	18738	-20	39	2	2	0	0.951219	0.951219	18843	1	15	0	0	NA	1	1	18888	-9	16
15	Lead time	All	10	Before 1st true positive	No	10313	14	tfps_pango_lineage_max_lgr	7	56	20	0.01	0.85	0	18500	7	13	4	0	4	0.764706	1	18589	-6	6	0	0	NA	1	1	18738	-20	39	2	2	0	0.951219	0.951219	18843	1	15	0	0	NA	1	1	18888	-9	16
18	Lead time	Key	2	Before 1st true positive	No	3700	19	tfps_pango_lineage_max_lgr	7	56	20	0.01	0.85	0	18500	7	13	4	0	4	0.764706	1	18589	-6	6	0	0	NA	1	1	18738	-20	39	2	2	0	0.951219	0.951219	18843	1	15	0	0	NA	1	1	18888	-9	16
19	Lead time	Key	5	Before 1st true positive	No	7642	27	tfps_pango_lineage_max_lgr	7	56	20	0.01	0.85	0	18500	7	13	4	0	4	0.764706	1	18589	-6	6	0	0	NA	1	1	18738	-20	39	2	2	0	0.951219	0.951219	18843	1	15	0	0	NA	1	1	18888	-9	16
3	Lead time	All	2	All	No	319	16	tfps_pango_lineage_max_lgr	14	56	20	0.05	0.85	0.05	18502	9	9	2	0	2	0.818182	1	18589	-6	1	0	0	NA	1	1	18738	-20	33	0	0	NA	1	1	18847	5	15	0	0	NA	1	1	18899	2	11
7	Lead time	Key	0	All	No	995	9	tfps_pango_lineage_max_lgr	7	84	20	0.01	0.75	0.2	18500	7	11	5	0	5	0.6875	1	18589	-6	2	0	0	NA	1	1	18738	-20	35	0	0	NA	1	1	18849	7	13	0	0	NA	1	1	18897	0	14
2	Lead time	All	0	All	No	20	9	tfps_pango_lineage_max_lgr	28	56	20	0.01	0.9	0.7	18516	23	7	0	0	NA	1	1	18589	-6	4	0	0	NA	1	1	18754	-4	12	0	0	NA	1	1	18849	7	8	0	0	NA	1	1	18899	2	4
1	Lead time	All	All	Before 1st true positive	No	40720
6	Lead time	Key	All	Before 1st true positive	No	40720
22	Lead time	All	0	All	Min across all leading indicators or <0	0
23	Lead time	All	2	All	Min across all leading indicators or <0	0
24	Lead time	All	5	All	Min across all leading indicators or <0	0
25	Lead time	All	10	All	Min across all leading indicators or <0	0
27	Lead time	Key	0	All	Min across all leading indicators or <0	0
28	Lead time	Key	2	All	Min across all leading indicators or <0	0
29	Lead time	Key	5	All	Min across all leading indicators or <0	0
30	Lead time	Key	10	All	Min across all leading indicators or <0	0
21	Lead time	All	All	Before 1st true positive	Min across all leading indicators or <0	19
32	Lead time	All	0	Before 1st true positive	Min across all leading indicators or <0	0
33	Lead time	All	2	Before 1st true positive	Min across all leading indicators or <0	0
34	Lead time	All	5	Before 1st true positive	Min across all leading indicators or <0	0
35	Lead time	All	10	Before 1st true positive	Min across all leading indicators or <0	0
26	Lead time	Key	All	Before 1st true positive	Min across all leading indicators or <0	19
37	Lead time	Key	0	Before 1st true positive	Min across all leading indicators or <0	0
38	Lead time	Key	2	Before 1st true positive	Min across all leading indicators or <0	0
39	Lead time	Key	5	Before 1st true positive	Min across all leading indicators or <0	0
40	Lead time	Key	10	Before 1st true positive	Min across all leading indicators or <0	0
[truncated: 51 more columns]

## Sheet: Selected columns
									Transmission Polymorphism Scan parameters			Cluster Filter Variables
															B.1.177								Alpha								Delta 1								Delta 2								Delta 3
Tab number	Rank by	Which waves to include	False positive limit	Which false positives	Restriction on individual wave lead times?	Number of parameter sets	Row number of selected 'best' parameter set	Leading indicator	Cluster Min Age	Cluster Max Age	Cluster Min Descendants	LGR p-value threshold	Parent/sub-cluster replacement LGR threshold	EWS threshold	Earliest true positive date	Earliest true positive EWS lead (-ve) or lag (+ve) days	Number of EWS true positives	Number of EWS false positives	Number of EWS false positives BEFORE earliest true positive	Number of EWS false positives AFTER earliest true positive	PPV	PPV (using false positives before earliest true positive)	Earliest true positive date	Earliest true positive EWS lead (-ve) or lag (+ve) days	Number of EWS true positives	Number of EWS false positives	Number of EWS false positives BEFORE earliest true positive	Number of EWS false positives AFTER earliest true positive	PPV	PPV (using false positives before earliest true positive)	Earliest true positive date	Earliest true positive EWS lead (-ve) or lag (+ve) days	Number of EWS true positives	Number of EWS false positives	Number of EWS false positives BEFORE earliest true positive	Number of EWS false positives AFTER earliest true positive	PPV	PPV (using false positives before earliest true positive)	Earliest true positive date	Earliest true positive EWS lead (-ve) or lag (+ve) days	Number of EWS true positives	Number of EWS false positives	Number of EWS false positives BEFORE earliest true positive	Number of EWS false positives AFTER earliest true positive	PPV	PPV (using false positives before earliest true positive)	Earliest true positive date	Earliest true positive EWS lead (-ve) or lag (+ve) days	Number of EWS true positives
1	Lead time	All	All	All	No	40720	10	tfps_lgr_simple_mean	14	56	20	10000	0.85	0	18499	6	9	5	1	4	0.642857	0.9	18589	-6	10	0	0	NA	1	1	18734	-24	36	14	14	0	0.72	0.72	18841	-1	23	0	0	NA	1	1	18888	-9	24
6	Lead time	Key	All	All	No	40720	18	tfps_lgr_mean	7	56	20	0.01	0.6	0	18499	6	4	1	0	1	0.8	1	18589	-6	6	0	0	NA	1	1	18734	-24	19	17	14	3	0.527778	0.575758	18841	-1	17	0	0	NA	1	1	18896	-1	22
10	Lead time	Key	10	All	No	12066	11	tfps_lgr_gam_mean	14	56	20	0.01	0.8	0	18503	10	7	5	3	2	0.583333	0.7	18589	-6	3	0	0	NA	1	1	18734	-24	8	6	6	0	0.571429	0.571429	18841	-1	15	0	0	NA	1	1	18896	-1	2
20	Lead time	Key	10	Before 1st true positive	No	13554	11	tfps_lgr_gam_mean	14	56	20	0.01	0.8	0	18503	10	7	5	3	2	0.583333	0.7	18589	-6	3	0	0	NA	1	1	18734	-24	8	6	6	0	0.571429	0.571429	18841	-1	15	0	0	NA	1	1	18896	-1	2
21	Lead time	All	All	All	Min across all leading indicators or <0	19	10	tfps_lgr_simple_mean	14	56	20	10000	0.9	0	18499	6	9	5	1	4	0.642857	0.9	18589	-6	9	0	0	NA	1	1	18734	-24	34	14	14	0	0.708333	0.708333	18841	-1	23	0	0	NA	1	1	18888	-9	24
26	Lead time	Key	All	All	Min across all leading indicators or <0	19	10	tfps_lgr_mean	7	56	20	0.01	0.6	0	18499	6	4	1	0	1	0.8	1	18589	-6	6	0	0	NA	1	1	18734	-24	19	17	14	3	0.527778	0.575758	18841	-1	17	0	0	NA	1	1	18896	-1	22
12	Lead time	All	0	Before 1st true positive	No	608	14	tfps_pango_lineage_max_lgr	14	56	20	0.05	0.9	0	18502	9	10	4	0	4	0.714286	1	18589	-6	1	0	0	NA	1	1	18734	-24	36	0	0	NA	1	1	18847	5	16	0	0	NA	1	1	18899	2	12
17	Lead time	Key	0	Before 1st true positive	No	1087	10	tfps_pango_lineage_max_lgr	14	56	20	0.05	0.9	0	18502	9	10	4	0	4	0.714286	1	18589	-6	1	0	0	NA	1	1	18734	-24	36	0	0	NA	1	1	18847	5	16	0	0	NA	1	1	18899	2	12
4	Lead time	All	5	All	No	2134	9	tfps_pango_lineage_max_lgr	7	56	20	0.01	0.85	0	18500	7	13	4	0	4	0.764706	1	18589	-6	6	0	0	NA	1	1	18738	-20	39	2	2	0	0.951219	0.951219	18843	1	15	0	0	NA	1	1	18888	-9	16
5	Lead time	All	10	All	No	6998	9	tfps_pango_lineage_max_lgr	7	56	20	0.01	0.85	0	18500	7	13	4	0	4	0.764706	1	18589	-6	6	0	0	NA	1	1	18738	-20	39	2	2	0	0.951219	0.951219	18843	1	15	0	0	NA	1	1	18888	-9	16
8	Lead time	Key	2	All	No	2924	19	tfps_pango_lineage_max_lgr	7	56	20	0.01	0.85	0	18500	7	13	4	0	4	0.764706	1	18589	-6	6	0	0	NA	1	1	18738	-20	39	2	2	0	0.951219	0.951219	18843	1	15	0	0	NA	1	1	18888	-9	16
9	Lead time	Key	5	All	No	7164	27	tfps_pango_lineage_max_lgr	7	56	20	0.01	0.85	0	18500	7	13	4	0	4	0.764706	1	18589	-6	6	0	0	NA	1	1	18738	-20	39	2	2	0	0.951219	0.951219	18843	1	15	0	0	NA	1	1	18888	-9	16
13	Lead time	All	2	Before 1st true positive	No	1473	9	tfps_pango_lineage_max_lgr	7	56	20	0.01	0.85	0	18500	7	13	4	0	4	0.764706	1	18589	-6	6	0	0	NA	1	1	18738	-20	39	2	2	0	0.951219	0.951219	18843	1	15	0	0	NA	1	1	18888	-9	16
14	Lead time	All	5	Before 1st true positive	No	3143	14	tfps_pango_lineage_max_lgr	7	56	20	0.01	0.85	0	18500	7	13	4	0	4	0.764706	1	18589	-6	6	0	0	NA	1	1	18738	-20	39	2	2	0	0.951219	0.951219	18843	1	15	0	0	NA	1	1	18888	-9	16
15	Lead time	All	10	Before 1st true positive	No	10313	14	tfps_pango_lineage_max_lgr	7	56	20	0.01	0.85	0	18500	7	13	4	0	4	0.764706	1	18589	-6	6	0	0	NA	1	1	18738	-20	39	2	2	0	0.951219	0.951219	18843	1	15	0	0	NA	1	1	18888	-9	16
18	Lead time	Key	2	Before 1st true positive	No	3700	19	tfps_pango_lineage_max_lgr	7	56	20	0.01	0.85	0	18500	7	13	4	0	4	0.764706	1	18589	-6	6	0	0	NA	1	1	18738	-20	39	2	2	0	0.951219	0.951219	18843	1	15	0	0	NA	1	1	18888	-9	16
19	Lead time	Key	5	Before 1st true positive	No	7642	27	tfps_pango_lineage_max_lgr	7	56	20	0.01	0.85	0	18500	7	13	4	0	4	0.764706	1	18589	-6	6	0	0	NA	1	1	18738	-20	39	2	2	0	0.951219	0.951219	18843	1	15	0	0	NA	1	1	18888	-9	16
3	Lead time	All	2	All	No	319	16	tfps_pango_lineage_max_lgr	14	56	20	0.05	0.85	0.05	18502	9	9	2	0	2	0.818182	1	18589	-6	1	0	0	NA	1	1	18738	-20	33	0	0	NA	1	1	18847	5	15	0	0	NA	1	1	18899	2	11
7	Lead time	Key	0	All	No	995	9	tfps_pango_lineage_max_lgr	7	84	20	0.01	0.75	0.2	18500	7	11	5	0	5	0.6875	1	18589	-6	2	0	0	NA	1	1	18738	-20	35	0	0	NA	1	1	18849	7	13	0	0	NA	1	1	18897	0	14
2	Lead time	All	0	All	No	20	9	tfps_pango_lineage_max_lgr	28	56	20	0.01	0.9	0.7	18516	23	7	0	0	NA	1	1	18589	-6	4	0	0	NA	1	1	18754	-4	12	0	0	NA	1	1	18849	7	8	0	0	NA	1	1	18899	2	4
1	Lead time	All	All	Before 1st true positive	No	40720
6	Lead time	Key	All	Before 1st true positive	No	40720
22	Lead time	All	0	All	Min across all leading indicators or <0	0
23	Lead time	All	2	All	Min across all leading indicators or <0	0
24	Lead time	All	5	All	Min across all leading indicators or <0	0
25	Lead time	All	10	All	Min across all leading indicators or <0	0
27	Lead time	Key	0	All	Min across all leading indicators or <0	0
28	Lead time	Key	2	All	Min across all leading indicators or <0	0
29	Lead time	Key	5	All	Min across all leading indicators or <0	0
30	Lead time	Key	10	All	Min across all leading indicators or <0	0
21	Lead time	All	All	Before 1st true positive	Min across all leading indicators or <0	19
32	Lead time	All	0	Before 1st true positive	Min across all leading indicators or <0	0
33	Lead time	All	2	Before 1st true positive	Min across all leading indicators or <0	0
34	Lead time	All	5	Before 1st true positive	Min across all leading indicators or <0	0
35	Lead time	All	10	Before 1st true positive	Min across all leading indicators or <0	0
26	Lead time	Key	All	Before 1st true positive	Min across all leading indicators or <0	19
37	Lead time	Key	0	Before 1st true positive	Min across all leading indicators or <0	0
38	Lead time	Key	2	Before 1st true positive	Min across all leading indicators or <0	0
39	Lead time	Key	5	Before 1st true positive	Min across all leading indicators or <0	0
40	Lead time	Key	10	Before 1st true positive	Min across all leading indicators or <0	0
[truncated: 51 more columns]

## Sheet: Transpose formatted
		Tab number	1	21	6	26	10	20	4	5	8	9	13	14	15	18	19	7	3	12	17	2
	Ranking criteria	Rank by	Lead time																				Best values by wave
		Which waves included in ranking an filters	All	All	Variant driven	Variant driven	Variant driven	Variant driven	All	All	Variant driven	Variant driven	All	All	All	Variant driven	Variant driven	Variant driven	All	All	Variant driven	All
		False positive limit	All	All	All	All	10	10	5	10	2	5	2	5	10	2	5	0	2	0	0	0
		Which false positives	All	All	All	All	All	Before 1st TP	All	All	All	All	Before 1st TP	Before 1st TP	Before 1st TP	Before 1st TP	Before 1st TP	All	All	Before 1st TP	Before 1st TP	All
		Restriction on individual wave lead times?	No	Yes	No	Yes	No	No	No	No	No	No	No	No	No	No	No	No	No	No	No	No
		Number of parameter sets	40720	19	40720	19	12066	13554	2134	6998	2924	7164	1473	3143	10313	3700	7642	995	319	608	1087	20
		Row number of selected 'best' parameter set	10	10	18	10	11	11	9	9	19	27	9	14	14	19	27	9	16	14	10	9
	TFP Scanner parameters	Leading indicator	Mean of cluster simple LGR		Mean of cluster LGR		Mean of cluster GAM LGR		Dominant Pango lineage maximum LGR
		Cluster Min Age	14		7		14		7									7	14			28
		Cluster Max Age	56		56		56		56									84	56			56
		Cluster Min Descendants	20		20		20		20									20	20			20
	Cluster Filter Variables	LGR p-value threshold	10000		0.01		0.01		0.01									0.01	0.05			0.01
		Parent/sub-cluster replacement LGR threshold	0.85	0.9	0.6		0.8		0.85									0.75	0.85	0.9		0.9
		EWS threshold	0	0	0		0		0									0.2	0.05	0		0.7
	Earliest TP EWS lead (-ve) or lag (+ve) days	B.1.177	6	6	6	6	10	10	7	7	7	7	7	7	7	7	7	7	9	9	9	23	6
		Alpha	-6	-6	-6	-6	-6	-6	-6	-6	-6	-6	-6	-6	-6	-6	-6	-6	-6	-6	-6	-6	-6
		Delta (1)	-24	-24	-24	-24	-24	-24	-20	-20	-20	-20	-20	-20	-20	-20	-20	-20	-20	-24	-24	-4	-24
		Delta (2)	-1	-1	-1	-1	-1	-1	1	1	1	1	1	1	1	1	1	7	5	5	5	7	-1
		Delta (3)	-9	-9	-1	-1	-1	-1	-9	-9	-9	-9	-9	-9	-9	-9	-9	0	2	2	2	2	-9
		Omicron BA.1	6	6	6	6	6	6	6	6	6	6	6	6	6	6	6	8	6	6	6	8	6
		Omicron BA.2	-17	-17	-19	-19	-19	-19	-17	-17	-17	-17	-17	-17	-17	-17	-17	-17	-17	-17	-17	11	-19
		Mean across all waves	-6.42857	-6.42857	-5.57143	-5.57143	-5	-5	-5.42857	-5.42857	-5.42857	-5.42857	-5.42857	-5.42857	-5.42857	-5.42857	-5.42857	-3	-3	-3.57143	-3.57143	5.85714	-6.57143	7
		Mean across variant driven waves	-10.25	-10.25	-10.75	-10.75	-10.75	-10.75	-9.25	-9.25	-9.25	-9.25	-9.25	-9.25	-9.25	-9.25	-9.25	-8.75	-9.25	-10.25	-10.25	2.25	-10.75	4
	Number of FP EWS	B.1.177	5	5	1	1	5	5	4	4	4	4	4	4	4	4	4	5	2	4	4	0	0
		Alpha	0	0	0	0	0	0	0	0	0	0	0	0	0	0	0	0	0	0	0	0	0
		Delta (1)	14	14	17	17	6	6	2	2	2	2	2	2	2	2	2	0	0	0	0	0	0
		Delta (2)	0	0	0	0	0	0	0	0	0	0	0	0	0	0	0	0	0	0	0	0	0
		Delta (3)	0	0	0	0	0	0	0	0	0	0	0	0	0	0	0	0	0	0	0	0	0
		Omicron BA.1	1	1	1	1	2	2	2	2	2	2	2	2	2	2	2	0	2	2	2	0	0
		Omicron BA.2	0	0	3	3	3	3	0	0	0	0	0	0	0	0	0	0	0	0	0	0	0
		Mean across all waves	2.85714	2.85714	3.14286	3.14286	2.28571	2.28571	1.14286	1.14286	1.14286	1.14286	1.14286	1.14286	1.14286	1.14286	1.14286	0.714286	0.571429	0.857143	0.857143	0	0
		Mean across variant driven waves	3.75	3.75	5.25	5.25	2.75	2.75	1	1	1	1	1	1	1	1	1	0	0.5	0.5	0.5	0	0
	Number of FP EWS before earliest TP	B.1.177	1	1	0	0	3	3	0	0	0	0	0	0	0	0	0	0	0	0	0	0	0
		Alpha	0	0	0	0	0	0	0	0	0	0	0	0	0	0	0	0	0	0	0	0	0
		Delta (1)	14	14	14	14	6	6	2	2	2	2	2	2	2	2	2	0	0	0	0	0	0
		Delta (2)	0	0	0	0	0	0	0	0	0	0	0	0	0	0	0	0	0	0	0	0	0
		Delta (3)	0	0	0	0	0	0	0	0	0	0	0	0	0	0	0	0	0	0	0	0	0
		Omicron BA.1	1	1	0	0	2	2	2	2	2	2	2	2	2	2	2	0	0	0	0	0	0
		Omicron BA.2	0	0	1	1	1	1	0	0	0	0	0	0	0	0	0	0	0	0	0	0	0
		Mean across all waves	2.28571	2.28571	2.14286	2.14286	1.71429	1.71429	0.571429	0.571429	0.571429	0.571429	0.571429	0.571429	0.571429	0.571429	0.571429	0	0	0	0	0	0
		Mean across variant driven waves	3.75	3.75	3.75	3.75	2.25	2.25	1	1	1	1	1	1	1	1	1	0	0	0	0	0	0
	Precision or Positive Predictive Value (PPV)	B.1.177	0.642857	0.642857	0.8	0.8	0.583333	0.583333	0.764706	0.764706	0.764706	0.764706	0.764706	0.764706	0.764706	0.764706	0.764706	0.6875	0.818182	0.714286	0.714286	1	1
		Alpha	1	1	1	1	1	1	1	1	1	1	1	1	1	1	1	1	1	1	1	1	1
		Delta (1)	0.72	0.708333	0.527778	0.527778	0.571429	0.571429	0.951219	0.951219	0.951219	0.951219	0.951219	0.951219	0.951219	0.951219	0.951219	1	1	1	1	1	1
		Delta (2)	1	1	1	1	1	1	1	1	1	1	1	1	1	1	1	1	1	1	1	1	1
		Delta (3)	1	1	1	1	1	1	1	1	1	1	1	1	1	1	1	1	1	1	1	1	1
		Omicron BA.1	0.833333	0.888889	0.833333	0.833333	0.833333	0.833333	0.9	0.9	0.9	0.9	0.9	0.9	0.9	0.9	0.9	1	0.909091	0.909091	0.909091	1	1
		Omicron BA.2	1	1	0.666667	0.666667	0.25	0.25	1	1	1	1	1	1	1	1	1	1	1	1	1	1	1
		Mean across all waves	0.88517	0.89144	0.83254	0.83254	0.748299	0.748299	0.945132	0.945132	0.945132	0.945132	0.945132	0.945132	0.945132	0.945132	0.945132	0.955357	0.961039	0.946197	0.946197	1	1
		Mean across variant driven waves	0.888333	0.899306	0.756944	0.756944	0.66369	0.66369	0.962805	0.962805	0.962805	0.962805	0.962805	0.962805	0.962805	0.962805	0.962805	1	0.977273	0.977273	0.977273	1	1

## Sheet: 1
		Transmission Polymorphism Scan parameters			Cluster Filter Variables
								B.1.177								Alpha								Delta 1								Delta 2								Delta 3								Omicron BA.1
	Leading indicator	Cluster Min Age	Cluster Max Age	Cluster Min Descendants	LGR p-value threshold	Parent/sub-cluster replacement LGR threshold	EWS threshold	Earliest true positive date	Earliest true positive EWS lead (-ve) or lag (+ve) days	Number of EWS true positives	Number of EWS false positives	Number of EWS false positives BEFORE earliest true positive	Number of EWS false positives AFTER earliest true positive	PPV	PPV (using false positives before earliest true positive)	Earliest true positive date	Earliest true positive EWS lead (-ve) or lag (+ve) days	Number of EWS true positives	Number of EWS false positives	Number of EWS false positives BEFORE earliest true positive	Number of EWS false positives AFTER earliest true positive	PPV	PPV (using false positives before earliest true positive)	Earliest true positive date	Earliest true positive EWS lead (-ve) or lag (+ve) days	Number of EWS true positives	Number of EWS false positives	Number of EWS false positives BEFORE earliest true positive	Number of EWS false positives AFTER earliest true positive	PPV	PPV (using false positives before earliest true positive)	Earliest true positive date	Earliest true positive EWS lead (-ve) or lag (+ve) days	Number of EWS true positives	Number of EWS false positives	Number of EWS false positives BEFORE earliest true positive	Number of EWS false positives AFTER earliest true positive	PPV	PPV (using false positives before earliest true positive)	Earliest true positive date	Earliest true positive EWS lead (-ve) or lag (+ve) days	Number of EWS true positives	Number of EWS false positives	Number of EWS false positives BEFORE earliest true positive	Number of EWS false positives AFTER earliest true positive	PPV	PPV (using false positives before earliest true positive)	Earliest true positive date	Earliest true positive EWS lead (-ve) or lag (+ve) days
Min								18499	6	1	0	0	0	0.05	0.0588235	18589	-6	1	0	0	1	0.909091	1	18734	-24	1	0	0	0	0.142857	0.142857	18841	-1	1	0	0	0	1	1	18888	-9	1	0	0	0	1	1	18963	6
Max								18587	94	34	25	17	17	1	1	18658	63	28	1	0	1	1	1	18832	74	64	32	27	8	1	1	18884	42	32	0	0	0	1	1	18939	42	30	0	0	0	1	1	19019	62
Median								18515	22	9	8	3	3	0.545454	0.714286	18589	-6	5	0	0	1	1	1	18744	-14	46	15	14	1	0.736111	0.754098	18841	-1	17	0	0	#NUM!	1	1	18896	-1	7	0	0	#NUM!	1	1	18967	10
Mean								18514.7	21.705	9.83558	8.03743	4.68703	3.42156	0.535046	0.671708	18609	13.9785	7.96891	0.0029224	0	1	0.999825	1	18752.7	-5.25783	41.0845	14.4278	13.1376	1.37072	0.743439	0.759739	18844.5	2.51496	16.3346	0	0	#DIV/0!	1	1	18898.7	1.69477	9.1443	0	0	#DIV/0!	1	1	18970.2	13.2483
Row number	leading_indicator_type	TFPS_cluster_min_age	TFPS_cluster_max_age	TFPS_cluster_min_descendants	LGR_p_value_threshold	parent_sub_lgr_threshold	EWS_threshold	w2_earliest_tp_EWS_date	w2_lead_lag_days	w2_n_tp	w2_EWS_false_positive_n	w2_n_fp_before_tp	w2_n_fp_after_tp	w2_PPV	w2_PPV_fp_before_tp	w3_earliest_tp_EWS_date	w3_lead_lag_days	w3_n_tp	w3_EWS_false_positive_n	w3_n_fp_before_tp	w3_n_fp_after_tp	w3_PPV	w3_PPV_fp_before_tp	w4_earliest_tp_EWS_date	w4_lead_lag_days	w4_n_tp	w4_EWS_false_positive_n	w4_n_fp_before_tp	w4_n_fp_after_tp	w4_PPV	w4_PPV_fp_before_tp	w5_earliest_tp_EWS_date	w5_lead_lag_days	w5_n_tp	w5_EWS_false_positive_n	w5_n_fp_before_tp	w5_n_fp_after_tp	w5_PPV	w5_PPV_fp_before_tp	w6_earliest_tp_EWS_date	w6_lead_lag_days	w6_n_tp	w6_EWS_false_positive_n	w6_n_fp_before_tp	w6_n_fp_after_tp	w6_PPV	w6_PPV_fp_before_tp	w7_earliest_tp_EWS_date	w7_lead_lag_days
301841	tfps_lgr_max	7	56	20	0.01	0.6	0	18500	7	14	7	3	4	0.666667	0.823529	18589	-6	9	0	0	NA	1	1	18734	-24	52	20	16	4	0.722222	0.764706	18841	-1	30	0	0	NA	1	1	18888	-9	16	0	0	NA	1	1	18963	6
496164	tfps_lgr_simple_mean	14	56	20	10000	0.85	0	18499	6	9	5	1	4	0.642857	0.9	18589	-6	10	0	0	NA	1	1	18734	-24	36	14	14	0	0.72	0.72	18841	-1	23	0	0	NA	1	1	18888	-9	24	0	0	NA	1	1	18963	6
496211	tfps_lgr_simple_mean	14	56	20	10000	0.9	0	18499	6	9	5	1	4	0.642857	0.9	18589	-6	9	0	0	NA	1	1	18734	-24	34	14	14	0	0.708333	0.708333	18841	-1	23	0	0	NA	1	1	18888	-9	24	0	0	NA	1	1	18963	6
496212	tfps_lgr_simple_mean	14	56	20	10000	0.9	0.05	18499	6	8	5	1	4	0.615385	0.888889	18589	-6	6	0	0	NA	1	1	18734	-24	34	14	14	0	0.708333	0.708333	18841	-1	21	0	0	NA	1	1	18888	-9	22	0	0	NA	1	1	18963	6
496246	tfps_lgr_simple_mean	14	56	20	10000	0.95	0	18499	6	8	5	1	4	0.615385	0.888889	18589	-6	7	0	0	NA	1	1	18734	-24	33	14	14	0	0.702128	0.702128	18841	-1	21	0	0	NA	1	1	18888	-9	24	0	0	NA	1	1	18963	6
496283	tfps_lgr_simple_mean	14	56	20	10000	1	0	18499	6	8	5	1	4	0.615385	0.888889	18589	-6	9	0	0	NA	1	1	18734	-24	33	14	14	0	0.702128	0.702128	18841	-1	21	0	0	NA	1	1	18888	-9	24	0	0	NA	1	1	18963	6
326548	tfps_lgr_max	14	56	20	0.05	0.7	0	18502	9	13	7	4	3	0.65	0.764706	18589	-6	4	0	0	NA	1	1	18734	-24	54	16	15	1	0.771429	0.782609	18841	-1	23	0	0	NA	1	1	18888	-9	9	0	0	NA	1	1	18963	6
327457	tfps_lgr_max	14	56	20	10000	0.7	0	18502	9	14	7	4	3	0.666667	0.777778	18589	-6	4	0	0	NA	1	1	18734	-24	53	18	16	2	0.746479	0.768116	18841	-1	20	0	0	NA	1	1	18888	-9	3	0	0	NA	1	1	18963	6
325639	tfps_lgr_max	14	56	20	0.01	0.7	0	18503	10	12	8	5	3	0.6	0.705882	18589	-6	4	0	0	NA	1	1	18734	-24	55	16	15	1	0.774648	0.785714	18841	-1	23	0	0	NA	1	1	18888	-9	8	0	0	NA	1	1	18963	6
325740	tfps_lgr_max	14	56	20	0.01	0.75	0	18503	10	12	8	5	3	0.6	0.705882	18589	-6	4	0	0	NA	1	1	18734	-24	56	15	15	0	0.788732	0.788732	18841	-1	20	0	0	NA	1	1	18888	-9	8	0	0	NA	1	1	18963	6
379968	tfps_lgr_mean	7	84	20	10000	0.7	0	18500	7	8	2	1	1	0.8	0.888889	18589	-6	6	0	0	NA	1	1	18734	-24	28	17	14	3	0.622222	0.666667	18841	-1	28	0	0	NA	1	1	18888	-9	26	0	0	NA	1	1	18965	8
419845	tfps_lgr_simple_max	7	84	20	0.01	0.7	0	18500	7	15	6	0	6	0.714286	1	18589	-6	8	0	0	NA	1	1	18734	-24	53	22	17	5	0.706667	0.757143	18841	-1	30	0	0	NA	1	1	18888	-9	18	0	0	NA	1	1	18965	8
419943	tfps_lgr_simple_max	7	84	20	0.01	0.75	0	18500	7	16	5	0	5	0.761905	1	18589	-6	8	0	0	NA	1	1	18734	-24	54	21	17	4	0.72	0.760563	18841	-1	30	0	0	NA	1	1	18888	-9	19	0	0	NA	1	1	18965	8
420727	tfps_lgr_simple_max	7	84	20	0.05	0.7	0	18500	7	17	4	0	4	0.809524	1	18589	-6	8	0	0	NA	1	1	18734	-24	54	22	18	4	0.710526	0.75	18841	-1	30	0	0	NA	1	1	18888	-9	17	0	0	NA	1	1	18965	8
420825	tfps_lgr_simple_max	7	84	20	0.05	0.75	0	18500	7	17	4	0	4	0.809524	1	18589	-6	8	0	0	NA	1	1	18734	-24	55	21	18	3	0.723684	0.753425	18841	-1	30	0	0	NA	1	1	18888	-9	18	0	0	NA	1	1	18965	8
421609	tfps_lgr_simple_max	7	84	20	10000	0.7	0	18500	7	19	2	0	2	0.904762	1	18589	-6	8	0	0	NA	1	1	18734	-24	55	21	18	3	0.723684	0.753425	18841	-1	30	0	0	NA	1	1	18888	-9	17	0	0	NA	1	1	18965	8
421707	tfps_lgr_simple_max	7	84	20	10000	0.75	0	18500	7	19	2	0	2	0.904762	1	18589	-6	6	0	0	NA	1	1	18734	-24	56	20	18	2	0.736842	0.756757	18841	-1	30	0	0	NA	1	1	18888	-9	18	0	0	NA	1	1	18965	8
220460	tfps_lgr_gam_mean	7	56	20	0.05	0.7	0	18502	9	9	3	1	2	0.75	0.9	18589	-6	4	0	0	NA	1	1	18734	-24	16	15	14	1	0.516129	0.533333	18841	-1	19	0	0	NA	1	1	18891	-6	8	0	0	NA	1	1	18963	6
220499	tfps_lgr_gam_mean	7	56	20	0.05	0.75	0	18502	9	10	3	1	2	0.769231	0.909091	18589	-6	6	0	0	NA	1	1	18734	-24	13	15	14	1	0.464286	0.481482	18841	-1	19	0	0	NA	1	1	18891	-6	7	0	0	NA	1	1	18963	6
303861	tfps_lgr_max	7	56	20	10000	0.7	0	18500	7	15	6	3	3	0.714286	0.833333	18589	-6	8	0	0	NA	1	1	18734	-24	58	17	16	1	0.773333	0.783784	18841	-1	28	0	0	NA	1	1	18888	-9	9	0	0	NA	1	1	18968	11
303862	tfps_lgr_max	7	56	20	10000	0.7	0.05	18500	7	15	6	3	3	0.714286	0.833333	18589	-6	8	0	0	NA	1	1	18734	-24	55	16	15	1	0.774648	0.785714	18841	-1	25	0	0	NA	1	1	18888	-9	8	0	0	NA	1	1	18968	11
303962	tfps_lgr_max	7	56	20	10000	0.75	0	18500	7	15	6	3	3	0.714286	0.833333	18589	-6	8	0	0	NA	1	1	18734	-24	57	18	17	1	0.76	0.77027	18841	-1	27	0	0	NA	1	1	18888	-9	9	0	0	NA	1	1	18968	11
304063	tfps_lgr_max	7	56	20	10000	0.8	0	18500	7	15	6	3	3	0.714286	0.833333	18589	-6	10	0	0	NA	1	1	18734	-24	61	17	16	1	0.782051	0.792208	18841	-1	25	0	0	NA	1	1	18888	-9	9	0	0	NA	1	1	18968	11
304164	tfps_lgr_max	7	56	20	10000	0.85	0	18500	7	15	6	3	3	0.714286	0.833333	18589	-6	10	0	0	NA	1	1	18734	-24	61	17	16	1	0.782051	0.792208	18841	-1	25	0	0	NA	1	1	18888	-9	11	0	0	NA	1	1	18968	11
304265	tfps_lgr_max	7	56	20	10000	0.9	0	18500	7	16	6	3	3	0.727273	0.842105	18589	-6	10	0	0	NA	1	1	18734	-24	60	17	16	1	0.779221	0.789474	18841	-1	25	0	0	NA	1	1	18888	-9	11	0	0	NA	1	1	18968	11
304366	tfps_lgr_max	7	56	20	10000	0.95	0	18500	7	18	6	3	3	0.75	0.857143	18589	-6	10	0	0	NA	1	1	18734	-24	60	16	15	1	0.789474	0.8	18841	-1	26	0	0	NA	1	1	18888	-9	8	0	0	NA	1	1	18968	11
304467	tfps_lgr_max	7	56	20	10000	1	0	18500	7	19	5	3	2	0.791667	0.863636	18589	-6	10	0	0	NA	1	1	18734	-24	58	16	15	1	0.783784	0.79452	18841	-1	26	0	0	NA	1	1	18888	-9	8	0	0	NA	1	1	18968	11
496165	tfps_lgr_simple_mean	14	56	20	10000	0.85	0.05	18503	10	8	5	2	3	0.615385	0.8	18589	-6	8	0	0	NA	1	1	18734	-24	33	14	14	0	0.702128	0.702128	18841	-1	21	0	0	NA	1	1	18888	-9	22	0	0	NA	1	1	18963	6
256174	tfps_lgr_gam_wtd_mean	7	56	20	0.01	0.85	0	18501	8	11	7	1	6	0.611111	0.916667	18589	-6	5	0	0	NA	1	1	18734	-24	10	13	13	0	0.434783	0.434783	18842	0	16	0	0	NA	1	1	18892	-5	6	0	0	NA	1	1	18963	6
301842	tfps_lgr_max	7	56	20	0.01	0.6	0.05	18500	7	14	7	3	4	0.666667	0.823529	18589	-6	6	0	0	NA	1	1	18734	-24	52	19	15	4	0.732394	0.776119	18841	-1	30	0	0	NA	1	1	18888	-9	15	0	0	NA	1	1	18969	12
301843	tfps_lgr_max	7	56	20	0.01	0.6	0.1	18500	7	14	7	3	4	0.666667	0.823529	18589	-6	6	0	0	NA	1	1	18734	-24	52	19	15	4	0.732394	0.776119	18841	-1	28	0	0	NA	1	1	18888	-9	11	0	0	NA	1	1	18969	12
301844	tfps_lgr_max	7	56	20	0.01	0.6	0.15	18500	7	14	7	3	4	0.666667	0.823529	18589	-6	6	0	0	NA	1	1	18734	-24	52	19	15	4	0.732394	0.776119	18841	-1	25	0	0	NA	1	1	18888	-9	10	0	0	NA	1	1	18969	12
301845	tfps_lgr_max	7	56	20	0.01	0.6	0.2	18500	7	14	7	3	4	0.666667	0.823529	18589	-6	6	0	0	NA	1	1	18734	-24	51	18	15	3	0.73913	0.772727	18841	-1	25	0	0	NA	1	1	18888	-9	8	0	0	NA	1	1	18969	12
301846	tfps_lgr_max	7	56	20	0.01	0.6	0.25	18500	7	14	7	3	4	0.666667	0.823529	18589	-6	6	0	0	NA	1	1	18734	-24	49	18	15	3	0.731343	0.765625	18841	-1	23	0	0	NA	1	1	18888	-9	8	0	0	NA	1	1	18969	12
301847	tfps_lgr_max	7	56	20	0.01	0.6	0.3	18500	7	14	7	3	4	0.666667	0.823529	18589	-6	6	0	0	NA	1	1	18734	-24	48	18	15	3	0.727273	0.761905	18841	-1	23	0	0	NA	1	1	18888	-9	6	0	0	NA	1	1	18969	12
301848	tfps_lgr_max	7	56	20	0.01	0.6	0.35	18500	7	14	7	3	4	0.666667	0.823529	18589	-6	6	0	0	NA	1	1	18734	-24	48	18	15	3	0.727273	0.761905	18841	-1	20	0	0	NA	1	1	18888	-9	6	0	0	NA	1	1	18969	12
301849	tfps_lgr_max	7	56	20	0.01	0.6	0.4	18500	7	14	7	3	4	0.666667	0.823529	18589	-6	6	0	0	NA	1	1	18734	-24	47	18	15	3	0.723077	0.758065	18841	-1	20	0	0	NA	1	1	18888	-9	5	0	0	NA	1	1	18969	12
301850	tfps_lgr_max	7	56	20	0.01	0.6	0.45	18500	7	13	7	3	4	0.65	0.8125	18589	-6	3	0	0	NA	1	1	18734	-24	47	18	15	3	0.723077	0.758065	18841	-1	20	0	0	NA	1	1	18888	-9	5	0	0	NA	1	1	18969	12
301942	tfps_lgr_max	7	56	20	0.01	0.65	0	18500	7	15	6	3	3	0.714286	0.833333	18589	-6	9	0	0	NA	1	1	18734	-24	53	18	15	3	0.746479	0.779412	18841	-1	30	0	0	NA	1	1	18888	-9	17	0	0	NA	1	1	18969	12
301943	tfps_lgr_max	7	56	20	0.01	0.65	0.05	18500	7	15	6	3	3	0.714286	0.833333	18589	-6	8	0	0	NA	1	1	18734	-24	53	18	15	3	0.746479	0.779412	18841	-1	28	0	0	NA	1	1	18888	-9	14	0	0	NA	1	1	18969	12
301944	tfps_lgr_max	7	56	20	0.01	0.65	0.1	18500	7	15	6	3	3	0.714286	0.833333	18589	-6	6	0	0	NA	1	1	18734	-24	53	18	15	3	0.746479	0.779412	18841	-1	25	0	0	NA	1	1	18888	-9	10	0	0	NA	1	1	18969	12
301945	tfps_lgr_max	7	56	20	0.01	0.65	0.15	18500	7	15	6	3	3	0.714286	0.833333	18589	-6	6	0	0	NA	1	1	18734	-24	53	18	15	3	0.746479	0.779412	18841	-1	25	0	0	NA	1	1	18888	-9	10	0	0	NA	1	1	18969	12
301946	tfps_lgr_max	7	56	20	0.01	0.65	0.2	18500	7	15	6	3	3	0.714286	0.833333	18589	-6	6	0	0	NA	1	1	18734	-24	52	17	15	2	0.753623	0.776119	18841	-1	25	0	0	NA	1	1	18888	-9	8	0	0	NA	1	1	18969	12
301947	tfps_lgr_max	7	56	20	0.01	0.65	0.25	18500	7	15	6	3	3	0.714286	0.833333	18589	-6	6	0	0	NA	1	1	18734	-24	50	17	15	2	0.746269	0.769231	18841	-1	24	0	0	NA	1	1	18888	-9	6	0	0	NA	1	1	18969	12
301948	tfps_lgr_max	7	56	20	0.01	0.65	0.3	18500	7	15	6	3	3	0.714286	0.833333	18589	-6	6	0	0	NA	1	1	18734	-24	49	17	15	2	0.742424	0.765625	18841	-1	23	0	0	NA	1	1	18888	-9	6	0	0	NA	1	1	18969	12
301949	tfps_lgr_max	7	56	20	0.01	0.65	0.35	18500	7	15	6	3	3	0.714286	0.833333	18589	-6	6	0	0	NA	1	1	18734	-24	49	17	15	2	0.742424	0.765625	18841	-1	23	0	0	NA	1	1	18888	-9	6	0	0	NA	1	1	18969	12
301950	tfps_lgr_max	7	56	20	0.01	0.65	0.4	18500	7	14	6	3	3	0.7	0.823529	18589	-6	5	0	0	NA	1	1	18734	-24	48	17	15	2	0.738461	0.761905	18841	-1	23	0	0	NA	1	1	18888	-9	5	0	0	NA	1	1	18969	12
301951	tfps_lgr_max	7	56	20	0.01	0.65	0.45	18500	7	14	6	3	3	0.7	0.823529	18589	-6	3	0	0	NA	1	1	18734	-24	48	17	15	2	0.738461	0.761905	18841	-1	21	0	0	NA	1	1	18888	-9	5	0	0	NA	1	1	18969	12
302043	tfps_lgr_max	7	56	20	0.01	0.7	0	18500	7	14	7	3	4	0.666667	0.823529	18589	-6	9	0	0	NA	1	1	18734	-24	54	18	16	2	0.75	0.771429	18841	-1	30	0	0	NA	1	1	18888	-9	17	0	0	NA	1	1	18969	12
302044	tfps_lgr_max	7	56	20	0.01	0.7	0.05	18500	7	14	7	3	4	0.666667	0.823529	18589	-6	9	0	0	NA	1	1	18734	-24	54	18	16	2	0.75	0.771429	18841	-1	30	0	0	NA	1	1	18888	-9	12	0	0	NA	1	1	18969	12
302045	tfps_lgr_max	7	56	20	0.01	0.7	0.1	18500	7	14	7	3	4	0.666667	0.823529	18589	-6	7	0	0	NA	1	1	18734	-24	54	17	15	2	0.760563	0.782609	18841	-1	26	0	0	NA	1	1	18888	-9	10	0	0	NA	1	1	18969	12
302046	tfps_lgr_max	7	56	20	0.01	0.7	0.15	18500	7	14	7	3	4	0.666667	0.823529	18589	-6	7	0	0	NA	1	1	18734	-24	54	17	15	2	0.760563	0.782609	18841	-1	26	0	0	NA	1	1	18888	-9	9	0	0	NA	1	1	18969	12
302047	tfps_lgr_max	7	56	20	0.01	0.7	0.2	18500	7	14	7	3	4	0.666667	0.823529	18589	-6	7	0	0	NA	1	1	18734	-24	53	16	15	1	0.768116	0.779412	18841	-1	24	0	0	NA	1	1	18888	-9	8	0	0	NA	1	1	18969	12
302048	tfps_lgr_max	7	56	20	0.01	0.7	0.25	18500	7	14	7	3	4	0.666667	0.823529	18589	-6	7	0	0	NA	1	1	18734	-24	51	16	15	1	0.761194	0.772727	18841	-1	24	0	0	NA	1	1	18888	-9	6	0	0	NA	1	1	18969	12
302049	tfps_lgr_max	7	56	20	0.01	0.7	0.3	18500	7	14	7	3	4	0.666667	0.823529	18589	-6	7	0	0	NA	1	1	18734	-24	50	16	15	1	0.757576	0.769231	18841	-1	23	0	0	NA	1	1	18888	-9	6	0	0	NA	1	1	18969	12
302050	tfps_lgr_max	7	56	20	0.01	0.7	0.35	18500	7	14	7	3	4	0.666667	0.823529	18589	-6	7	0	0	NA	1	1	18734	-24	50	16	15	1	0.757576	0.769231	18841	-1	23	0	0	NA	1	1	18888	-9	5	0	0	NA	1	1	18969	12
302051	tfps_lgr_max	7	56	20	0.01	0.7	0.4	18500	7	13	7	3	4	0.65	0.8125	18589	-6	5	0	0	NA	1	1	18734	-24	49	16	15	1	0.753846	0.765625	18841	-1	21	0	0	NA	1	1	18888	-9	5	0	0	NA	1	1	18969	12
302052	tfps_lgr_max	7	56	20	0.01	0.7	0.45	18500	7	13	7	3	4	0.65	0.8125	18589	-6	3	0	0	NA	1	1	18734	-24	48	16	15	1	0.75	0.761905	18841	-1	20	0	0	NA	1	1	18888	-9	5	0	0	NA	1	1	18969	12
302144	tfps_lgr_max	7	56	20	0.01	0.75	0	18500	7	14	7	3	4	0.666667	0.823529	18589	-6	9	0	0	NA	1	1	18734	-24	57	19	18	1	0.75	0.76	18841	-1	30	0	0	NA	1	1	18888	-9	16	0	0	NA	1	1	18969	12
302145	tfps_lgr_max	7	56	20	0.01	0.75	0.05	18500	7	14	7	3	4	0.666667	0.823529	18589	-6	9	0	0	NA	1	1	18734	-24	57	17	16	1	0.77027	0.780822	18841	-1	28	0	0	NA	1	1	18888	-9	10	0	0	NA	1	1	18969	12
302146	tfps_lgr_max	7	56	20	0.01	0.75	0.1	18500	7	14	7	3	4	0.666667	0.823529	18589	-6	7	0	0	NA	1	1	18734	-24	57	16	15	1	0.780822	0.791667	18841	-1	26	0	0	NA	1	1	18888	-9	10	0	0	NA	1	1	18969	12
302147	tfps_lgr_max	7	56	20	0.01	0.75	0.15	18500	7	14	7	3	4	0.666667	0.823529	18589	-6	7	0	0	NA	1	1	18734	-24	56	15	15	0	0.788732	0.788732	18841	-1	26	0	0	NA	1	1	18888	-9	9	0	0	NA	1	1	18969	12
302148	tfps_lgr_max	7	56	20	0.01	0.75	0.2	18500	7	14	7	3	4	0.666667	0.823529	18589	-6	7	0	0	NA	1	1	18734	-24	56	15	15	0	0.788732	0.788732	18841	-1	24	0	0	NA	1	1	18888	-9	6	0	0	NA	1	1	18969	12
302149	tfps_lgr_max	7	56	20	0.01	0.75	0.25	18500	7	14	7	3	4	0.666667	0.823529	18589	-6	7	0	0	NA	1	1	18734	-24	54	15	15	0	0.782609	0.782609	18841	-1	24	0	0	NA	1	1	18888	-9	6	0	0	NA	1	1	18969	12
302150	tfps_lgr_max	7	56	20	0.01	0.75	0.3	18500	7	14	7	3	4	0.666667	0.823529	18589	-6	7	0	0	NA	1	1	18734	-24	54	15	15	0	0.782609	0.782609	18841	-1	23	0	0	NA	1	1	18888	-9	6	0	0	NA	1	1	18969	12
302151	tfps_lgr_max	7	56	20	0.01	0.75	0.35	18500	7	14	7	3	4	0.666667	0.823529	18589	-6	7	0	0	NA	1	1	18734	-24	54	15	15	0	0.782609	0.782609	18841	-1	23	0	0	NA	1	1	18888	-9	5	0	0	NA	1	1	18969	12
302245	tfps_lgr_max	7	56	20	0.01	0.8	0	18500	7	14	7	3	4	0.666667	0.823529	18589	-6	11	0	0	NA	1	1	18734	-24	61	17	17	0	0.782051	0.782051	18841	-1	28	0	0	NA	1	1	18888	-9	12	0	0	NA	1	1	18969	12
302246	tfps_lgr_max	7	56	20	0.01	0.8	0.05	18500	7	14	7	3	4	0.666667	0.823529	18589	-6	9	0	0	NA	1	1	18734	-24	59	16	16	0	0.786667	0.786667	18841	-1	26	0	0	NA	1	1	18888	-9	10	0	0	NA	1	1	18969	12
302247	tfps_lgr_max	7	56	20	0.01	0.8	0.1	18500	7	14	7	3	4	0.666667	0.823529	18589	-6	9	0	0	NA	1	1	18734	-24	59	16	16	0	0.786667	0.786667	18841	-1	26	0	0	NA	1	1	18888	-9	9	0	0	NA	1	1	18969	12
302248	tfps_lgr_max	7	56	20	0.01	0.8	0.15	18500	7	14	7	3	4	0.666667	0.823529	18589	-6	9	0	0	NA	1	1	18734	-24	59	15	15	0	0.797297	0.797297	18841	-1	24	0	0	NA	1	1	18888	-9	6	0	0	NA	1	1	18969	12
302249	tfps_lgr_max	7	56	20	0.01	0.8	0.2	18500	7	14	7	3	4	0.666667	0.823529	18589	-6	9	0	0	NA	1	1	18734	-24	57	15	15	0	0.791667	0.791667	18841	-1	24	0	0	NA	1	1	18888	-9	6	0	0	NA	1	1	18969	12
302250	tfps_lgr_max	7	56	20	0.01	0.8	0.25	18500	7	14	7	3	4	0.666667	0.823529	18589	-6	9	0	0	NA	1	1	18734	-24	56	15	15	0	0.788732	0.788732	18841	-1	23	0	0	NA	1	1	18888	-9	6	0	0	NA	1	1	18969	12
302251	tfps_lgr_max	7	56	20	0.01	0.8	0.3	18500	7	14	7	3	4	0.666667	0.823529	18589	-6	9	0	0	NA	1	1	18734	-24	56	15	15	0	0.788732	0.788732	18841	-1	23	0	0	NA	1	1	18888	-9	5	0	0	NA	1	1	18969	12
302252	tfps_lgr_max	7	56	20	0.01	0.8	0.35	18500	7	14	7	3	4	0.666667	0.823529	18589	-6	8	0	0	NA	1	1	18734	-24	55	15	15	0	0.785714	0.785714	18841	-1	21	0	0	NA	1	1	18888	-9	5	0	0	NA	1	1	18969	12
302346	tfps_lgr_max	7	56	20	0.01	0.85	0	18500	7	14	7	3	4	0.666667	0.823529	18589	-6	11	0	0	NA	1	1	18734	-24	61	17	17	0	0.782051	0.782051	18841	-1	26	0	0	NA	1	1	18888	-9	12	0	0	NA	1	1	18969	12
302347	tfps_lgr_max	7	56	20	0.01	0.85	0.05	18500	7	14	7	3	4	0.666667	0.823529	18589	-6	9	0	0	NA	1	1	18734	-24	59	16	16	0	0.786667	0.786667	18841	-1	26	0	0	NA	1	1	18888	-9	10	0	0	NA	1	1	18969	12
302348	tfps_lgr_max	7	56	20	0.01	0.85	0.1	18500	7	14	7	3	4	0.666667	0.823529	18589	-6	9	0	0	NA	1	1	18734	-24	59	16	16	0	0.786667	0.786667	18841	-1	25	0	0	NA	1	1	18888	-9	9	0	0	NA	1	1	18969	12
302349	tfps_lgr_max	7	56	20	0.01	0.85	0.15	18500	7	14	7	3	4	0.666667	0.823529	18589	-6	9	0	0	NA	1	1	18734	-24	57	15	15	0	0.791667	0.791667	18841	-1	24	0	0	NA	1	1	18888	-9	8	0	0	NA	1	1	18969	12
302350	tfps_lgr_max	7	56	20	0.01	0.85	0.2	18500	7	14	7	3	4	0.666667	0.823529	18589	-6	9	0	0	NA	1	1	18734	-24	57	15	15	0	0.791667	0.791667	18841	-1	23	0	0	NA	1	1	18888	-9	8	0	0	NA	1	1	18969	12
302351	tfps_lgr_max	7	56	20	0.01	0.85	0.25	18500	7	14	7	3	4	0.666667	0.823529	18589	-6	9	0	0	NA	1	1	18734	-24	56	15	15	0	0.788732	0.788732	18841	-1	23	0	0	NA	1	1	18888	-9	6	0	0	NA	1	1	18969	12
302352	tfps_lgr_max	7	56	20	0.01	0.85	0.3	18500	7	14	7	3	4	0.666667	0.823529	18589	-6	9	0	0	NA	1	1	18734	-24	56	15	15	0	0.788732	0.788732	18841	-1	23	0	0	NA	1	1	18888	-9	5	0	0	NA	1	1	18969	12
302353	tfps_lgr_max	7	56	20	0.01	0.85	0.35	18500	7	13	7	3	4	0.65	0.8125	18589	-6	8	0	0	NA	1	1	18734	-24	55	15	15	0	0.785714	0.785714	18841	-1	21	0	0	NA	1	1	18888	-9	5	0	0	NA	1	1	18969	12
302447	tfps_lgr_max	7	56	20	0.01	0.9	0	18500	7	15	7	3	4	0.681818	0.833333	18589	-6	9	0	0	NA	1	1	18734	-24	61	16	16	0	0.792208	0.792208	18841	-1	26	0	0	NA	1	1	18888	-9	10	0	0	NA	1	1	18969	12
302448	tfps_lgr_max	7	56	20	0.01	0.9	0.05	18500	7	15	7	3	4	0.681818	0.833333	18589	-6	9	0	0	NA	1	1	18734	-24	59	16	16	0	0.786667	0.786667	18841	-1	26	0	0	NA	1	1	18888	-9	10	0	0	NA	1	1	18969	12
302449	tfps_lgr_max	7	56	20	0.01	0.9	0.1	18500	7	15	7	3	4	0.681818	0.833333	18589	-6	9	0	0	NA	1	1	18734	-24	57	15	15	0	0.791667	0.791667	18841	-1	25	0	0	NA	1	1	18888	-9	8	0	0	NA	1	1	18969	12
302450	tfps_lgr_max	7	56	20	0.01	0.9	0.15	18500	7	15	7	3	4	0.681818	0.833333	18589	-6	9	0	0	NA	1	1	18734	-24	56	15	15	0	0.788732	0.788732	18841	-1	24	0	0	NA	1	1	18888	-9	8	0	0	NA	1	1	18969	12
302451	tfps_lgr_max	7	56	20	0.01	0.9	0.2	18500	7	15	7	3	4	0.681818	0.833333	18589	-6	8	0	0	NA	1	1	18734	-24	56	15	15	0	0.788732	0.788732	18841	-1	23	0	0	NA	1	1	18888	-9	6	0	0	NA	1	1	18969	12
302452	tfps_lgr_max	7	56	20	0.01	0.9	0.25	18500	7	15	7	3	4	0.681818	0.833333	18589	-6	5	0	0	NA	1	1	18734	-24	56	15	15	0	0.788732	0.788732	18841	-1	23	0	0	NA	1	1	18888	-9	6	0	0	NA	1	1	18969	12
302453	tfps_lgr_max	7	56	20	0.01	0.9	0.3	18500	7	15	7	3	4	0.681818	0.833333	18589	-6	4	0	0	NA	1	1	18734	-24	55	15	15	0	0.785714	0.785714	18841	-1	21	0	0	NA	1	1	18888	-9	5	0	0	NA	1	1	18969	12
302548	tfps_lgr_max	7	56	20	0.01	0.95	0	18500	7	16	7	3	4	0.695652	0.842105	18589	-6	9	0	0	NA	1	1	18734	-24	61	16	16	0	0.792208	0.792208	18841	-1	28	0	0	NA	1	1	18888	-9	10	0	0	NA	1	1	18969	12
302549	tfps_lgr_max	7	56	20	0.01	0.95	0.05	18500	7	16	7	3	4	0.695652	0.842105	18589	-6	9	0	0	NA	1	1	18734	-24	61	15	15	0	0.802632	0.802632	18841	-1	28	0	0	NA	1	1	18888	-9	9	0	0	NA	1	1	18969	12
302550	tfps_lgr_max	7	56	20	0.01	0.95	0.1	18500	7	16	7	3	4	0.695652	0.842105	18589	-6	9	0	0	NA	1	1	18734	-24	59	15	15	0	0.797297	0.797297	18841	-1	26	0	0	NA	1	1	18888	-9	8	0	0	NA	1	1	18969	12
302551	tfps_lgr_max	7	56	20	0.01	0.95	0.15	18500	7	16	7	3	4	0.695652	0.842105	18589	-6	8	0	0	NA	1	1	18734	-24	58	15	15	0	0.79452	0.79452	18841	-1	24	0	0	NA	1	1	18888	-9	6	0	0	NA	1	1	18969	12
302552	tfps_lgr_max	7	56	20	0.01	0.95	0.2	18500	7	16	7	3	4	0.695652	0.842105	18589	-6	5	0	0	NA	1	1	18734	-24	56	15	15	0	0.788732	0.788732	18841	-1	23	0	0	NA	1	1	18888	-9	5	0	0	NA	1	1	18969	12
302649	tfps_lgr_max	7	56	20	0.01	1	0	18500	7	16	7	3	4	0.695652	0.842105	18589	-6	9	0	0	NA	1	1	18734	-24	61	16	16	0	0.792208	0.792208	18841	-1	27	0	0	NA	1	1	18888	-9	10	0	0	NA	1	1	18969	12
302650	tfps_lgr_max	7	56	20	0.01	1	0.05	18500	7	16	7	3	4	0.695652	0.842105	18589	-6	9	0	0	NA	1	1	18734	-24	59	15	15	0	0.797297	0.797297	18841	-1	26	0	0	NA	1	1	18888	-9	8	0	0	NA	1	1	18969	12
302651	tfps_lgr_max	7	56	20	0.01	1	0.1	18500	7	16	7	3	4	0.695652	0.842105	18589	-6	9	0	0	NA	1	1	18734	-24	58	15	15	0	0.79452	0.79452	18841	-1	25	0	0	NA	1	1	18888	-9	8	0	0	NA	1	1	18969	12
302652	tfps_lgr_max	7	56	20	0.01	1	0.15	18500	7	16	7	3	4	0.695652	0.842105	18589	-6	8	0	0	NA	1	1	18734	-24	58	15	15	0	0.79452	0.79452	18841	-1	23	0	0	NA	1	1	18888	-9	6	0	0	NA	1	1	18969	12
302653	tfps_lgr_max	7	56	20	0.01	1	0.2	18500	7	16	7	3	4	0.695652	0.842105	18589	-6	5	0	0	NA	1	1	18734	-24	58	15	15	0	0.79452	0.79452	18841	-1	23	0	0	NA	1	1	18888	-9	5	0	0	NA	1	1	18969	12
302750	tfps_lgr_max	7	56	20	0.05	0.6	0	18500	7	13	8	3	5	0.619048	0.8125	18589	-6	7	0	0	NA	1	1	18734	-24	55	18	15	3	0.753425	0.785714	18841	-1	30	0	0	NA	1	1	18888	-9	16	0	0	NA	1	1	18969	12
302751	tfps_lgr_max	7	56	20	0.05	0.6	0.05	18500	7	13	8	3	5	0.619048	0.8125	18589	-6	6	0	0	NA	1	1	18734	-24	55	18	15	3	0.753425	0.785714	18841	-1	28	0	0	NA	1	1	18888	-9	13	0	0	NA	1	1	18969	12
302752	tfps_lgr_max	7	56	20	0.05	0.6	0.1	18500	7	13	8	3	5	0.619048	0.8125	18589	-6	6	0	0	NA	1	1	18734	-24	55	18	15	3	0.753425	0.785714	18841	-1	25	0	0	NA	1	1	18888	-9	9	0	0	NA	1	1	18969	12
302753	tfps_lgr_max	7	56	20	0.05	0.6	0.15	18500	7	13	8	3	5	0.619048	0.8125	18589	-6	6	0	0	NA	1	1	18734	-24	52	18	15	3	0.742857	0.776119	18841	-1	25	0	0	NA	1	1	18888	-9	7	0	0	NA	1	1	18969	12
302754	tfps_lgr_max	7	56	20	0.05	0.6	0.2	18500	7	13	8	3	5	0.619048	0.8125	18589	-6	6	0	0	NA	1	1	18734	-24	52	18	15	3	0.742857	0.776119	18841	-1	24	0	0	NA	1	1	18888	-9	6	0	0	NA	1	1	18969	12
302755	tfps_lgr_max	7	56	20	0.05	0.6	0.25	18500	7	13	8	3	5	0.619048	0.8125	18589	-6	6	0	0	NA	1	1	18734	-24	48	18	15	3	0.727273	0.761905	18841	-1	24	0	0	NA	1	1	18888	-9	6	0	0	NA	1	1	18969	12
302756	tfps_lgr_max	7	56	20	0.05	0.6	0.3	18500	7	13	8	3	5	0.619048	0.8125	18589	-6	6	0	0	NA	1	1	18734	-24	48	18	15	3	0.727273	0.761905	18841	-1	21	0	0	NA	1	1	18888	-9	6	0	0	NA	1	1	18969	12
302757	tfps_lgr_max	7	56	20	0.05	0.6	0.35	18500	7	12	8	3	5	0.6	0.8	18589	-6	6	0	0	NA	1	1	18734	-24	48	18	15	3	0.727273	0.761905	18841	-1	21	0	0	NA	1	1	18888	-9	5	0	0	NA	1	1	18969	12
302758	tfps_lgr_max	7	56	20	0.05	0.6	0.4	18500	7	12	8	3	5	0.6	0.8	18589	-6	6	0	0	NA	1	1	18734	-24	48	18	15	3	0.727273	0.761905	18841	-1	21	0	0	NA	1	1	18888	-9	5	0	0	NA	1	1	18969	12
302851	tfps_lgr_max	7	56	20	0.05	0.65	0	18500	7	14	7	3	4	0.666667	0.823529	18589	-6	8	0	0	NA	1	1	18734	-24	57	17	15	2	0.77027	0.791667	18841	-1	28	0	0	NA	1	1	18888	-9	14	0	0	NA	1	1	18969	12
302852	tfps_lgr_max	7	56	20	0.05	0.65	0.05	18500	7	14	7	3	4	0.666667	0.823529	18589	-6	6	0	0	NA	1	1	18734	-24	57	17	15	2	0.77027	0.791667	18841	-1	28	0	0	NA	1	1	18888	-9	9	0	0	NA	1	1	18969	12
302853	tfps_lgr_max	7	56	20	0.05	0.65	0.1	18500	7	14	7	3	4	0.666667	0.823529	18589	-6	6	0	0	NA	1	1	18734	-24	56	17	15	2	0.767123	0.788732	18841	-1	26	0	0	NA	1	1	18888	-9	8	0	0	NA	1	1	18969	12
302854	tfps_lgr_max	7	56	20	0.05	0.65	0.15	18500	7	14	7	3	4	0.666667	0.823529	18589	-6	6	0	0	NA	1	1	18734	-24	54	17	15	2	0.760563	0.782609	18841	-1	26	0	0	NA	1	1	18888	-9	6	0	0	NA	1	1	18969	12
302855	tfps_lgr_max	7	56	20	0.05	0.65	0.2	18500	7	14	7	3	4	0.666667	0.823529	18589	-6	6	0	0	NA	1	1	18734	-24	50	17	15	2	0.746269	0.769231	18841	-1	25	0	0	NA	1	1	18888	-9	6	0	0	NA	1	1	18969	12
302856	tfps_lgr_max	7	56	20	0.05	0.65	0.25	18500	7	14	7	3	4	0.666667	0.823529	18589	-6	6	0	0	NA	1	1	18734	-24	49	17	15	2	0.742424	0.765625	18841	-1	25	0	0	NA	1	1	18888	-9	6	0	0	NA	1	1	18969	12
302857	tfps_lgr_max	7	56	20	0.05	0.65	0.3	18500	7	13	7	3	4	0.65	0.8125	18589	-6	6	0	0	NA	1	1	18734	-24	49	17	15	2	0.742424	0.765625	18841	-1	24	0	0	NA	1	1	18888	-9	5	0	0	NA	1	1	18969	12
302858	tfps_lgr_max	7	56	20	0.05	0.65	0.35	18500	7	13	7	3	4	0.65	0.8125	18589	-6	5	0	0	NA	1	1	18734	-24	49	17	15	2	0.742424	0.765625	18841	-1	24	0	0	NA	1	1	18888	-9	5	0	0	NA	1	1	18969	12
302952	tfps_lgr_max	7	56	20	0.05	0.7	0	18500	7	13	8	3	5	0.619048	0.8125	18589	-6	9	0	0	NA	1	1	18734	-24	58	18	17	1	0.763158	0.773333	18841	-1	30	0	0	NA	1	1	18888	-9	10	0	0	NA	1	1	18969	12
302953	tfps_lgr_max	7	56	20	0.05	0.7	0.05	18500	7	13	8	3	5	0.619048	0.8125	18589	-6	7	0	0	NA	1	1	18734	-24	56	17	16	1	0.767123	0.777778	18841	-1	28	0	0	NA	1	1	18888	-9	9	0	0	NA	1	1	18969	12
302954	tfps_lgr_max	7	56	20	0.05	0.7	0.1	18500	7	13	8	3	5	0.619048	0.8125	18589	-6	7	0	0	NA	1	1	18734	-24	55	16	15	1	0.774648	0.785714	18841	-1	26	0	0	NA	1	1	18888	-9	8	0	0	NA	1	1	18969	12
302955	tfps_lgr_max	7	56	20	0.05	0.7	0.15	18500	7	13	8	3	5	0.619048	0.8125	18589	-6	7	0	0	NA	1	1	18734	-24	55	16	15	1	0.774648	0.785714	18841	-1	25	0	0	NA	1	1	18888	-9	6	0	0	NA	1	1	18969	12
302956	tfps_lgr_max	7	56	20	0.05	0.7	0.2	18500	7	13	8	3	5	0.619048	0.8125	18589	-6	7	0	0	NA	1	1	18734	-24	51	16	15	1	0.761194	0.772727	18841	-1	25	0	0	NA	1	1	18888	-9	6	0	0	NA	1	1	18969	12
302957	tfps_lgr_max	7	56	20	0.05	0.7	0.25	18500	7	13	8	3	5	0.619048	0.8125	18589	-6	7	0	0	NA	1	1	18734	-24	50	16	15	1	0.757576	0.769231	18841	-1	24	0	0	NA	1	1	18888	-9	6	0	0	NA	1	1	18969	12
302958	tfps_lgr_max	7	56	20	0.05	0.7	0.3	18500	7	12	8	3	5	0.6	0.8	18589	-6	6	0	0	NA	1	1	18734	-24	50	16	15	1	0.757576	0.769231	18841	-1	24	0	0	NA	1	1	18888	-9	5	0	0	NA	1	1	18969	12
303053	tfps_lgr_max	7	56	20	0.05	0.75	0	18500	7	13	8	3	5	0.619048	0.8125	18589	-6	9	0	0	NA	1	1	18734	-24	59	18	17	1	0.766234	0.776316	18841	-1	28	0	0	NA	1	1	18888	-9	9	0	0	NA	1	1	18969	12
303054	tfps_lgr_max	7	56	20	0.05	0.75	0.05	18500	7	13	8	3	5	0.619048	0.8125	18589	-6	7	0	0	NA	1	1	18734	-24	57	17	16	1	0.77027	0.780822	18841	-1	28	0	0	NA	1	1	18888	-9	8	0	0	NA	1	1	18969	12
303055	tfps_lgr_max	7	56	20	0.05	0.75	0.1	18500	7	13	8	3	5	0.619048	0.8125	18589	-6	7	0	0	NA	1	1	18734	-24	55	16	15	1	0.774648	0.785714	18841	-1	26	0	0	NA	1	1	18888	-9	6	0	0	NA	1	1	18969	12
303056	tfps_lgr_max	7	56	20	0.05	0.75	0.15	18500	7	13	8	3	5	0.619048	0.8125	18589	-6	7	0	0	NA	1	1	18734	-24	55	16	15	1	0.774648	0.785714	18841	-1	25	0	0	NA	1	1	18888	-9	6	0	0	NA	1	1	18969	12
303057	tfps_lgr_max	7	56	20	0.05	0.75	0.2	18500	7	13	8	3	5	0.619048	0.8125	18589	-6	7	0	0	NA	1	1	18734	-24	53	16	15	1	0.768116	0.779412	18841	-1	24	0	0	NA	1	1	18888	-9	6	0	0	NA	1	1	18969	12
303058	tfps_lgr_max	7	56	20	0.05	0.75	0.25	18500	7	13	8	3	5	0.619048	0.8125	18589	-6	7	0	0	NA	1	1	18734	-24	53	16	15	1	0.768116	0.779412	18841	-1	24	0	0	NA	1	1	18888	-9	5	0	0	NA	1	1	18969	12
303154	tfps_lgr_max	7	56	20	0.05	0.8	0	18500	7	13	8	3	5	0.619048	0.8125	18589	-6	11	0	0	NA	1	1	18734	-24	61	17	16	1	0.782051	0.792208	18841	-1	28	0	0	NA	1	1	18888	-9	9	0	0	NA	1	1	18969	12
303155	tfps_lgr_max	7	56	20	0.05	0.8	0.05	18500	7	13	8	3	5	0.619048	0.8125	18589	-6	9	0	0	NA	1	1	18734	-24	60	17	16	1	0.779221	0.789474	18841	-1	27	0	0	NA	1	1	18888	-9	8	0	0	NA	1	1	18969	12
303156	tfps_lgr_max	7	56	20	0.05	0.8	0.1	18500	7	13	8	3	5	0.619048	0.8125	18589	-6	9	0	0	NA	1	1	18734	-24	59	17	16	1	0.776316	0.786667	18841	-1	25	0	0	NA	1	1	18888	-9	6	0	0	NA	1	1	18969	12
303157	tfps_lgr_max	7	56	20	0.05	0.8	0.15	18500	7	13	8	3	5	0.619048	0.8125	18589	-6	9	0	0	NA	1	1	18734	-24	55	16	15	1	0.774648	0.785714	18841	-1	25	0	0	NA	1	1	18888	-9	6	0	0	NA	1	1	18969	12
303158	tfps_lgr_max	7	56	20	0.05	0.8	0.2	18500	7	13	8	3	5	0.619048	0.8125	18589	-6	9	0	0	NA	1	1	18734	-24	55	16	15	1	0.774648	0.785714	18841	-1	24	0	0	NA	1	1	18888	-9	6	0	0	NA	1	1	18969	12
303159	tfps_lgr_max	7	56	20	0.05	0.8	0.25	18500	7	13	8	3	5	0.619048	0.8125	18589	-6	9	0	0	NA	1	1	18734	-24	54	16	15	1	0.771429	0.782609	18841	-1	23	0	0	NA	1	1	18888	-9	5	0	0	NA	1	1	18969	12
303255	tfps_lgr_max	7	56	20	0.05	0.85	0	18500	7	13	8	3	5	0.619048	0.8125	18589	-6	11	0	0	NA	1	1	18734	-24	61	17	16	1	0.782051	0.792208	18841	-1	28	0	0	NA	1	1	18888	-9	11	0	0	NA	1	1	18969	12
303256	tfps_lgr_max	7	56	20	0.05	0.85	0.05	18500	7	13	8	3	5	0.619048	0.8125	18589	-6	9	0	0	NA	1	1	18734	-24	60	17	16	1	0.779221	0.789474	18841	-1	27	0	0	NA	1	1	18888	-9	10	0	0	NA	1	1	18969	12
303257	tfps_lgr_max	7	56	20	0.05	0.85	0.1	18500	7	13	8	3	5	0.619048	0.8125	18589	-6	9	0	0	NA	1	1	18734	-24	59	17	16	1	0.776316	0.786667	18841	-1	25	0	0	NA	1	1	18888	-9	8	0	0	NA	1	1	18969	12
303258	tfps_lgr_max	7	56	20	0.05	0.85	0.15	18500	7	13	8	3	5	0.619048	0.8125	18589	-6	9	0	0	NA	1	1	18734	-24	55	16	15	1	0.774648	0.785714	18841	-1	25	0	0	NA	1	1	18888	-9	6	0	0	NA	1	1	18969	12
303259	tfps_lgr_max	7	56	20	0.05	0.85	0.2	18500	7	13	8	3	5	0.619048	0.8125	18589	-6	9	0	0	NA	1	1	18734	-24	55	16	15	1	0.774648	0.785714	18841	-1	24	0	0	NA	1	1	18888	-9	6	0	0	NA	1	1	18969	12
303260	tfps_lgr_max	7	56	20	0.05	0.85	0.25	18500	7	13	8	3	5	0.619048	0.8125	18589	-6	8	0	0	NA	1	1	18734	-24	54	16	15	1	0.771429	0.782609	18841	-1	21	0	0	NA	1	1	18888	-9	5	0	0	NA	1	1	18969	12
303356	tfps_lgr_max	7	56	20	0.05	0.9	0	18500	7	14	8	3	5	0.636364	0.823529	18589	-6	9	0	0	NA	1	1	18734	-24	61	17	16	1	0.782051	0.792208	18841	-1	28	0	0	NA	1	1	18888	-9	11	0	0	NA	1	1	18969	12
303357	tfps_lgr_max	7	56	20	0.05	0.9	0.05	18500	7	14	8	3	5	0.636364	0.823529	18589	-6	9	0	0	NA	1	1	18734	-24	58	16	15	1	0.783784	0.79452	18841	-1	25	0	0	NA	1	1	18888	-9	8	0	0	NA	1	1	18969	12
303358	tfps_lgr_max	7	56	20	0.05	0.9	0.1	18500	7	14	8	3	5	0.636364	0.823529	18589	-6	9	0	0	NA	1	1	18734	-24	57	16	15	1	0.780822	0.791667	18841	-1	25	0	0	NA	1	1	18888	-9	8	0	0	NA	1	1	18969	12
303359	tfps_lgr_max	7	56	20	0.05	0.9	0.15	18500	7	14	8	3	5	0.636364	0.823529	18589	-6	8	0	0	NA	1	1	18734	-24	55	16	15	1	0.774648	0.785714	18841	-1	24	0	0	NA	1	1	18888	-9	6	0	0	NA	1	1	18969	12
303360	tfps_lgr_max	7	56	20	0.05	0.9	0.2	18500	7	14	8	3	5	0.636364	0.823529	18589	-6	7	0	0	NA	1	1	18734	-24	55	16	15	1	0.774648	0.785714	18841	-1	24	0	0	NA	1	1	18888	-9	5	0	0	NA	1	1	18969	12
303457	tfps_lgr_max	7	56	20	0.05	0.95	0	18500	7	16	8	3	5	0.666667	0.842105	18589	-6	9	0	0	NA	1	1	18734	-24	60	17	16	1	0.779221	0.789474	18841	-1	27	0	0	NA	1	1	18888	-9	11	0	0	NA	1	1	18969	12
303458	tfps_lgr_max	7	56	20	0.05	0.95	0.05	18500	7	16	8	3	5	0.666667	0.842105	18589	-6	9	0	0	NA	1	1	18734	-24	58	16	15	1	0.783784	0.79452	18841	-1	27	0	0	NA	1	1	18888	-9	8	0	0	NA	1	1	18969	12
303459	tfps_lgr_max	7	56	20	0.05	0.95	0.1	18500	7	16	8	3	5	0.666667	0.842105	18589	-6	8	0	0	NA	1	1	18734	-24	55	16	15	1	0.774648	0.785714	18841	-1	26	0	0	NA	1	1	18888	-9	8	0	0	NA	1	1	18969	12
303460	tfps_lgr_max	7	56	20	0.05	0.95	0.15	18500	7	16	8	3	5	0.666667	0.842105	18589	-6	8	0	0	NA	1	1	18734	-24	54	16	15	1	0.771429	0.782609	18841	-1	22	0	0	NA	1	1	18888	-9	6	0	0	NA	1	1	18969	12
303461	tfps_lgr_max	7	56	20	0.05	0.95	0.2	18500	7	16	8	3	5	0.666667	0.842105	18589	-6	5	0	0	NA	1	1	18734	-24	54	16	15	1	0.771429	0.782609	18841	-1	22	0	0	NA	1	1	18888	-9	5	0	0	NA	1	1	18969	12
303558	tfps_lgr_max	7	56	20	0.05	1	0	18500	7	14	10	3	7	0.583333	0.823529	18589	-6	9	0	0	NA	1	1	18734	-24	60	17	16	1	0.779221	0.789474	18841	-1	27	0	0	NA	1	1	18888	-9	11	0	0	NA	1	1	18969	12
303559	tfps_lgr_max	7	56	20	0.05	1	0.05	18500	7	14	10	3	7	0.583333	0.823529	18589	-6	9	0	0	NA	1	1	18734	-24	57	16	15	1	0.780822	0.791667	18841	-1	26	0	0	NA	1	1	18888	-9	8	0	0	NA	1	1	18969	12
303560	tfps_lgr_max	7	56	20	0.05	1	0.1	18500	7	14	10	3	7	0.583333	0.823529	18589	-6	8	0	0	NA	1	1	18734	-24	57	16	15	1	0.780822	0.791667	18841	-1	24	0	0	NA	1	1	18888	-9	8	0	0	NA	1	1	18969	12
303561	tfps_lgr_max	7	56	20	0.05	1	0.15	18500	7	14	10	3	7	0.583333	0.823529	18589	-6	8	0	0	NA	1	1	18734	-24	56	16	15	1	0.777778	0.788732	18841	-1	22	0	0	NA	1	1	18888	-9	5	0	0	NA	1	1	18969	12
303659	tfps_lgr_max	7	56	20	10000	0.6	0	18500	7	14	7	3	4	0.666667	0.823529	18589	-6	8	0	0	NA	1	1	18734	-24	55	18	15	3	0.753425	0.785714	18841	-1	25	0	0	NA	1	1	18888	-9	12	0	0	NA	1	1	18969	12
303660	tfps_lgr_max	7	56	20	10000	0.6	0.05	18500	7	14	7	3	4	0.666667	0.823529	18589	-6	7	0	0	NA	1	1	18734	-24	55	18	15	3	0.753425	0.785714	18841	-1	25	0	0	NA	1	1	18888	-9	9	0	0	NA	1	1	18969	12
303661	tfps_lgr_max	7	56	20	10000	0.6	0.1	18500	7	14	7	3	4	0.666667	0.823529	18589	-6	7	0	0	NA	1	1	18734	-24	54	18	15	3	0.75	0.782609	18841	-1	25	0	0	NA	1	1	18888	-9	8	0	0	NA	1	1	18969	12
303662	tfps_lgr_max	7	56	20	10000	0.6	0.15	18500	7	14	7	3	4	0.666667	0.823529	18589	-6	7	0	0	NA	1	1	18734	-24	52	18	15	3	0.742857	0.776119	18841	-1	24	0	0	NA	1	1	18888	-9	6	0	0	NA	1	1	18969	12
303663	tfps_lgr_max	7	56	20	10000	0.6	0.2	18500	7	14	7	3	4	0.666667	0.823529	18589	-6	7	0	0	NA	1	1	18734	-24	51	18	15	3	0.73913	0.772727	18841	-1	23	0	0	NA	1	1	18888	-9	6	0	0	NA	1	1	18969	12
303664	tfps_lgr_max	7	56	20	10000	0.6	0.25	18500	7	14	7	3	4	0.666667	0.823529	18589	-6	6	0	0	NA	1	1	18734	-24	49	18	15	3	0.731343	0.765625	18841	-1	21	0	0	NA	1	1	18888	-9	6	0	0	NA	1	1	18969	12
303665	tfps_lgr_max	7	56	20	10000	0.6	0.3	18500	7	13	7	3	4	0.65	0.8125	18589	-6	4	0	0	NA	1	1	18734	-24	49	18	15	3	0.731343	0.765625	18841	-1	21	0	0	NA	1	1	18888	-9	5	0	0	NA	1	1	18969	12
303760	tfps_lgr_max	7	56	20	10000	0.65	0	18500	7	15	6	3	3	0.714286	0.833333	18589	-6	7	0	0	NA	1	1	18734	-24	57	17	15	2	0.77027	0.791667	18841	-1	26	0	0	NA	1	1	18888	-9	9	0	0	NA	1	1	18969	12
303761	tfps_lgr_max	7	56	20	10000	0.65	0.05	18500	7	15	6	3	3	0.714286	0.833333	18589	-6	7	0	0	NA	1	1	18734	-24	55	17	15	2	0.763889	0.785714	18841	-1	26	0	0	NA	1	1	18888	-9	8	0	0	NA	1	1	18969	12
303762	tfps_lgr_max	7	56	20	10000	0.65	0.1	18500	7	15	6	3	3	0.714286	0.833333	18589	-6	7	0	0	NA	1	1	18734	-24	54	17	15	2	0.760563	0.782609	18841	-1	25	0	0	NA	1	1	18888	-9	6	0	0	NA	1	1	18969	12
303763	tfps_lgr_max	7	56	20	10000	0.65	0.15	18500	7	15	6	3	3	0.714286	0.833333	18589	-6	7	0	0	NA	1	1	18734	-24	52	17	15	2	0.753623	0.776119	18841	-1	25	0	0	NA	1	1	18888	-9	6	0	0	NA	1	1	18969	12
303764	tfps_lgr_max	7	56	20	10000	0.65	0.2	18500	7	15	6	3	3	0.714286	0.833333	18589	-6	6	0	0	NA	1	1	18734	-24	50	17	15	2	0.746269	0.769231	18841	-1	24	0	0	NA	1	1	18888	-9	6	0	0	NA	1	1	18969	12
303765	tfps_lgr_max	7	56	20	10000	0.65	0.25	18500	7	14	6	3	3	0.7	0.823529	18589	-6	5	0	0	NA	1	1	18734	-24	49	17	15	2	0.742424	0.765625	18841	-1	24	0	0	NA	1	1	18888	-9	5	0	0	NA	1	1	18969	12
303863	tfps_lgr_max	7	56	20	10000	0.7	0.1	18500	7	15	6	3	3	0.714286	0.833333	18589	-6	8	0	0	NA	1	1	18734	-24	54	16	15	1	0.771429	0.782609	18841	-1	25	0	0	NA	1	1	18888	-9	6	0	0	NA	1	1	18969	12
303864	tfps_lgr_max	7	56	20	10000	0.7	0.15	18500	7	15	6	3	3	0.714286	0.833333	18589	-6	8	0	0	NA	1	1	18734	-24	51	16	15	1	0.761194	0.772727	18841	-1	24	0	0	NA	1	1	18888	-9	6	0	0	NA	1	1	18969	12
303865	tfps_lgr_max	7	56	20	10000	0.7	0.2	18500	7	15	6	3	3	0.714286	0.833333	18589	-6	6	0	0	NA	1	1	18734	-24	51	16	15	1	0.761194	0.772727	18841	-1	24	0	0	NA	1	1	18888	-9	6	0	0	NA	1	1	18969	12
303963	tfps_lgr_max	7	56	20	10000	0.75	0.05	18500	7	15	6	3	3	0.714286	0.833333	18589	-6	8	0	0	NA	1	1	18734	-24	56	16	15	1	0.777778	0.788732	18841	-1	25	0	0	NA	1	1	18888	-9	6	0	0	NA	1	1	18969	12
303964	tfps_lgr_max	7	56	20	10000	0.75	0.1	18500	7	15	6	3	3	0.714286	0.833333	18589	-6	8	0	0	NA	1	1	18734	-24	53	16	15	1	0.768116	0.779412	18841	-1	24	0	0	NA	1	1	18888	-9	6	0	0	NA	1	1	18969	12
303965	tfps_lgr_max	7	56	20	10000	0.75	0.15	18500	7	15	6	3	3	0.714286	0.833333	18589	-6	8	0	0	NA	1	1	18734	-24	53	16	15	1	0.768116	0.779412	18841	-1	24	0	0	NA	1	1	18888	-9	6	0	0	NA	1	1	18969	12
303966	tfps_lgr_max	7	56	20	10000	0.75	0.2	18500	7	15	6	3	3	0.714286	0.833333	18589	-6	6	0	0	NA	1	1	18734	-24	53	16	15	1	0.768116	0.779412	18841	-1	22	0	0	NA	1	1	18888	-9	5	0	0	NA	1	1	18969	12
304064	tfps_lgr_max	7	56	20	10000	0.8	0.05	18500	7	15	6	3	3	0.714286	0.833333	18589	-6	10	0	0	NA	1	1	18734	-24	60	17	16	1	0.779221	0.789474	18841	-1	25	0	0	NA	1	1	18888	-9	6	0	0	NA	1	1	18969	12
304065	tfps_lgr_max	7	56	20	10000	0.8	0.1	18500	7	15	6	3	3	0.714286	0.833333	18589	-6	9	0	0	NA	1	1	18734	-24	57	16	15	1	0.780822	0.791667	18841	-1	24	0	0	NA	1	1	18888	-9	6	0	0	NA	1	1	18969	12
304066	tfps_lgr_max	7	56	20	10000	0.8	0.15	18500	7	15	6	3	3	0.714286	0.833333	18589	-6	8	0	0	NA	1	1	18734	-24	55	16	15	1	0.774648	0.785714	18841	-1	22	0	0	NA	1	1	18888	-9	6	0	0	NA	1	1	18969	12
304067	tfps_lgr_max	7	56	20	10000	0.8	0.2	18500	7	15	6	3	3	0.714286	0.833333	18589	-6	7	0	0	NA	1	1	18734	-24	55	16	15	1	0.774648	0.785714	18841	-1	21	0	0	NA	1	1	18888	-9	5	0	0	NA	1	1	18969	12
304165	tfps_lgr_max	7	56	20	10000	0.85	0.05	18500	7	15	6	3	3	0.714286	0.833333	18589	-6	10	0	0	NA	1	1	18734	-24	60	17	16	1	0.779221	0.789474	18841	-1	25	0	0	NA	1	1	18888	-9	8	0	0	NA	1	1	18969	12
304166	tfps_lgr_max	7	56	20	10000	0.85	0.1	18500	7	15	6	3	3	0.714286	0.833333	18589	-6	9	0	0	NA	1	1	18734	-24	57	16	15	1	0.780822	0.791667	18841	-1	24	0	0	NA	1	1	18888	-9	8	0	0	NA	1	1	18969	12
304167	tfps_lgr_max	7	56	20	10000	0.85	0.15	18500	7	15	6	3	3	0.714286	0.833333	18589	-6	9	0	0	NA	1	1	18734	-24	55	16	15	1	0.774648	0.785714	18841	-1	22	0	0	NA	1	1	18888	-9	6	0	0	NA	1	1	18969	12
304168	tfps_lgr_max	7	56	20	10000	0.85	0.2	18500	7	15	6	3	3	0.714286	0.833333	18589	-6	7	0	0	NA	1	1	18734	-24	55	16	15	1	0.774648	0.785714	18841	-1	21	0	0	NA	1	1	18888	-9	5	0	0	NA	1	1	18969	12
304266	tfps_lgr_max	7	56	20	10000	0.9	0.05	18500	7	16	6	3	3	0.727273	0.842105	18589	-6	9	0	0	NA	1	1	18734	-24	58	16	15	1	0.783784	0.79452	18841	-1	24	0	0	NA	1	1	18888	-9	8	0	0	NA	1	1	18969	12
304267	tfps_lgr_max	7	56	20	10000	0.9	0.1	18500	7	16	6	3	3	0.727273	0.842105	18589	-6	8	0	0	NA	1	1	18734	-24	55	16	15	1	0.774648	0.785714	18841	-1	24	0	0	NA	1	1	18888	-9	8	0	0	NA	1	1	18969	12
304268	tfps_lgr_max	7	56	20	10000	0.9	0.15	18500	7	16	6	3	3	0.727273	0.842105	18589	-6	7	0	0	NA	1	1	18734	-24	54	16	15	1	0.771429	0.782609	18841	-1	22	0	0	NA	1	1	18888	-9	6	0	0	NA	1	1	18969	12
304367	tfps_lgr_max	7	56	20	10000	0.95	0.05	18500	7	18	6	3	3	0.75	0.857143	18589	-6	9	0	0	NA	1	1	18734	-24	57	16	15	1	0.780822	0.791667	18841	-1	26	0	0	NA	1	1	18888	-9	8	0	0	NA	1	1	18969	12
304368	tfps_lgr_max	7	56	20	10000	0.95	0.1	18500	7	18	6	3	3	0.75	0.857143	18589	-6	7	0	0	NA	1	1	18734	-24	55	16	15	1	0.774648	0.785714	18841	-1	22	0	0	NA	1	1	18888	-9	6	0	0	NA	1	1	18969	12
304369	tfps_lgr_max	7	56	20	10000	0.95	0.15	18500	7	18	6	3	3	0.75	0.857143	18589	-6	7	0	0	NA	1	1	18734	-24	54	16	15	1	0.771429	0.782609	18841	-1	22	0	0	NA	1	1	18888	-9	5	0	0	NA	1	1	18969	12
304468	tfps_lgr_max	7	56	20	10000	1	0.05	18500	7	19	5	3	2	0.791667	0.863636	18589	-6	9	0	0	NA	1	1	18734	-24	57	16	15	1	0.780822	0.791667	18841	-1	26	0	0	NA	1	1	18888	-9	8	0	0	NA	1	1	18969	12
304469	tfps_lgr_max	7	56	20	10000	1	0.1	18500	7	19	5	3	2	0.791667	0.863636	18589	-6	7	0	0	NA	1	1	18734	-24	57	16	15	1	0.780822	0.791667	18841	-1	22	0	0	NA	1	1	18888	-9	6	0	0	NA	1	1	18969	12
304470	tfps_lgr_max	7	56	20	10000	1	0.15	18500	7	19	5	3	2	0.791667	0.863636	18589	-6	7	0	0	NA	1	1	18734	-24	56	16	15	1	0.777778	0.788732	18841	-1	22	0	0	NA	1	1	18888	-9	5	0	0	NA	1	1	18969	12
326549	tfps_lgr_max	14	56	20	0.05	0.7	0.05	18502	9	13	7	4	3	0.65	0.764706	18589	-6	3	0	0	NA	1	1	18734	-24	54	16	15	1	0.771429	0.782609	18841	-1	22	0	0	NA	1	1	18888	-9	5	0	0	NA	1	1	18967	10
326550	tfps_lgr_max	14	56	20	0.05	0.7	0.1	18502	9	13	7	4	3	0.65	0.764706	18589	-6	3	0	0	NA	1	1	18734	-24	53	16	15	1	0.768116	0.779412	18841	-1	18	0	0	NA	1	1	18888	-9	5	0	0	NA	1	1	18967	10
326649	tfps_lgr_max	14	56	20	0.05	0.75	0	18502	9	13	7	4	3	0.65	0.764706	18589	-6	4	0	0	NA	1	1	18734	-24	55	15	15	0	0.785714	0.785714	18841	-1	22	0	0	NA	1	1	18888	-9	9	0	0	NA	1	1	18967	10
326650	tfps_lgr_max	14	56	20	0.05	0.75	0.05	18502	9	13	7	4	3	0.65	0.764706	18589	-6	3	0	0	NA	1	1	18734	-24	55	15	15	0	0.785714	0.785714	18841	-1	18	0	0	NA	1	1	18888	-9	5	0	0	NA	1	1	18967	10
326651	tfps_lgr_max	14	56	20	0.05	0.75	0.1	18502	9	13	7	4	3	0.65	0.764706	18589	-6	3	0	0	NA	1	1	18734	-24	54	15	15	0	0.782609	0.782609	18841	-1	16	0	0	NA	1	1	18888	-9	5	0	0	NA	1	1	18967	10
326750	tfps_lgr_max	14	56	20	0.05	0.8	0	18502	9	13	7	4	3	0.65	0.764706	18589	-6	4	0	0	NA	1	1	18734	-24	55	15	15	0	0.785714	0.785714	18841	-1	20	0	0	NA	1	1	18888	-9	7	0	0	NA	1	1	18967	10
326751	tfps_lgr_max	14	56	20	0.05	0.8	0.05	18502	9	13	7	4	3	0.65	0.764706	18589	-6	3	0	0	NA	1	1	18734	-24	55	15	15	0	0.785714	0.785714	18841	-1	18	0	0	NA	1	1	18888	-9	7	0	0	NA	1	1	18967	10
326851	tfps_lgr_max	14	56	20	0.05	0.85	0	18502	9	13	7	4	3	0.65	0.764706	18589	-6	4	0	0	NA	1	1	18734	-24	58	15	15	0	0.79452	0.79452	18841	-1	22	0	0	NA	1	1	18888	-9	6	0	0	NA	1	1	18967	10
326952	tfps_lgr_max	14	56	20	0.05	0.9	0	18502	9	13	7	4	3	0.65	0.764706	18589	-6	3	0	0	NA	1	1	18734	-24	58	15	15	0	0.79452	0.79452	18841	-1	20	0	0	NA	1	1	18888	-9	7	0	0	NA	1	1	18967	10
327053	tfps_lgr_max	14	56	20	0.05	0.95	0	18502	9	13	7	4	3	0.65	0.764706	18589	-6	3	0	0	NA	1	1	18734	-24	58	15	15	0	0.79452	0.79452	18841	-1	18	0	0	NA	1	1	18888	-9	7	0	0	NA	1	1	18967	10
327154	tfps_lgr_max	14	56	20	0.05	1	0	18502	9	14	6	4	2	0.7	0.777778	18589	-6	3	0	0	NA	1	1	18734	-24	58	15	15	0	0.79452	0.79452	18841	-1	18	0	0	NA	1	1	18888	-9	7	0	0	NA	1	1	18967	10
327458	tfps_lgr_max	14	56	20	10000	0.7	0.05	18502	9	14	7	4	3	0.666667	0.777778	18589	-6	3	0	0	NA	1	1	18734	-24	53	17	15	2	0.757143	0.779412	18841	-1	15	0	0	NA	1	1	18888	-9	3	0	0	NA	1	1	18967	10
327459	tfps_lgr_max	14	56	20	10000	0.7	0.1	18502	9	14	7	4	3	0.666667	0.777778	18589	-6	3	0	0	NA	1	1	18734	-24	52	17	15	2	0.753623	0.776119	18841	-1	15	0	0	NA	1	1	18888	-9	3	0	0	NA	1	1	18967	10
327558	tfps_lgr_max	14	56	20	10000	0.75	0	18502	9	14	7	4	3	0.666667	0.777778	18589	-6	4	0	0	NA	1	1	18734	-24	54	17	16	1	0.760563	0.771429	18841	-1	17	0	0	NA	1	1	18888	-9	3	0	0	NA	1	1	18967	10
327559	tfps_lgr_max	14	56	20	10000	0.75	0.05	18502	9	14	7	4	3	0.666667	0.777778	18589	-6	3	0	0	NA	1	1	18734	-24	54	16	15	1	0.771429	0.782609	18841	-1	17	0	0	NA	1	1	18888	-9	3	0	0	NA	1	1	18967	10
408236	tfps_lgr_simple_max	7	56	20	0.01	0.95	0	18500	7	15	4	0	4	0.789474	1	18589	-6	10	0	0	NA	1	1	18734	-24	57	19	19	0	0.75	0.75	18843	1	26	0	0	NA	1	1	18888	-9	15	0	0	NA	1	1	18963	6
408337	tfps_lgr_simple_max	7	56	20	0.01	1	0	18500	7	13	4	0	4	0.764706	1	18589	-6	8	0	0	NA	1	1	18734	-24	57	19	19	0	0.75	0.75	18843	1	26	0	0	NA	1	1	18888	-9	14	0	0	NA	1	1	18963	6
409145	tfps_lgr_simple_max	7	56	20	0.05	0.95	0	18500	7	14	5	0	5	0.736842	1	18589	-6	10	0	0	NA	1	1	18734	-24	58	19	19	0	0.753247	0.753247	18843	1	26	0	0	NA	1	1	18888	-9	14	0	0	NA	1	1	18963	6
409246	tfps_lgr_simple_max	7	56	20	0.05	1	0	18500	7	11	6	0	6	0.647059	1	18589	-6	8	0	0	NA	1	1	18734	-24	58	19	19	0	0.753247	0.753247	18843	1	26	0	0	NA	1	1	18888	-9	13	0	0	NA	1	1	18963	6
410054	tfps_lgr_simple_max	7	56	20	10000	0.95	0	18500	7	16	3	0	3	0.842105	1	18589	-6	8	0	0	NA	1	1	18734	-24	58	19	19	0	0.753247	0.753247	18843	1	26	0	0	NA	1	1	18888	-9	13	0	0	NA	1	1	18963	6
410155	tfps_lgr_simple_max	7	56	20	10000	1	0	18500	7	15	2	0	2	0.882353	1	18589	-6	8	0	0	NA	1	1	18734	-24	58	19	19	0	0.753247	0.753247	18843	1	26	0	0	NA	1	1	18888	-9	13	0	0	NA	1	1	18963	6
419846	tfps_lgr_simple_max	7	84	20	0.01	0.7	0.05	18500	7	12	6	0	6	0.666667	1	18589	-6	8	0	0	NA	1	1	18734	-24	53	22	17	5	0.706667	0.757143	18843	1	28	0	0	NA	1	1	18888	-9	18	0	0	NA	1	1	18965	8
419847	tfps_lgr_simple_max	7	84	20	0.01	0.7	0.1	18500	7	11	6	0	6	0.647059	1	18589	-6	8	0	0	NA	1	1	18734	-24	53	22	17	5	0.706667	0.757143	18843	1	27	0	0	NA	1	1	18888	-9	15	0	0	NA	1	1	18965	8
419848	tfps_lgr_simple_max	7	84	20	0.01	0.7	0.15	18500	7	11	6	0	6	0.647059	1	18589	-6	8	0	0	NA	1	1	18734	-24	53	22	17	5	0.706667	0.757143	18843	1	27	0	0	NA	1	1	18888	-9	13	0	0	NA	1	1	18965	8
419849	tfps_lgr_simple_max	7	84	20	0.01	0.7	0.2	18500	7	10	6	0	6	0.625	1	18589	-6	5	0	0	NA	1	1	18734	-24	53	22	17	5	0.706667	0.757143	18843	1	23	0	0	NA	1	1	18888	-9	12	0	0	NA	1	1	18965	8
419944	tfps_lgr_simple_max	7	84	20	0.01	0.75	0.05	18500	7	12	5	0	5	0.705882	1	18589	-6	8	0	0	NA	1	1	18734	-24	54	21	17	4	0.72	0.760563	18843	1	28	0	0	NA	1	1	18888	-9	18	0	0	NA	1	1	18965	8
419945	tfps_lgr_simple_max	7	84	20	0.01	0.75	0.1	18500	7	12	5	0	5	0.705882	1	18589	-6	5	0	0	NA	1	1	18734	-24	54	21	17	4	0.72	0.760563	18843	1	27	0	0	NA	1	1	18888	-9	16	0	0	NA	1	1	18965	8
419946	tfps_lgr_simple_max	7	84	20	0.01	0.75	0.15	18500	7	12	5	0	5	0.705882	1	18589	-6	5	0	0	NA	1	1	18734	-24	54	21	17	4	0.72	0.760563	18843	1	27	0	0	NA	1	1	18888	-9	13	0	0	NA	1	1	18965	8
420041	tfps_lgr_simple_max	7	84	20	0.01	0.8	0	18500	7	16	5	0	5	0.761905	1	18589	-6	8	0	0	NA	1	1	18734	-24	54	21	17	4	0.72	0.760563	18843	1	28	0	0	NA	1	1	18888	-9	19	0	0	NA	1	1	18965	8
420042	tfps_lgr_simple_max	7	84	20	0.01	0.8	0.05	18500	7	13	5	0	5	0.722222	1	18589	-6	8	0	0	NA	1	1	18734	-24	54	21	17	4	0.72	0.760563	18843	1	28	0	0	NA	1	1	18888	-9	16	0	0	NA	1	1	18965	8
420043	tfps_lgr_simple_max	7	84	20	0.01	0.8	0.1	18500	7	12	5	0	5	0.705882	1	18589	-6	5	0	0	NA	1	1	18734	-24	54	21	17	4	0.72	0.760563	18843	1	28	0	0	NA	1	1	18888	-9	13	0	0	NA	1	1	18965	8
420139	tfps_lgr_simple_max	7	84	20	0.01	0.85	0	18500	7	17	5	0	5	0.772727	1	18589	-6	8	0	0	NA	1	1	18734	-24	56	19	17	2	0.746667	0.767123	18843	1	28	0	0	NA	1	1	18888	-9	18	0	0	NA	1	1	18965	8
420140	tfps_lgr_simple_max	7	84	20	0.01	0.85	0.05	18500	7	13	5	0	5	0.722222	1	18589	-6	7	0	0	NA	1	1	18734	-24	56	19	17	2	0.746667	0.767123	18843	1	28	0	0	NA	1	1	18888	-9	16	0	0	NA	1	1	18965	8
420141	tfps_lgr_simple_max	7	84	20	0.01	0.85	0.1	18500	7	12	5	0	5	0.705882	1	18589	-6	7	0	0	NA	1	1	18734	-24	56	19	17	2	0.746667	0.767123	18843	1	28	0	0	NA	1	1	18888	-9	13	0	0	NA	1	1	18965	8
420237	tfps_lgr_simple_max	7	84	20	0.01	0.9	0	18500	7	19	5	0	5	0.791667	1	18589	-6	8	0	0	NA	1	1	18734	-24	56	19	17	2	0.746667	0.767123	18843	1	28	0	0	NA	1	1	18888	-9	16	0	0	NA	1	1	18965	8
420238	tfps_lgr_simple_max	7	84	20	0.01	0.9	0.05	18500	7	15	5	0	5	0.75	1	18589	-6	7	0	0	NA	1	1	18734	-24	56	19	17	2	0.746667	0.767123	18843	1	28	0	0	NA	1	1	18888	-9	14	0	0	NA	1	1	18965	8
420239	tfps_lgr_simple_max	7	84	20	0.01	0.9	0.1	18500	7	14	5	0	5	0.736842	1	18589	-6	7	0	0	NA	1	1	18734	-24	56	19	17	2	0.746667	0.767123	18843	1	28	0	0	NA	1	1	18888	-9	13	0	0	NA	1	1	18965	8
420335	tfps_lgr_simple_max	7	84	20	0.01	0.95	0	18500	7	19	5	0	5	0.791667	1	18589	-6	8	0	0	NA	1	1	18734	-24	56	19	17	2	0.746667	0.767123	18843	1	28	0	0	NA	1	1	18888	-9	14	0	0	NA	1	1	18965	8
420336	tfps_lgr_simple_max	7	84	20	0.01	0.95	0.05	18500	7	15	5	0	5	0.75	1	18589	-6	7	0	0	NA	1	1	18734	-24	56	19	17	2	0.746667	0.767123	18843	1	28	0	0	NA	1	1	18888	-9	11	0	0	NA	1	1	18965	8
420337	tfps_lgr_simple_max	7	84	20	0.01	0.95	0.1	18500	7	14	5	0	5	0.736842	1	18589	-6	7	0	0	NA	1	1	18734	-24	56	19	17	2	0.746667	0.767123	18843	1	26	0	0	NA	1	1	18888	-9	11	0	0	NA	1	1	18965	8
420433	tfps_lgr_simple_max	7	84	20	0.01	1	0	18500	7	20	4	0	4	0.833333	1	18589	-6	8	0	0	NA	1	1	18734	-24	56	19	17	2	0.746667	0.767123	18843	1	28	0	0	NA	1	1	18888	-9	14	0	0	NA	1	1	18965	8
420434	tfps_lgr_simple_max	7	84	20	0.01	1	0.05	18500	7	16	4	0	4	0.8	1	18589	-6	7	0	0	NA	1	1	18734	-24	56	19	17	2	0.746667	0.767123	18843	1	28	0	0	NA	1	1	18888	-9	11	0	0	NA	1	1	18965	8
420728	tfps_lgr_simple_max	7	84	20	0.05	0.7	0.05	18500	7	14	4	0	4	0.777778	1	18589	-6	8	0	0	NA	1	1	18734	-24	54	22	18	4	0.710526	0.75	18843	1	28	0	0	NA	1	1	18888	-9	17	0	0	NA	1	1	18965	8
420729	tfps_lgr_simple_max	7	84	20	0.05	0.7	0.1	18500	7	13	4	0	4	0.764706	1	18589	-6	8	0	0	NA	1	1	18734	-24	54	22	18	4	0.710526	0.75	18843	1	25	0	0	NA	1	1	18888	-9	16	0	0	NA	1	1	18965	8
420730	tfps_lgr_simple_max	7	84	20	0.05	0.7	0.15	18500	7	13	4	0	4	0.764706	1	18589	-6	8	0	0	NA	1	1	18734	-24	54	21	17	4	0.72	0.760563	18843	1	25	0	0	NA	1	1	18888	-9	14	0	0	NA	1	1	18965	8
420731	tfps_lgr_simple_max	7	84	20	0.05	0.7	0.2	18500	7	12	4	0	4	0.75	1	18589	-6	5	0	0	NA	1	1	18734	-24	54	21	17	4	0.72	0.760563	18843	1	23	0	0	NA	1	1	18888	-9	13	0	0	NA	1	1	18965	8
420826	tfps_lgr_simple_max	7	84	20	0.05	0.75	0.05	18500	7	13	4	0	4	0.764706	1	18589	-6	8	0	0	NA	1	1	18734	-24	55	20	17	3	0.733333	0.763889	18843	1	28	0	0	NA	1	1	18888	-9	17	0	0	NA	1	1	18965	8
420827	tfps_lgr_simple_max	7	84	20	0.05	0.75	0.1	18500	7	13	4	0	4	0.764706	1	18589	-6	5	0	0	NA	1	1	18734	-24	55	20	17	3	0.733333	0.763889	18843	1	27	0	0	NA	1	1	18888	-9	17	0	0	NA	1	1	18965	8
420828	tfps_lgr_simple_max	7	84	20	0.05	0.75	0.15	18500	7	13	4	0	4	0.764706	1	18589	-6	5	0	0	NA	1	1	18734	-24	55	20	17	3	0.733333	0.763889	18843	1	27	0	0	NA	1	1	18888	-9	14	0	0	NA	1	1	18965	8
420923	tfps_lgr_simple_max	7	84	20	0.05	0.8	0	18500	7	17	4	0	4	0.809524	1	18589	-6	8	0	0	NA	1	1	18734	-24	55	21	18	3	0.723684	0.753425	18843	1	28	0	0	NA	1	1	18888	-9	18	0	0	NA	1	1	18965	8
420924	tfps_lgr_simple_max	7	84	20	0.05	0.8	0.05	18500	7	14	4	0	4	0.777778	1	18589	-6	5	0	0	NA	1	1	18734	-24	55	20	17	3	0.733333	0.763889	18843	1	28	0	0	NA	1	1	18888	-9	17	0	0	NA	1	1	18965	8
420925	tfps_lgr_simple_max	7	84	20	0.05	0.8	0.1	18500	7	13	4	0	4	0.764706	1	18589	-6	5	0	0	NA	1	1	18734	-24	55	20	17	3	0.733333	0.763889	18843	1	28	0	0	NA	1	1	18888	-9	14	0	0	NA	1	1	18965	8
421021	tfps_lgr_simple_max	7	84	20	0.05	0.85	0	18500	7	18	4	0	4	0.818182	1	18589	-6	8	0	0	NA	1	1	18734	-24	57	19	18	1	0.75	0.76	18843	1	28	0	0	NA	1	1	18888	-9	18	0	0	NA	1	1	18965	8
421022	tfps_lgr_simple_max	7	84	20	0.05	0.85	0.05	18500	7	14	4	0	4	0.777778	1	18589	-6	7	0	0	NA	1	1	18734	-24	57	18	17	1	0.76	0.77027	18843	1	28	0	0	NA	1	1	18888	-9	15	0	0	NA	1	1	18965	8
421023	tfps_lgr_simple_max	7	84	20	0.05	0.85	0.1	18500	7	13	4	0	4	0.764706	1	18589	-6	7	0	0	NA	1	1	18734	-24	57	18	17	1	0.76	0.77027	18843	1	28	0	0	NA	1	1	18888	-9	14	0	0	NA	1	1	18965	8
421119	tfps_lgr_simple_max	7	84	20	0.05	0.9	0	18500	7	20	4	0	4	0.833333	1	18589	-6	8	0	0	NA	1	1	18734	-24	57	18	17	1	0.76	0.77027	18843	1	28	0	0	NA	1	1	18888	-9	17	0	0	NA	1	1	18965	8
421120	tfps_lgr_simple_max	7	84	20	0.05	0.9	0.05	18500	7	16	4	0	4	0.8	1	18589	-6	7	0	0	NA	1	1	18734	-24	57	18	17	1	0.76	0.77027	18843	1	28	0	0	NA	1	1	18888	-9	14	0	0	NA	1	1	18965	8
421217	tfps_lgr_simple_max	7	84	20	0.05	0.95	0	18500	7	21	3	0	3	0.875	1	18589	-6	8	0	0	NA	1	1	18734	-24	57	18	17	1	0.76	0.77027	18843	1	28	0	0	NA	1	1	18888	-9	15	0	0	NA	1	1	18965	8
421218	tfps_lgr_simple_max	7	84	20	0.05	0.95	0.05	18500	7	17	3	0	3	0.85	1	18589	-6	7	0	0	NA	1	1	18734	-24	57	18	17	1	0.76	0.77027	18843	1	28	0	0	NA	1	1	18888	-9	12	0	0	NA	1	1	18965	8
421315	tfps_lgr_simple_max	7	84	20	0.05	1	0	18500	7	21	3	0	3	0.875	1	18589	-6	8	0	0	NA	1	1	18734	-24	57	18	17	1	0.76	0.77027	18843	1	28	0	0	NA	1	1	18888	-9	15	0	0	NA	1	1	18965	8
421316	tfps_lgr_simple_max	7	84	20	0.05	1	0.05	18500	7	17	3	0	3	0.85	1	18589	-6	7	0	0	NA	1	1	18734	-24	57	18	17	1	0.76	0.77027	18843	1	28	0	0	NA	1	1	18888	-9	12	0	0	NA	1	1	18965	8
421610	tfps_lgr_simple_max	7	84	20	10000	0.7	0.05	18500	7	18	2	0	2	0.9	1	18589	-6	8	0	0	NA	1	1	18734	-24	55	21	18	3	0.723684	0.753425	18843	1	28	0	0	NA	1	1	18888	-9	17	0	0	NA	1	1	18965	8
421611	tfps_lgr_simple_max	7	84	20	10000	0.7	0.1	18500	7	15	2	0	2	0.882353	1	18589	-6	8	0	0	NA	1	1	18734	-24	55	21	18	3	0.723684	0.753425	18843	1	25	0	0	NA	1	1	18888	-9	16	0	0	NA	1	1	18965	8
421612	tfps_lgr_simple_max	7	84	20	10000	0.7	0.15	18500	7	15	2	0	2	0.882353	1	18589	-6	8	0	0	NA	1	1	18734	-24	55	21	18	3	0.723684	0.753425	18843	1	25	0	0	NA	1	1	18888	-9	14	0	0	NA	1	1	18965	8
421613	tfps_lgr_simple_max	7	84	20	10000	0.7	0.2	18500	7	14	2	0	2	0.875	1	18589	-6	5	0	0	NA	1	1	18734	-24	55	20	17	3	0.733333	0.763889	18843	1	23	0	0	NA	1	1	18888	-9	13	0	0	NA	1	1	18965	8
421708	tfps_lgr_simple_max	7	84	20	10000	0.75	0.05	18500	7	17	2	0	2	0.894737	1	18589	-6	6	0	0	NA	1	1	18734	-24	56	20	18	2	0.736842	0.756757	18843	1	28	0	0	NA	1	1	18888	-9	17	0	0	NA	1	1	18965	8
421709	tfps_lgr_simple_max	7	84	20	10000	0.75	0.1	18500	7	15	2	0	2	0.882353	1	18589	-6	6	0	0	NA	1	1	18734	-24	56	19	17	2	0.746667	0.767123	18843	1	27	0	0	NA	1	1	18888	-9	17	0	0	NA	1	1	18965	8
421710	tfps_lgr_simple_max	7	84	20	10000	0.75	0.15	18500	7	15	2	0	2	0.882353	1	18589	-6	3	0	0	NA	1	1	18734	-24	56	19	17	2	0.746667	0.767123	18843	1	27	0	0	NA	1	1	18888	-9	14	0	0	NA	1	1	18965	8
421805	tfps_lgr_simple_max	7	84	20	10000	0.8	0	18500	7	19	2	0	2	0.904762	1	18589	-6	6	0	0	NA	1	1	18734	-24	56	20	18	2	0.736842	0.756757	18843	1	28	0	0	NA	1	1	18888	-9	18	0	0	NA	1	1	18965	8
421806	tfps_lgr_simple_max	7	84	20	10000	0.8	0.05	18500	7	18	2	0	2	0.9	1	18589	-6	6	0	0	NA	1	1	18734	-24	56	20	18	2	0.736842	0.756757	18843	1	28	0	0	NA	1	1	18888	-9	17	0	0	NA	1	1	18965	8
421807	tfps_lgr_simple_max	7	84	20	10000	0.8	0.1	18500	7	15	2	0	2	0.882353	1	18589	-6	6	0	0	NA	1	1	18734	-24	56	19	17	2	0.746667	0.767123	18843	1	28	0	0	NA	1	1	18888	-9	14	0	0	NA	1	1	18965	8
421903	tfps_lgr_simple_max	7	84	20	10000	0.85	0	18500	7	20	2	0	2	0.909091	1	18589	-6	6	0	0	NA	1	1	18734	-24	58	18	18	0	0.763158	0.763158	18843	1	28	0	0	NA	1	1	18888	-9	18	0	0	NA	1	1	18965	8
421904	tfps_lgr_simple_max	7	84	20	10000	0.85	0.05	18500	7	18	2	0	2	0.9	1	18589	-6	5	0	0	NA	1	1	18734	-24	58	17	17	0	0.773333	0.773333	18843	1	28	0	0	NA	1	1	18888	-9	15	0	0	NA	1	1	18965	8
421905	tfps_lgr_simple_max	7	84	20	10000	0.85	0.1	18500	7	15	2	0	2	0.882353	1	18589	-6	5	0	0	NA	1	1	18734	-24	58	17	17	0	0.773333	0.773333	18843	1	28	0	0	NA	1	1	18888	-9	14	0	0	NA	1	1	18965	8
422001	tfps_lgr_simple_max	7	84	20	10000	0.9	0	18500	7	22	2	0	2	0.916667	1	18589	-6	6	0	0	NA	1	1	18734	-24	58	18	18	0	0.763158	0.763158	18843	1	28	0	0	NA	1	1	18888	-9	17	0	0	NA	1	1	18965	8
422002	tfps_lgr_simple_max	7	84	20	10000	0.9	0.05	18500	7	20	2	0	2	0.909091	1	18589	-6	5	0	0	NA	1	1	18734	-24	58	17	17	0	0.773333	0.773333	18843	1	28	0	0	NA	1	1	18888	-9	14	0	0	NA	1	1	18965	8
422099	tfps_lgr_simple_max	7	84	20	10000	0.95	0	18500	7	22	2	0	2	0.916667	1	18589	-6	6	0	0	NA	1	1	18734	-24	58	18	18	0	0.763158	0.763158	18843	1	28	0	0	NA	1	1	18888	-9	15	0	0	NA	1	1	18965	8
422100	tfps_lgr_simple_max	7	84	20	10000	0.95	0.05	18500	7	20	2	0	2	0.909091	1	18589	-6	5	0	0	NA	1	1	18734	-24	58	17	17	0	0.773333	0.773333	18843	1	28	0	0	NA	1	1	18888	-9	12	0	0	NA	1	1	18965	8
422197	tfps_lgr_simple_max	7	84	20	10000	1	0	18500	7	22	2	0	2	0.916667	1	18589	-6	6	0	0	NA	1	1	18734	-24	58	18	18	0	0.763158	0.763158	18843	1	28	0	0	NA	1	1	18888	-9	15	0	0	NA	1	1	18965	8
422198	tfps_lgr_simple_max	7	84	20	10000	1	0.05	18500	7	20	2	0	2	0.909091	1	18589	-6	5	0	0	NA	1	1	18734	-24	58	17	17	0	0.773333	0.773333	18843	1	28	0	0	NA	1	1	18888	-9	12	0	0	NA	1	1	18965	8
16140	tfps_clock_outlier_max	7	84	20	0.01	0.8	0	18500	7	15	12	1	11	0.555556	0.9375	18589	-6	23	0	0	NA	1	1	18734	-24	49	29	23	6	0.628205	0.680556	18841	-1	25	0	0	NA	1	1	18891	-6	21	0	0	NA	1	1	18965	8
16241	tfps_clock_outlier_max	7	84	20	0.01	0.85	0	18500	7	15	12	1	11	0.555556	0.9375	18589	-6	23	0	0	NA	1	1	18734	-24	51	27	23	4	0.653846	0.689189	18841	-1	25	0	0	NA	1	1	18891	-6	21	0	0	NA	1	1	18965	8
16847	tfps_clock_outlier_max	7	84	20	0.05	0.7	0	18500	7	17	10	1	9	0.62963	0.944444	18589	-6	25	0	0	NA	1	1	18734	-24	52	27	23	4	0.658228	0.693333	18841	-1	29	0	0	NA	1	1	18891	-6	21	0	0	NA	1	1	18965	8
16948	tfps_clock_outlier_max	7	84	20	0.05	0.75	0	18500	7	17	10	1	9	0.62963	0.944444	18589	-6	25	0	0	NA	1	1	18734	-24	53	26	23	3	0.670886	0.697368	18841	-1	27	0	0	NA	1	1	18891	-6	21	0	0	NA	1	1	18965	8
17049	tfps_clock_outlier_max	7	84	20	0.05	0.8	0	18500	7	17	10	1	9	0.62963	0.944444	18589	-6	25	0	0	NA	1	1	18734	-24	54	26	23	3	0.675	0.701299	18841	-1	25	0	0	NA	1	1	18891	-6	21	0	0	NA	1	1	18965	8
17150	tfps_clock_outlier_max	7	84	20	0.05	0.85	0	18500	7	17	10	1	9	0.62963	0.944444	18589	-6	25	0	0	NA	1	1	18734	-24	56	24	23	1	0.7	0.708861	18841	-1	25	0	0	NA	1	1	18891	-6	21	0	0	NA	1	1	18965	8
17251	tfps_clock_outlier_max	7	84	20	0.05	0.9	0	18500	7	19	8	1	7	0.703704	0.95	18589	-6	25	0	0	NA	1	1	18734	-24	56	24	23	1	0.7	0.708861	18841	-1	25	0	0	NA	1	1	18891	-6	21	0	0	NA	1	1	18965	8
17352	tfps_clock_outlier_max	7	84	20	0.05	0.95	0	18500	7	19	8	1	7	0.703704	0.95	18589	-6	25	0	0	NA	1	1	18734	-24	56	24	23	1	0.7	0.708861	18841	-1	25	0	0	NA	1	1	18891	-6	21	0	0	NA	1	1	18965	8
17453	tfps_clock_outlier_max	7	84	20	0.05	1	0	18500	7	20	7	1	6	0.740741	0.952381	18589	-6	25	0	0	NA	1	1	18734	-24	55	24	23	1	0.696203	0.705128	18841	-1	25	0	0	NA	1	1	18891	-6	21	0	0	NA	1	1	18965	8
41272	tfps_clock_outlier_max	14	84	20	0.05	0.8	0	18500	7	19	13	1	12	0.59375	0.95	18589	-6	27	0	0	NA	1	1	18734	-24	55	23	23	0	0.705128	0.705128	18841	-1	21	0	0	NA	1	1	18891	-6	21	0	0	NA	1	1	18965	8
41373	tfps_clock_outlier_max	14	84	20	0.05	0.85	0	18500	7	18	13	1	12	0.580645	0.947368	18589	-6	27	0	0	NA	1	1	18734	-24	55	23	23	0	0.705128	0.705128	18841	-1	21	0	0	NA	1	1	18891	-6	21	0	0	NA	1	1	18965	8
220110	tfps_lgr_gam_mean	7	56	20	0.01	0.8	0	18506	13	8	7	5	2	0.533333	0.615385	18589	-6	8	0	0	NA	1	1	18734	-24	12	13	13	0	0.48	0.48	18842	0	16	0	0	NA	1	1	18888	-9	7	0	0	NA	1	1	18963	6
325640	tfps_lgr_max	14	56	20	0.01	0.7	0.05	18503	10	12	8	5	3	0.6	0.705882	18589	-6	3	0	0	NA	1	1	18734	-24	54	16	15	1	0.771429	0.782609	18841	-1	20	0	0	NA	1	1	18888	-9	8	0	0	NA	1	1	18967	10
325641	tfps_lgr_max	14	56	20	0.01	0.7	0.1	18503	10	12	8	5	3	0.6	0.705882	18589	-6	3	0	0	NA	1	1	18734	-24	54	16	15	1	0.771429	0.782609	18841	-1	18	0	0	NA	1	1	18888	-9	4	0	0	NA	1	1	18967	10
325642	tfps_lgr_max	14	56	20	0.01	0.7	0.15	18503	10	12	8	5	3	0.6	0.705882	18589	-6	2	0	0	NA	1	1	18734	-24	51	16	15	1	0.761194	0.772727	18841	-1	14	0	0	NA	1	1	18888	-9	4	0	0	NA	1	1	18967	10
325741	tfps_lgr_max	14	56	20	0.01	0.75	0.05	18503	10	12	8	5	3	0.6	0.705882	18589	-6	3	0	0	NA	1	1	18734	-24	55	15	15	0	0.785714	0.785714	18841	-1	18	0	0	NA	1	1	18888	-9	4	0	0	NA	1	1	18967	10
325742	tfps_lgr_max	14	56	20	0.01	0.75	0.1	18503	10	12	8	5	3	0.6	0.705882	18589	-6	3	0	0	NA	1	1	18734	-24	55	15	15	0	0.785714	0.785714	18841	-1	18	0	0	NA	1	1	18888	-9	4	0	0	NA	1	1	18967	10
325841	tfps_lgr_max	14	56	20	0.01	0.8	0	18503	10	12	8	5	3	0.6	0.705882	18589	-6	4	0	0	NA	1	1	18734	-24	55	15	15	0	0.785714	0.785714	18841	-1	20	0	0	NA	1	1	18888	-9	8	0	0	NA	1	1	18967	10
325842	tfps_lgr_max	14	56	20	0.01	0.8	0.05	18503	10	12	8	5	3	0.6	0.705882	18589	-6	3	0	0	NA	1	1	18734	-24	55	15	15	0	0.785714	0.785714	18841	-1	18	0	0	NA	1	1	18888	-9	6	0	0	NA	1	1	18967	10
325843	tfps_lgr_max	14	56	20	0.01	0.8	0.1	18503	10	12	8	5	3	0.6	0.705882	18589	-6	2	0	0	NA	1	1	18734	-24	54	15	15	0	0.782609	0.782609	18841	-1	16	0	0	NA	1	1	18888	-9	6	0	0	NA	1	1	18967	10
325942	tfps_lgr_max	14	56	20	0.01	0.85	0	18503	10	12	8	5	3	0.6	0.705882	18589	-6	4	0	0	NA	1	1	18734	-24	58	15	15	0	0.79452	0.79452	18841	-1	20	0	0	NA	1	1	18888	-9	5	0	0	NA	1	1	18967	10
325943	tfps_lgr_max	14	56	20	0.01	0.85	0.05	18503	10	12	8	5	3	0.6	0.705882	18589	-6	3	0	0	NA	1	1	18734	-24	58	15	15	0	0.79452	0.79452	18841	-1	20	0	0	NA	1	1	18888	-9	5	0	0	NA	1	1	18967	10
326043	tfps_lgr_max	14	56	20	0.01	0.9	0	18503	10	12	8	5	3	0.6	0.705882	18589	-6	3	0	0	NA	1	1	18734	-24	58	15	15	0	0.79452	0.79452	18841	-1	20	0	0	NA	1	1	18888	-9	6	0	0	NA	1	1	18967	10
326144	tfps_lgr_max	14	56	20	0.01	0.95	0	18503	10	12	8	5	3	0.6	0.705882	18589	-6	3	0	0	NA	1	1	18734	-24	58	15	15	0	0.79452	0.79452	18841	-1	18	0	0	NA	1	1	18888	-9	6	0	0	NA	1	1	18967	10
326245	tfps_lgr_max	14	56	20	0.01	1	0	18503	10	12	8	5	3	0.6	0.705882	18589	-6	3	0	0	NA	1	1	18734	-24	58	15	15	0	0.79452	0.79452	18841	-1	18	0	0	NA	1	1	18888	-9	6	0	0	NA	1	1	18967	10
327659	tfps_lgr_max	14	56	20	10000	0.8	0	18503	10	13	8	5	3	0.619048	0.722222	18589	-6	4	0	0	NA	1	1	18734	-24	55	16	16	0	0.774648	0.774648	18841	-1	17	0	0	NA	1	1	18888	-9	4	0	0	NA	1	1	18967	10
327760	tfps_lgr_max	14	56	20	10000	0.85	0	18503	10	13	8	5	3	0.619048	0.722222	18589	-6	4	0	0	NA	1	1	18734	-24	58	16	16	0	0.783784	0.783784	18841	-1	19	0	0	NA	1	1	18888	-9	3	0	0	NA	1	1	18967	10
327861	tfps_lgr_max	14	56	20	10000	0.9	0	18503	10	14	7	5	2	0.666667	0.736842	18589	-6	3	0	0	NA	1	1	18734	-24	58	15	15	0	0.79452	0.79452	18841	-1	19	0	0	NA	1	1	18888	-9	4	0	0	NA	1	1	18967	10
372918	tfps_lgr_mean	7	56	20	0.01	0.6	0	18499	6	4	1	0	1	0.8	1	18589	-6	6	0	0	NA	1	1	18734	-24	19	17	14	3	0.527778	0.575758	18841	-1	17	0	0	NA	1	1	18896	-1	22	0	0	NA	1	1	18963	6
255860	tfps_lgr_gam_wtd_mean	7	56	20	0.01	0.6	0	18499	6	13	7	1	6	0.65	0.928571	18589	-6	6	0	0	NA	1	1	18734	-24	14	13	12	1	0.518518	0.538462	18841	-1	11	0	0	NA	1	1	18896	-1	4	0	0	NA	1	1	18963	6
373146	tfps_lgr_mean	7	56	20	0.01	1	0	18499	6	7	1	1	0	0.875	0.875	18589	-6	5	0	0	NA	1	1	18734	-24	26	14	14	0	0.65	0.65	18842	0	15	0	0	NA	1	1	18896	-1	17	0	0	NA	1	1	18963	6
15938	tfps_clock_outlier_max	7	84	20	0.01	0.7	0	18500	7	15	12	1	11	0.555556	0.9375	18589	-6	23	0	0	NA	1	1	18734	-24	52	30	23	7	0.634146	0.693333	18842	0	28	0	0	NA	1	1	18891	-6	21	0	0	NA	1	1	18965	8
16039	tfps_clock_outlier_max	7	84	20	0.01	0.75	0	18500	7	15	12	1	11	0.555556	0.9375	18589	-6	23	0	0	NA	1	1	18734	-24	52	29	23	6	0.641975	0.693333	18842	0	26	0	0	NA	1	1	18891	-6	21	0	0	NA	1	1	18965	8
16342	tfps_clock_outlier_max	7	84	20	0.01	0.9	0	18500	7	19	8	1	7	0.703704	0.95	18589	-6	24	0	0	NA	1	1	18734	-24	52	27	23	4	0.658228	0.693333	18842	0	24	0	0	NA	1	1	18891	-6	21	0	0	NA	1	1	18965	8
16343	tfps_clock_outlier_max	7	84	20	0.01	0.9	0.05	18500	7	17	8	1	7	0.68	0.944444	18589	-6	24	0	0	NA	1	1	18734	-24	51	27	23	4	0.653846	0.689189	18842	0	11	0	0	NA	1	1	18891	-6	21	0	0	NA	1	1	18965	8
16443	tfps_clock_outlier_max	7	84	20	0.01	0.95	0	18500	7	19	8	1	7	0.703704	0.95	18589	-6	24	0	0	NA	1	1	18734	-24	52	27	23	4	0.658228	0.693333	18842	0	24	0	0	NA	1	1	18891	-6	21	0	0	NA	1	1	18965	8
16544	tfps_clock_outlier_max	7	84	20	0.01	1	0	18500	7	21	6	1	5	0.777778	0.954545	18589	-6	24	0	0	NA	1	1	18734	-24	51	27	23	4	0.653846	0.689189	18842	0	24	0	0	NA	1	1	18891	-6	21	0	0	NA	1	1	18965	8
17958	tfps_clock_outlier_max	7	84	20	10000	0.8	0	18500	7	25	9	3	6	0.735294	0.892857	18589	-6	15	0	0	NA	1	1	18734	-24	51	28	23	5	0.64557	0.689189	18842	0	24	0	0	NA	1	1	18891	-6	28	0	0	NA	1	1	18965	8
18059	tfps_clock_outlier_max	7	84	20	10000	0.85	0	18500	7	24	10	3	7	0.705882	0.888889	18589	-6	15	0	0	NA	1	1	18734	-24	51	26	23	3	0.662338	0.689189	18842	0	24	0	0	NA	1	1	18891	-6	28	0	0	NA	1	1	18965	8
18160	tfps_clock_outlier_max	7	84	20	10000	0.9	0	18500	7	27	7	3	4	0.794118	0.9	18589	-6	15	0	0	NA	1	1	18734	-24	51	26	23	3	0.662338	0.689189	18842	0	24	0	0	NA	1	1	18891	-6	28	0	0	NA	1	1	18965	8
40363	tfps_clock_outlier_max	14	84	20	0.01	0.8	0	18500	7	16	12	1	11	0.571429	0.941176	18589	-6	24	0	0	NA	1	1	18734	-24	53	25	23	2	0.679487	0.697368	18842	0	22	0	0	NA	1	1	18891	-6	21	0	0	NA	1	1	18965	8
40464	tfps_clock_outlier_max	14	84	20	0.01	0.85	0	18500	7	16	12	1	11	0.571429	0.941176	18589	-6	24	0	0	NA	1	1	18734	-24	53	25	23	2	0.679487	0.697368	18842	0	22	0	0	NA	1	1	18891	-6	21	0	0	NA	1	1	18965	8
41273	tfps_clock_outlier_max	14	84	20	0.05	0.8	0.05	18500	7	19	13	1	12	0.59375	0.95	18589	-6	24	0	0	NA	1	1	18734	-24	42	23	23	0	0.646154	0.646154	18842	0	16	0	0	NA	1	1	18891	-6	21	0	0	NA	1	1	18965	8
41374	tfps_clock_outlier_max	14	84	20	0.05	0.85	0.05	18500	7	18	13	1	12	0.580645	0.947368	18589	-6	24	0	0	NA	1	1	18734	-24	42	23	23	0	0.646154	0.646154	18842	0	16	0	0	NA	1	1	18891	-6	21	0	0	NA	1	1	18965	8
42181	tfps_clock_outlier_max	14	84	20	10000	0.8	0	18500	7	22	12	3	9	0.647059	0.88	18589	-6	16	0	0	NA	1	1	18734	-24	56	26	23	3	0.682927	0.708861	18842	0	22	0	0	NA	1	1	18891	-6	28	0	0	NA	1	1	18965	8
42282	tfps_clock_outlier_max	14	84	20	10000	0.85	0	18500	7	22	12	3	9	0.647059	0.88	18589	-6	16	0	0	NA	1	1	18734	-24	54	26	23	3	0.675	0.701299	18842	0	22	0	0	NA	1	1	18891	-6	28	0	0	NA	1	1	18965	8
149241	tfps_lgr_gam_max	7	56	20	0.01	0.7	0	18506	13	17	6	3	3	0.73913	0.85	18589	-6	6	0	0	NA	1	1	18734	-24	60	15	13	2	0.8	0.821918	18841	-1	30	0	0	NA	1	1	18888	-9	13	0	0	NA	1	1	18965	8
149342	tfps_lgr_gam_max	7	56	20	0.01	0.75	0	18506	13	17	7	4	3	0.708333	0.809524	18589	-6	6	0	0	NA	1	1	18734	-24	61	14	13	1	0.813333	0.824324	18841	-1	30	0	0	NA	1	1	18888	-9	13	0	0	NA	1	1	18965	8
149443	tfps_lgr_gam_max	7	56	20	0.01	0.8	0	18506	13	15	6	3	3	0.714286	0.833333	18589	-6	6	0	0	NA	1	1	18734	-24	62	14	14	0	0.815789	0.815789	18841	-1	30	0	0	NA	1	1	18888	-9	13	0	0	NA	1	1	18965	8
326551	tfps_lgr_max	14	56	20	0.05	0.7	0.15	18502	9	13	7	4	3	0.65	0.764706	18589	-6	2	0	0	NA	1	1	18734	-24	53	16	15	1	0.768116	0.779412	18841	-1	14	0	0	NA	1	1	18890	-7	4	0	0	NA	1	1	18967	10
326552	tfps_lgr_max	14	56	20	0.05	0.7	0.2	18502	9	13	7	4	3	0.65	0.764706	18589	-6	2	0	0	NA	1	1	18734	-24	50	16	15	1	0.757576	0.769231	18841	-1	14	0	0	NA	1	1	18890	-7	3	0	0	NA	1	1	18967	10
326553	tfps_lgr_max	14	56	20	0.05	0.7	0.25	18502	9	13	7	4	3	0.65	0.764706	18589	-6	2	0	0	NA	1	1	18734	-24	47	16	15	1	0.746032	0.758065	18841	-1	12	0	0	NA	1	1	18890	-7	2	0	0	NA	1	1	18967	10
326652	tfps_lgr_max	14	56	20	0.05	0.75	0.15	18502	9	13	7	4	3	0.65	0.764706	18589	-6	2	0	0	NA	1	1	18734	-24	54	15	15	0	0.782609	0.782609	18841	-1	16	0	0	NA	1	1	18890	-7	4	0	0	NA	1	1	18967	10
326653	tfps_lgr_max	14	56	20	0.05	0.75	0.2	18502	9	13	7	4	3	0.65	0.764706	18589	-6	2	0	0	NA	1	1	18734	-24	51	15	15	0	0.772727	0.772727	18841	-1	16	0	0	NA	1	1	18890	-7	3	0	0	NA	1	1	18967	10
326654	tfps_lgr_max	14	56	20	0.05	0.75	0.25	18502	9	13	7	4	3	0.65	0.764706	18589	-6	2	0	0	NA	1	1	18734	-24	48	15	15	0	0.761905	0.761905	18841	-1	12	0	0	NA	1	1	18890	-7	2	0	0	NA	1	1	18967	10
326752	tfps_lgr_max	14	56	20	0.05	0.8	0.1	18502	9	13	7	4	3	0.65	0.764706	18589	-6	3	0	0	NA	1	1	18734	-24	54	15	15	0	0.782609	0.782609	18841	-1	16	0	0	NA	1	1	18890	-7	6	0	0	NA	1	1	18967	10
326753	tfps_lgr_max	14	56	20	0.05	0.8	0.15	18502	9	13	7	4	3	0.65	0.764706	18589	-6	2	0	0	NA	1	1	18734	-24	52	15	15	0	0.776119	0.776119	18841	-1	16	0	0	NA	1	1	18890	-7	5	0	0	NA	1	1	18967	10
326754	tfps_lgr_max	14	56	20	0.05	0.8	0.2	18502	9	13	7	4	3	0.65	0.764706	18589	-6	2	0	0	NA	1	1	18734	-24	49	15	15	0	0.765625	0.765625	18841	-1	12	0	0	NA	1	1	18890	-7	5	0	0	NA	1	1	18967	10
326852	tfps_lgr_max	14	56	20	0.05	0.85	0.05	18502	9	13	7	4	3	0.65	0.764706	18589	-6	3	0	0	NA	1	1	18734	-24	58	15	15	0	0.79452	0.79452	18841	-1	18	0	0	NA	1	1	18890	-7	5	0	0	NA	1	1	18967	10
326853	tfps_lgr_max	14	56	20	0.05	0.85	0.1	18502	9	13	7	4	3	0.65	0.764706	18589	-6	3	0	0	NA	1	1	18734	-24	57	15	15	0	0.791667	0.791667	18841	-1	18	0	0	NA	1	1	18890	-7	4	0	0	NA	1	1	18967	10
326854	tfps_lgr_max	14	56	20	0.05	0.85	0.15	18502	9	13	7	4	3	0.65	0.764706	18589	-6	2	0	0	NA	1	1	18734	-24	53	15	15	0	0.779412	0.779412	18841	-1	18	0	0	NA	1	1	18890	-7	4	0	0	NA	1	1	18967	10
326953	tfps_lgr_max	14	56	20	0.05	0.9	0.05	18502	9	13	7	4	3	0.65	0.764706	18589	-6	3	0	0	NA	1	1	18734	-24	58	15	15	0	0.79452	0.79452	18841	-1	18	0	0	NA	1	1	18890	-7	6	0	0	NA	1	1	18967	10
326954	tfps_lgr_max	14	56	20	0.05	0.9	0.1	18502	9	13	7	4	3	0.65	0.764706	18589	-6	3	0	0	NA	1	1	18734	-24	54	15	15	0	0.782609	0.782609	18841	-1	18	0	0	NA	1	1	18890	-7	5	0	0	NA	1	1	18967	10
326955	tfps_lgr_max	14	56	20	0.05	0.9	0.15	18502	9	13	7	4	3	0.65	0.764706	18589	-6	2	0	0	NA	1	1	18734	-24	53	15	15	0	0.779412	0.779412	18841	-1	18	0	0	NA	1	1	18890	-7	4	0	0	NA	1	1	18967	10
327054	tfps_lgr_max	14	56	20	0.05	0.95	0.05	18502	9	13	7	4	3	0.65	0.764706	18589	-6	3	0	0	NA	1	1	18734	-24	55	15	15	0	0.785714	0.785714	18841	-1	18	0	0	NA	1	1	18890	-7	6	0	0	NA	1	1	18967	10
327055	tfps_lgr_max	14	56	20	0.05	0.95	0.1	18502	9	13	7	4	3	0.65	0.764706	18589	-6	3	0	0	NA	1	1	18734	-24	54	15	15	0	0.782609	0.782609	18841	-1	18	0	0	NA	1	1	18890	-7	5	0	0	NA	1	1	18967	10
327056	tfps_lgr_max	14	56	20	0.05	0.95	0.15	18502	9	13	7	4	3	0.65	0.764706	18589	-6	2	0	0	NA	1	1	18734	-24	52	15	15	0	0.776119	0.776119	18841	-1	16	0	0	NA	1	1	18890	-7	4	0	0	NA	1	1	18967	10
327155	tfps_lgr_max	14	56	20	0.05	1	0.05	18502	9	14	6	4	2	0.7	0.777778	18589	-6	3	0	0	NA	1	1	18734	-24	55	15	15	0	0.785714	0.785714	18841	-1	18	0	0	NA	1	1	18890	-7	6	0	0	NA	1	1	18967	10
327156	tfps_lgr_max	14	56	20	0.05	1	0.1	18502	9	14	6	4	2	0.7	0.777778	18589	-6	3	0	0	NA	1	1	18734	-24	54	15	15	0	0.782609	0.782609	18841	-1	16	0	0	NA	1	1	18890	-7	5	0	0	NA	1	1	18967	10
327460	tfps_lgr_max	14	56	20	10000	0.7	0.15	18502	9	14	7	4	3	0.666667	0.777778	18589	-6	2	0	0	NA	1	1	18734	-24	51	16	15	1	0.761194	0.772727	18841	-1	15	0	0	NA	1	1	18890	-7	2	0	0	NA	1	1	18967	10
327461	tfps_lgr_max	14	56	20	10000	0.7	0.2	18502	9	14	7	4	3	0.666667	0.777778	18589	-6	2	0	0	NA	1	1	18734	-24	50	16	15	1	0.757576	0.769231	18841	-1	12	0	0	NA	1	1	18890	-7	2	0	0	NA	1	1	18967	10
327462	tfps_lgr_max	14	56	20	10000	0.7	0.25	18502	9	14	7	4	3	0.666667	0.777778	18589	-6	2	0	0	NA	1	1	18734	-24	47	16	15	1	0.746032	0.758065	18841	-1	10	0	0	NA	1	1	18890	-7	2	0	0	NA	1	1	18967	10
327560	tfps_lgr_max	14	56	20	10000	0.75	0.1	18502	9	14	7	4	3	0.666667	0.777778	18589	-6	3	0	0	NA	1	1	18734	-24	53	16	15	1	0.768116	0.779412	18841	-1	17	0	0	NA	1	1	18890	-7	2	0	0	NA	1	1	18967	10
327561	tfps_lgr_max	14	56	20	10000	0.75	0.15	18502	9	14	7	4	3	0.666667	0.777778	18589	-6	2	0	0	NA	1	1	18734	-24	52	15	15	0	0.776119	0.776119	18841	-1	17	0	0	NA	1	1	18890	-7	2	0	0	NA	1	1	18967	10
372920	tfps_lgr_mean	7	56	20	0.01	0.6	0.1	18499	6	3	1	0	1	0.75	1	18589	-6	6	0	0	NA	1	1	18734	-24	14	17	14	3	0.451613	0.5	18842	0	15	0	0	NA	1	1	18896	-1	15	0	0	NA	1	1	18963	6
408237	tfps_lgr_simple_max	7	56	20	0.01	0.95	0.05	18500	7	13	4	0	4	0.764706	1	18589	-6	8	0	0	NA	1	1	18734	-24	57	19	19	0	0.75	0.75	18843	1	25	0	0	NA	1	1	18888	-9	14	0	0	NA	1	1	18965	8
408338	tfps_lgr_simple_max	7	56	20	0.01	1	0.05	18500	7	11	4	0	4	0.733333	1	18589	-6	8	0	0	NA	1	1	18734	-24	56	19	19	0	0.746667	0.746667	18843	1	25	0	0	NA	1	1	18888	-9	13	0	0	NA	1	1	18965	8
409146	tfps_lgr_simple_max	7	56	20	0.05	0.95	0.05	18500	7	14	5	0	5	0.736842	1	18589	-6	8	0	0	NA	1	1	18734	-24	58	19	19	0	0.753247	0.753247	18843	1	25	0	0	NA	1	1	18888	-9	13	0	0	NA	1	1	18965	8
409147	tfps_lgr_simple_max	7	56	20	0.05	0.95	0.1	18500	7	11	5	0	5	0.6875	1	18589	-6	8	0	0	NA	1	1	18734	-24	57	19	19	0	0.75	0.75	18843	1	23	0	0	NA	1	1	18888	-9	13	0	0	NA	1	1	18965	8
409247	tfps_lgr_simple_max	7	56	20	0.05	1	0.05	18500	7	11	6	0	6	0.647059	1	18589	-6	8	0	0	NA	1	1	18734	-24	57	19	19	0	0.75	0.75	18843	1	25	0	0	NA	1	1	18888	-9	13	0	0	NA	1	1	18965	8
410055	tfps_lgr_simple_max	7	56	20	10000	0.95	0.05	18500	7	16	3	0	3	0.842105	1	18589	-6	8	0	0	NA	1	1	18734	-24	58	19	19	0	0.753247	0.753247	18843	1	26	0	0	NA	1	1	18888	-9	12	0	0	NA	1	1	18965	8
410056	tfps_lgr_simple_max	7	56	20	10000	0.95	0.1	18500	7	13	3	0	3	0.8125	1	18589	-6	8	0	0	NA	1	1	18734	-24	57	19	19	0	0.75	0.75	18843	1	23	0	0	NA	1	1	18888	-9	12	0	0	NA	1	1	18965	8
410156	tfps_lgr_simple_max	7	56	20	10000	1	0.05	18500	7	15	2	0	2	0.882353	1	18589	-6	8	0	0	NA	1	1	18734	-24	58	19	19	0	0.753247	0.753247	18843	1	25	0	0	NA	1	1	18888	-9	12	0	0	NA	1	1	18965	8
635309	tfps_pango_lineage_max_lgr	7	56	20	0.01	0.85	0	18500	7	13	4	0	4	0.764706	1	18589	-6	6	0	0	NA	1	1	18738	-20	39	2	2	0	0.951219	0.951219	18843	1	15	0	0	NA	1	1	18888	-9	16	0	0	NA	1	1	18963	6
636117	tfps_pango_lineage_max_lgr	7	56	20	0.05	0.8	0	18500	7	11	5	0	5	0.6875	1	18589	-6	6	0	0	NA	1	1	18734	-24	39	3	3	0	0.928571	0.928571	18847	5	16	0	0	NA	1	1	18888	-9	13	0	0	NA	1	1	18963	6
636218	tfps_pango_lineage_max_lgr	7	56	20	0.05	0.85	0	18500	7	12	5	0	5	0.705882	1	18589	-6	6	0	0	NA	1	1	18734	-24	41	3	3	0	0.931818	0.931818	18847	5	16	0	0	NA	1	1	18888	-9	13	0	0	NA	1	1	18963	6
636319	tfps_pango_lineage_max_lgr	7	56	20	0.05	0.9	0	18500	7	13	5	0	5	0.722222	1	18589	-6	6	0	0	NA	1	1	18734	-24	41	3	3	0	0.931818	0.931818	18847	5	18	0	0	NA	1	1	18888	-9	13	0	0	NA	1	1	18963	6
636420	tfps_pango_lineage_max_lgr	7	56	20	0.05	0.95	0	18500	7	13	5	0	5	0.722222	1	18589	-6	6	0	0	NA	1	1	18734	-24	41	3	3	0	0.931818	0.931818	18847	5	17	0	0	NA	1	1	18888	-9	13	0	0	NA	1	1	18963	6
636521	tfps_pango_lineage_max_lgr	7	56	20	0.05	1	0	18500	7	12	6	0	6	0.666667	1	18589	-6	6	0	0	NA	1	1	18734	-24	41	3	3	0	0.931818	0.931818	18847	5	16	0	0	NA	1	1	18888	-9	13	0	0	NA	1	1	18963	6
372919	tfps_lgr_mean	7	56	20	0.01	0.6	0.05	18499	6	3	1	0	1	0.75	1	18589	-6	6	0	0	NA	1	1	18734	-24	15	17	14	3	0.46875	0.517241	18842	0	15	0	0	NA	1	1	18896	-1	20	0	0	NA	1	1	18963	6
479347	tfps_lgr_simple_mean	7	56	20	10000	0.85	0	18499	6	9	2	0	2	0.818182	1	18589	-6	9	0	0	NA	1	1	18734	-24	43	15	14	1	0.741379	0.754386	18841	-1	19	0	0	NA	1	1	18896	-1	19	0	0	NA	1	1	18963	6
495657	tfps_lgr_simple_mean	14	56	20	0.05	0.9	0	18499	6	8	1	1	0	0.888889	0.888889	18589	-6	6	0	0	NA	1	1	18734	-24	28	14	14	0	0.666667	0.666667	18841	-1	21	0	0	NA	1	1	18896	-1	24	0	0	NA	1	1	18963	6
16344	tfps_clock_outlier_max	7	84	20	0.01	0.9	0.1	18500	7	17	8	1	7	0.68	0.944444	18589	-6	23	0	0	NA	1	1	18734	-24	43	27	23	4	0.614286	0.651515	18843	1	10	0	0	NA	1	1	18891	-6	19	0	0	NA	1	1	18965	8
16444	tfps_clock_outlier_max	7	84	20	0.01	0.95	0.05	18500	7	17	8	1	7	0.68	0.944444	18589	-6	24	0	0	NA	1	1	18734	-24	46	27	23	4	0.630137	0.666667	18843	1	10	0	0	NA	1	1	18891	-6	21	0	0	NA	1	1	18965	8
16445	tfps_clock_outlier_max	7	84	20	0.01	0.95	0.1	18500	7	17	8	1	7	0.68	0.944444	18589	-6	23	0	0	NA	1	1	18734	-24	38	27	23	4	0.584615	0.622951	18843	1	10	0	0	NA	1	1	18891	-6	19	0	0	NA	1	1	18965	8
16545	tfps_clock_outlier_max	7	84	20	0.01	1	0.05	18500	7	19	6	1	5	0.76	0.95	18589	-6	24	0	0	NA	1	1	18734	-24	46	27	23	4	0.630137	0.666667	18843	1	10	0	0	NA	1	1	18891	-6	21	0	0	NA	1	1	18965	8
16546	tfps_clock_outlier_max	7	84	20	0.01	1	0.1	18500	7	19	6	1	5	0.76	0.95	18589	-6	23	0	0	NA	1	1	18734	-24	38	27	23	4	0.584615	0.622951	18843	1	10	0	0	NA	1	1	18891	-6	19	0	0	NA	1	1	18965	8
16848	tfps_clock_outlier_max	7	84	20	0.05	0.7	0.05	18500	7	17	10	1	9	0.62963	0.944444	18589	-6	24	0	0	NA	1	1	18734	-24	42	27	23	4	0.608696	0.646154	18843	1	21	0	0	NA	1	1	18891	-6	21	0	0	NA	1	1	18965	8
16949	tfps_clock_outlier_max	7	84	20	0.05	0.75	0.05	18500	7	17	10	1	9	0.62963	0.944444	18589	-6	24	0	0	NA	1	1	18734	-24	43	26	23	3	0.623188	0.651515	18843	1	19	0	0	NA	1	1	18891	-6	21	0	0	NA	1	1	18965	8
17050	tfps_clock_outlier_max	7	84	20	0.05	0.8	0.05	18500	7	17	10	1	9	0.62963	0.944444	18589	-6	24	0	0	NA	1	1	18734	-24	43	26	23	3	0.623188	0.651515	18843	1	17	0	0	NA	1	1	18891	-6	21	0	0	NA	1	1	18965	8
17151	tfps_clock_outlier_max	7	84	20	0.05	0.85	0.05	18500	7	17	10	1	9	0.62963	0.944444	18589	-6	24	0	0	NA	1	1	18734	-24	45	24	23	1	0.652174	0.661765	18843	1	17	0	0	NA	1	1	18891	-6	21	0	0	NA	1	1	18965	8
17252	tfps_clock_outlier_max	7	84	20	0.05	0.9	0.05	18500	7	19	8	1	7	0.703704	0.95	18589	-6	24	0	0	NA	1	1	18734	-24	45	24	23	1	0.652174	0.661765	18843	1	17	0	0	NA	1	1	18891	-6	21	0	0	NA	1	1	18965	8
17353	tfps_clock_outlier_max	7	84	20	0.05	0.95	0.05	18500	7	19	8	1	7	0.703704	0.95	18589	-6	24	0	0	NA	1	1	18734	-24	45	24	23	1	0.652174	0.661765	18843	1	17	0	0	NA	1	1	18891	-6	21	0	0	NA	1	1	18965	8
17454	tfps_clock_outlier_max	7	84	20	0.05	1	0.05	18500	7	20	7	1	6	0.740741	0.952381	18589	-6	25	0	0	NA	1	1	18734	-24	45	24	23	1	0.652174	0.661765	18843	1	17	0	0	NA	1	1	18891	-6	21	0	0	NA	1	1	18965	8
40565	tfps_clock_outlier_max	14	84	20	0.01	0.9	0	18500	7	19	9	1	8	0.678571	0.95	18589	-6	25	0	0	NA	1	1	18734	-24	53	25	23	2	0.679487	0.697368	18843	1	21	0	0	NA	1	1	18891	-6	21	0	0	NA	1	1	18965	8
40566	tfps_clock_outlier_max	14	84	20	0.01	0.9	0.05	18500	7	18	9	1	8	0.666667	0.947368	18589	-6	25	0	0	NA	1	1	18734	-24	49	25	23	2	0.662162	0.680556	18843	1	9	0	0	NA	1	1	18891	-6	21	0	0	NA	1	1	18965	8
40666	tfps_clock_outlier_max	14	84	20	0.01	0.95	0	18500	7	19	9	1	8	0.678571	0.95	18589	-6	25	0	0	NA	1	1	18734	-24	50	26	23	3	0.657895	0.684932	18843	1	21	0	0	NA	1	1	18891	-6	21	0	0	NA	1	1	18965	8
40667	tfps_clock_outlier_max	14	84	20	0.01	0.95	0.05	18500	7	18	9	1	8	0.666667	0.947368	18589	-6	25	0	0	NA	1	1	18734	-24	44	26	23	3	0.628571	0.656716	18843	1	9	0	0	NA	1	1	18891	-6	21	0	0	NA	1	1	18965	8
40767	tfps_clock_outlier_max	14	84	20	0.01	1	0	18500	7	19	9	1	8	0.678571	0.95	18589	-6	25	0	0	NA	1	1	18734	-24	50	26	23	3	0.657895	0.684932	18843	1	21	0	0	NA	1	1	18891	-6	21	0	0	NA	1	1	18965	8
41474	tfps_clock_outlier_max	14	84	20	0.05	0.9	0	18500	7	20	11	1	10	0.645161	0.952381	18589	-6	27	0	0	NA	1	1	18734	-24	55	23	23	0	0.705128	0.705128	18843	1	19	0	0	NA	1	1	18891	-6	21	0	0	NA	1	1	18965	8
41475	tfps_clock_outlier_max	14	84	20	0.05	0.9	0.05	18500	7	20	11	1	10	0.645161	0.952381	18589	-6	24	0	0	NA	1	1	18734	-24	42	23	23	0	0.646154	0.646154	18843	1	15	0	0	NA	1	1	18891	-6	21	0	0	NA	1	1	18965	8
41575	tfps_clock_outlier_max	14	84	20	0.05	0.95	0	18500	7	19	12	1	11	0.612903	0.95	18589	-6	27	0	0	NA	1	1	18734	-24	54	23	23	0	0.701299	0.701299	18843	1	19	0	0	NA	1	1	18891	-6	21	0	0	NA	1	1	18965	8
41576	tfps_clock_outlier_max	14	84	20	0.05	0.95	0.05	18500	7	19	12	1	11	0.612903	0.95	18589	-6	25	0	0	NA	1	1	18734	-24	42	23	23	0	0.646154	0.646154	18843	1	13	0	0	NA	1	1	18891	-6	21	0	0	NA	1	1	18965	8
41676	tfps_clock_outlier_max	14	84	20	0.05	1	0	18500	7	19	12	1	11	0.612903	0.95	18589	-6	27	0	0	NA	1	1	18734	-24	54	23	23	0	0.701299	0.701299	18843	1	19	0	0	NA	1	1	18891	-6	21	0	0	NA	1	1	18965	8
41677	tfps_clock_outlier_max	14	84	20	0.05	1	0.05	18500	7	19	12	1	11	0.612903	0.95	18589	-6	25	0	0	NA	1	1	18734	-24	42	23	23	0	0.646154	0.646154	18843	1	13	0	0	NA	1	1	18891	-6	21	0	0	NA	1	1	18965	8
42383	tfps_clock_outlier_max	14	84	20	10000	0.9	0	18500	7	25	9	3	6	0.735294	0.892857	18589	-6	16	0	0	NA	1	1	18734	-24	54	26	23	3	0.675	0.701299	18843	1	21	0	0	NA	1	1	18891	-6	28	0	0	NA	1	1	18965	8
220581	tfps_lgr_gam_mean	7	56	20	0.05	0.85	0	18501	8	11	4	2	2	0.733333	0.846154	18589	-6	4	0	0	NA	1	1	18734	-24	12	16	15	1	0.428571	0.444444	18841	-1	17	0	0	NA	1	1	18896	-1	6	0	0	NA	1	1	18963	6
220582	tfps_lgr_gam_mean	7	56	20	0.05	0.85	0.05	18501	8	10	4	2	2	0.714286	0.833333	18589	-6	4	0	0	NA	1	1	18734	-24	12	16	15	1	0.428571	0.444444	18841	-1	17	0	0	NA	1	1	18896	-1	6	0	0	NA	1	1	18963	6
327660	tfps_lgr_max	14	56	20	10000	0.8	0.05	18503	10	13	8	5	3	0.619048	0.722222	18589	-6	3	0	0	NA	1	1	18734	-24	55	15	15	0	0.785714	0.785714	18841	-1	17	0	0	NA	1	1	18890	-7	3	0	0	NA	1	1	18967	10
327661	tfps_lgr_max	14	56	20	10000	0.8	0.1	18503	10	13	8	5	3	0.619048	0.722222	18589	-6	3	0	0	NA	1	1	18734	-24	52	15	15	0	0.776119	0.776119	18841	-1	17	0	0	NA	1	1	18890	-7	3	0	0	NA	1	1	18967	10
327662	tfps_lgr_max	14	56	20	10000	0.8	0.15	18503	10	13	8	5	3	0.619048	0.722222	18589	-6	2	0	0	NA	1	1	18734	-24	52	15	15	0	0.776119	0.776119	18841	-1	17	0	0	NA	1	1	18890	-7	3	0	0	NA	1	1	18967	10
327761	tfps_lgr_max	14	56	20	10000	0.85	0.05	18503	10	13	8	5	3	0.619048	0.722222	18589	-6	3	0	0	NA	1	1	18734	-24	58	15	15	0	0.79452	0.79452	18841	-1	19	0	0	NA	1	1	18890	-7	2	0	0	NA	1	1	18967	10
327762	tfps_lgr_max	14	56	20	10000	0.85	0.1	18503	10	13	8	5	3	0.619048	0.722222	18589	-6	3	0	0	NA	1	1	18734	-24	54	15	15	0	0.782609	0.782609	18841	-1	19	0	0	NA	1	1	18890	-7	2	0	0	NA	1	1	18967	10
327763	tfps_lgr_max	14	56	20	10000	0.85	0.15	18503	10	13	8	5	3	0.619048	0.722222	18589	-6	2	0	0	NA	1	1	18734	-24	54	15	15	0	0.782609	0.782609	18841	-1	17	0	0	NA	1	1	18890	-7	2	0	0	NA	1	1	18967	10
327862	tfps_lgr_max	14	56	20	10000	0.9	0.05	18503	10	14	7	5	2	0.666667	0.736842	18589	-6	3	0	0	NA	1	1	18734	-24	58	15	15	0	0.79452	0.79452	18841	-1	19	0	0	NA	1	1	18890	-7	3	0	0	NA	1	1	18967	10
327863	tfps_lgr_max	14	56	20	10000	0.9	0.1	18503	10	14	7	5	2	0.666667	0.736842	18589	-6	3	0	0	NA	1	1	18734	-24	54	15	15	0	0.782609	0.782609	18841	-1	17	0	0	NA	1	1	18890	-7	3	0	0	NA	1	1	18967	10
327962	tfps_lgr_max	14	56	20	10000	0.95	0	18503	10	14	7	5	2	0.666667	0.736842	18589	-6	3	0	0	NA	1	1	18734	-24	58	15	15	0	0.79452	0.79452	18841	-1	19	0	0	NA	1	1	18890	-7	3	0	0	NA	1	1	18967	10
327963	tfps_lgr_max	14	56	20	10000	0.95	0.05	18503	10	14	7	5	2	0.666667	0.736842	18589	-6	3	0	0	NA	1	1	18734	-24	55	15	15	0	0.785714	0.785714	18841	-1	19	0	0	NA	1	1	18890	-7	3	0	0	NA	1	1	18967	10
328063	tfps_lgr_max	14	56	20	10000	1	0	18503	10	14	7	5	2	0.666667	0.736842	18589	-6	3	0	0	NA	1	1	18734	-24	56	15	15	0	0.788732	0.788732	18841	-1	19	0	0	NA	1	1	18890	-7	3	0	0	NA	1	1	18967	10
328064	tfps_lgr_max	14	56	20	10000	1	0.05	18503	10	14	7	5	2	0.666667	0.736842	18589	-6	3	0	0	NA	1	1	18734	-24	55	15	15	0	0.785714	0.785714	18841	-1	19	0	0	NA	1	1	18890	-7	3	0	0	NA	1	1	18967	10
420435	tfps_lgr_simple_max	7	84	20	0.01	1	0.1	18500	7	15	4	0	4	0.789474	1	18589	-6	7	0	0	NA	1	1	18734	-24	56	19	17	2	0.746667	0.767123	18843	1	26	0	0	NA	1	1	18888	-9	11	0	0	NA	1	1	18968	11
421121	tfps_lgr_simple_max	7	84	20	0.05	0.9	0.1	18500	7	15	4	0	4	0.789474	1	18589	-6	7	0	0	NA	1	1	18734	-24	57	18	17	1	0.76	0.77027	18843	1	28	0	0	NA	1	1	18888	-9	14	0	0	NA	1	1	18968	11
479419	tfps_lgr_simple_mean	7	56	20	10000	0.9	0.05	18499	6	9	3	0	3	0.75	1	18589	-6	8	0	0	NA	1	1	18734	-24	39	15	14	1	0.722222	0.735849	18841	-1	17	0	0	NA	1	1	18896	-1	16	0	0	NA	1	1	18963	6
479418	tfps_lgr_simple_mean	7	56	20	10000	0.9	0	18499	6	10	3	0	3	0.769231	1	18589	-6	9	0	0	NA	1	1	18734	-24	45	15	14	1	0.75	0.762712	18841	-1	19	0	0	NA	1	1	18896	-1	21	0	0	NA	1	1	18963	6
479491	tfps_lgr_simple_mean	7	56	20	10000	0.95	0	18499	6	10	3	0	3	0.769231	1	18589	-6	7	0	0	NA	1	1	18734	-24	43	15	14	1	0.741379	0.754386	18841	-1	18	0	0	NA	1	1	18896	-1	21	0	0	NA	1	1	18963	6
151059	tfps_lgr_gam_max	7	56	20	10000	0.7	0	18505	12	17	3	2	1	0.85	0.894737	18589	-6	10	0	0	NA	1	1	18734	-24	59	13	12	1	0.819444	0.830986	18841	-1	32	0	0	NA	1	1	18888	-9	13	0	0	NA	1	1	18968	11
151060	tfps_lgr_gam_max	7	56	20	10000	0.7	0.05	18505	12	17	3	2	1	0.85	0.894737	18589	-6	10	0	0	NA	1	1	18734	-24	59	13	12	1	0.819444	0.830986	18841	-1	29	0	0	NA	1	1	18888	-9	12	0	0	NA	1	1	18968	11
151160	tfps_lgr_gam_max	7	56	20	10000	0.75	0	18505	12	17	4	3	1	0.809524	0.85	18589	-6	10	0	0	NA	1	1	18734	-24	59	15	14	1	0.797297	0.808219	18841	-1	32	0	0	NA	1	1	18888	-9	13	0	0	NA	1	1	18968	11
151161	tfps_lgr_gam_max	7	56	20	10000	0.75	0.05	18505	12	17	4	3	1	0.809524	0.85	18589	-6	10	0	0	NA	1	1	18734	-24	59	15	14	1	0.797297	0.808219	18841	-1	29	0	0	NA	1	1	18888	-9	12	0	0	NA	1	1	18968	11
220376	tfps_lgr_gam_mean	7	56	20	0.05	0.6	0	18502	9	9	1	1	0	0.9	0.9	18589	-6	3	0	0	NA	1	1	18734	-24	15	16	14	2	0.483871	0.517241	18841	-1	19	0	0	NA	1	1	18896	-1	7	0	0	NA	1	1	18963	6
220416	tfps_lgr_gam_mean	7	56	20	0.05	0.65	0	18502	9	10	2	1	1	0.833333	0.909091	18589	-6	3	0	0	NA	1	1	18734	-24	14	15	14	1	0.482759	0.5	18841	-1	19	0	0	NA	1	1	18896	-1	6	0	0	NA	1	1	18963	6
220500	tfps_lgr_gam_mean	7	56	20	0.05	0.75	0.05	18502	9	9	3	1	2	0.75	0.9	18589	-6	6	0	0	NA	1	1	18734	-24	13	15	14	1	0.464286	0.481482	18841	-1	19	0	0	NA	1	1	18896	-1	6	0	0	NA	1	1	18963	6
220538	tfps_lgr_gam_mean	7	56	20	0.05	0.8	0	18502	9	10	3	1	2	0.769231	0.909091	18589	-6	5	0	0	NA	1	1	18734	-24	12	16	15	1	0.428571	0.444444	18841	-1	19	0	0	NA	1	1	18896	-1	6	0	0	NA	1	1	18963	6
220539	tfps_lgr_gam_mean	7	56	20	0.05	0.8	0.05	18502	9	7	3	1	2	0.7	0.875	18589	-6	5	0	0	NA	1	1	18734	-24	12	16	15	1	0.428571	0.444444	18841	-1	17	0	0	NA	1	1	18896	-1	6	0	0	NA	1	1	18963	6
373147	tfps_lgr_mean	7	56	20	0.01	1	0.05	18499	6	7	1	1	0	0.875	0.875	18589	-6	5	0	0	NA	1	1	18734	-24	21	14	14	0	0.6	0.6	18842	0	13	0	0	NA	1	1	18896	-1	15	0	0	NA	1	1	18965	8
421219	tfps_lgr_simple_max	7	84	20	0.05	0.95	0.1	18500	7	16	3	0	3	0.842105	1	18589	-6	7	0	0	NA	1	1	18734	-24	57	18	17	1	0.76	0.77027	18843	1	26	0	0	NA	1	1	18888	-9	12	0	0	NA	1	1	18969	12
421317	tfps_lgr_simple_max	7	84	20	0.05	1	0.1	18500	7	16	3	0	3	0.842105	1	18589	-6	7	0	0	NA	1	1	18734	-24	57	18	17	1	0.76	0.77027	18843	1	26	0	0	NA	1	1	18888	-9	12	0	0	NA	1	1	18969	12
422003	tfps_lgr_simple_max	7	84	20	10000	0.9	0.1	18500	7	17	2	0	2	0.894737	1	18589	-6	5	0	0	NA	1	1	18734	-24	58	17	17	0	0.773333	0.773333	18843	1	26	0	0	NA	1	1	18888	-9	14	0	0	NA	1	1	18969	12
422101	tfps_lgr_simple_max	7	84	20	10000	0.95	0.1	18500	7	19	2	0	2	0.904762	1	18589	-6	5	0	0	NA	1	1	18734	-24	58	17	17	0	0.773333	0.773333	18843	1	26	0	0	NA	1	1	18888	-9	12	0	0	NA	1	1	18969	12
422199	tfps_lgr_simple_max	7	84	20	10000	1	0.1	18500	7	19	2	0	2	0.904762	1	18589	-6	5	0	0	NA	1	1	18734	-24	58	17	17	0	0.773333	0.773333	18843	1	26	0	0	NA	1	1	18888	-9	12	0	0	NA	1	1	18969	12
479246	tfps_lgr_simple_mean	7	56	20	10000	0.8	0	18500	7	8	4	2	2	0.666667	0.8	18589	-6	9	0	0	NA	1	1	18734	-24	43	15	14	1	0.741379	0.754386	18841	-1	19	0	0	NA	1	1	18896	-1	19	0	0	NA	1	1	18963	6
479564	tfps_lgr_simple_mean	7	56	20	10000	1	0	18500	7	8	3	1	2	0.727273	0.888889	18589	-6	7	0	0	NA	1	1	18734	-24	45	15	14	1	0.75	0.762712	18841	-1	18	0	0	NA	1	1	18896	-1	21	0	0	NA	1	1	18963	6
589535	tfps_lgr_wtd_mean	7	56	20	0.01	0.85	0	18506	13	11	5	2	3	0.6875	0.846154	18589	-6	3	0	0	NA	1	1	18734	-24	18	15	15	0	0.545454	0.545454	18841	-1	17	0	0	NA	1	1	18892	-5	15	0	0	NA	1	1	18963	6
479492	tfps_lgr_simple_mean	7	56	20	10000	0.95	0.05	18499	6	10	3	0	3	0.769231	1	18589	-6	7	0	0	NA	1	1	18734	-24	40	15	14	1	0.727273	0.740741	18841	-1	17	0	0	NA	1	1	18896	-1	18	0	0	NA	1	1	18963	6
18261	tfps_clock_outlier_max	7	84	20	10000	0.95	0	18500	7	27	7	3	4	0.794118	0.9	18589	-6	15	0	0	NA	1	1	18734	-24	51	26	23	3	0.662338	0.689189	18842	0	24	0	0	NA	1	1	18891	-6	28	0	0	NA	1	1	18968	11
18362	tfps_clock_outlier_max	7	84	20	10000	1	0	18500	7	28	6	3	3	0.823529	0.903226	18589	-6	15	0	0	NA	1	1	18734	-24	51	26	23	3	0.662338	0.689189	18842	0	24	0	0	NA	1	1	18891	-6	28	0	0	NA	1	1	18968	11
150150	tfps_lgr_gam_max	7	56	20	0.05	0.7	0	18505	12	18	6	2	4	0.75	0.9	18589	-6	10	0	0	NA	1	1	18734	-24	60	15	14	1	0.8	0.810811	18841	-1	30	0	0	NA	1	1	18888	-9	16	0	0	NA	1	1	18969	12
150151	tfps_lgr_gam_max	7	56	20	0.05	0.7	0.05	18505	12	16	6	2	4	0.727273	0.888889	18589	-6	9	0	0	NA	1	1	18734	-24	60	13	12	1	0.821918	0.833333	18841	-1	28	0	0	NA	1	1	18888	-9	13	0	0	NA	1	1	18969	12
150251	tfps_lgr_gam_max	7	56	20	0.05	0.75	0	18505	12	17	7	3	4	0.708333	0.85	18589	-6	10	0	0	NA	1	1	18734	-24	60	15	14	1	0.8	0.810811	18841	-1	30	0	0	NA	1	1	18888	-9	16	0	0	NA	1	1	18969	12
150252	tfps_lgr_gam_max	7	56	20	0.05	0.75	0.05	18505	12	15	7	3	4	0.681818	0.833333	18589	-6	9	0	0	NA	1	1	18734	-24	60	13	12	1	0.821918	0.833333	18841	-1	28	0	0	NA	1	1	18888	-9	13	0	0	NA	1	1	18969	12
231184	tfps_lgr_gam_mean	14	56	20	0.01	0.7	0	18503	10	5	5	3	2	0.5	0.625	18589	-6	4	0	0	NA	1	1	18734	-24	4	6	6	0	0.4	0.4	18841	-1	16	0	0	NA	1	1	18896	-1	7	0	0	NA	1	1	18963	6
231285	tfps_lgr_gam_mean	14	56	20	0.01	0.75	0	18503	10	6	5	3	2	0.545454	0.666667	18589	-6	4	0	0	NA	1	1	18734	-24	8	8	8	0	0.5	0.5	18841	-1	16	0	0	NA	1	1	18896	-1	1	0	0	NA	1	1	18963	6
231386	tfps_lgr_gam_mean	14	56	20	0.01	0.8	0	18503	10	7	5	3	2	0.583333	0.7	18589	-6	3	0	0	NA	1	1	18734	-24	8	6	6	0	0.571429	0.571429	18841	-1	15	0	0	NA	1	1	18896	-1	2	0	0	NA	1	1	18963	6
231486	tfps_lgr_gam_mean	14	56	20	0.01	0.85	0	18503	10	6	5	3	2	0.545454	0.666667	18589	-6	3	0	0	NA	1	1	18734	-24	7	8	8	0	0.466667	0.466667	18841	-1	16	0	0	NA	1	1	18896	-1	1	0	0	NA	1	1	18963	6
231587	tfps_lgr_gam_mean	14	56	20	0.01	0.9	0	18503	10	7	5	3	2	0.583333	0.7	18589	-6	3	0	0	NA	1	1	18734	-24	4	8	8	0	0.333333	0.333333	18841	-1	14	0	0	NA	1	1	18896	-1	1	0	0	NA	1	1	18963	6
231588	tfps_lgr_gam_mean	14	56	20	0.01	0.9	0.05	18503	10	7	5	3	2	0.583333	0.7	18589	-6	2	0	0	NA	1	1	18734	-24	2	8	8	0	0.2	0.2	18841	-1	14	0	0	NA	1	1	18896	-1	1	0	0	NA	1	1	18963	6
255928	tfps_lgr_gam_wtd_mean	7	56	20	0.01	0.65	0	18503	10	13	6	2	4	0.684211	0.866667	18589	-6	6	0	0	NA	1	1	18734	-24	14	14	13	1	0.5	0.518518	18841	-1	12	0	0	NA	1	1	18896	-1	4	0	0	NA	1	1	18963	6
255929	tfps_lgr_gam_wtd_mean	7	56	20	0.01	0.65	0.05	18503	10	12	6	2	4	0.666667	0.857143	18589	-6	4	0	0	NA	1	1	18734	-24	12	9	8	1	0.571429	0.6	18841	-1	7	0	0	NA	1	1	18896	-1	3	0	0	NA	1	1	18963	6
256048	tfps_lgr_gam_wtd_mean	7	56	20	0.01	0.75	0	18503	10	11	7	2	5	0.611111	0.846154	18589	-6	6	0	0	NA	1	1	18734	-24	14	10	10	0	0.583333	0.583333	18841	-1	10	0	0	NA	1	1	18896	-1	5	0	0	NA	1	1	18963	6
314263	tfps_lgr_max	7	84	20	0.01	0.8	0	18500	7	14	6	1	5	0.7	0.933333	18589	-6	8	0	0	NA	1	1	18734	-24	54	22	18	4	0.710526	0.75	18842	0	31	0	0	NA	1	1	18888	-9	13	0	0	NA	1	1	18969	12
314264	tfps_lgr_max	7	84	20	0.01	0.8	0.05	18500	7	14	6	1	5	0.7	0.933333	18589	-6	7	0	0	NA	1	1	18734	-24	53	21	18	3	0.716216	0.746479	18842	0	27	0	0	NA	1	1	18888	-9	12	0	0	NA	1	1	18969	12
314265	tfps_lgr_max	7	84	20	0.01	0.8	0.1	18500	7	12	6	1	5	0.666667	0.923077	18589	-6	7	0	0	NA	1	1	18734	-24	53	21	18	3	0.716216	0.746479	18842	0	24	0	0	NA	1	1	18888	-9	10	0	0	NA	1	1	18969	12
314266	tfps_lgr_max	7	84	20	0.01	0.8	0.15	18500	7	12	6	1	5	0.666667	0.923077	18589	-6	5	0	0	NA	1	1	18734	-24	53	21	18	3	0.716216	0.746479	18842	0	21	0	0	NA	1	1	18888	-9	4	0	0	NA	1	1	18969	12
314267	tfps_lgr_max	7	84	20	0.01	0.8	0.2	18500	7	12	6	1	5	0.666667	0.923077	18589	-6	5	0	0	NA	1	1	18734	-24	53	21	18	3	0.716216	0.746479	18842	0	18	0	0	NA	1	1	18888	-9	4	0	0	NA	1	1	18969	12
314268	tfps_lgr_max	7	84	20	0.01	0.8	0.25	18500	7	12	6	1	5	0.666667	0.923077	18589	-6	5	0	0	NA	1	1	18734	-24	53	20	18	2	0.726027	0.746479	18842	0	17	0	0	NA	1	1	18888	-9	3	0	0	NA	1	1	18969	12
314269	tfps_lgr_max	7	84	20	0.01	0.8	0.3	18500	7	12	6	1	5	0.666667	0.923077	18589	-6	4	0	0	NA	1	1	18734	-24	52	20	18	2	0.722222	0.742857	18842	0	17	0	0	NA	1	1	18888	-9	2	0	0	NA	1	1	18969	12
314270	tfps_lgr_max	7	84	20	0.01	0.8	0.35	18500	7	12	6	1	5	0.666667	0.923077	18589	-6	4	0	0	NA	1	1	18734	-24	52	19	17	2	0.732394	0.753623	18842	0	15	0	0	NA	1	1	18888	-9	2	0	0	NA	1	1	18969	12
314271	tfps_lgr_max	7	84	20	0.01	0.8	0.4	18500	7	11	5	1	4	0.6875	0.916667	18589	-6	4	0	0	NA	1	1	18734	-24	51	17	15	2	0.75	0.772727	18842	0	14	0	0	NA	1	1	18888	-9	2	0	0	NA	1	1	18969	12
314272	tfps_lgr_max	7	84	20	0.01	0.8	0.45	18500	7	11	5	1	4	0.6875	0.916667	18589	-6	4	0	0	NA	1	1	18734	-24	51	17	15	2	0.75	0.772727	18842	0	14	0	0	NA	1	1	18888	-9	2	0	0	NA	1	1	18969	12
314273	tfps_lgr_max	7	84	20	0.01	0.8	0.5	18500	7	11	5	1	4	0.6875	0.916667	18589	-6	3	0	0	NA	1	1	18734	-24	51	15	13	2	0.772727	0.796875	18842	0	14	0	0	NA	1	1	18888	-9	2	0	0	NA	1	1	18969	12
314345	tfps_lgr_max	7	84	20	0.01	0.85	0	18500	7	14	6	1	5	0.7	0.933333	18589	-6	7	0	0	NA	1	1	18734	-24	56	20	18	2	0.736842	0.756757	18842	0	31	0	0	NA	1	1	18888	-9	13	0	0	NA	1	1	18969	12
314346	tfps_lgr_max	7	84	20	0.01	0.85	0.05	18500	7	14	6	1	5	0.7	0.933333	18589	-6	7	0	0	NA	1	1	18734	-24	56	20	18	2	0.736842	0.756757	18842	0	25	0	0	NA	1	1	18888	-9	10	0	0	NA	1	1	18969	12
314347	tfps_lgr_max	7	84	20	0.01	0.85	0.1	18500	7	12	6	1	5	0.666667	0.923077	18589	-6	7	0	0	NA	1	1	18734	-24	56	20	18	2	0.736842	0.756757	18842	0	21	0	0	NA	1	1	18888	-9	7	0	0	NA	1	1	18969	12
314348	tfps_lgr_max	7	84	20	0.01	0.85	0.15	18500	7	12	6	1	5	0.666667	0.923077	18589	-6	5	0	0	NA	1	1	18734	-24	56	20	18	2	0.736842	0.756757	18842	0	21	0	0	NA	1	1	18888	-9	4	0	0	NA	1	1	18969	12
314349	tfps_lgr_max	7	84	20	0.01	0.85	0.2	18500	7	12	6	1	5	0.666667	0.923077	18589	-6	5	0	0	NA	1	1	18734	-24	56	20	18	2	0.736842	0.756757	18842	0	18	0	0	NA	1	1	18888	-9	4	0	0	NA	1	1	18969	12
314350	tfps_lgr_max	7	84	20	0.01	0.85	0.25	18500	7	12	6	1	5	0.666667	0.923077	18589	-6	4	0	0	NA	1	1	18734	-24	56	19	18	1	0.746667	0.756757	18842	0	17	0	0	NA	1	1	18888	-9	3	0	0	NA	1	1	18969	12
314351	tfps_lgr_max	7	84	20	0.01	0.85	0.3	18500	7	12	6	1	5	0.666667	0.923077	18589	-6	4	0	0	NA	1	1	18734	-24	56	19	18	1	0.746667	0.756757	18842	0	17	0	0	NA	1	1	18888	-9	2	0	0	NA	1	1	18969	12
314352	tfps_lgr_max	7	84	20	0.01	0.85	0.35	18500	7	12	6	1	5	0.666667	0.923077	18589	-6	4	0	0	NA	1	1	18734	-24	56	16	15	1	0.777778	0.788732	18842	0	14	0	0	NA	1	1	18888	-9	2	0	0	NA	1	1	18969	12
314353	tfps_lgr_max	7	84	20	0.01	0.85	0.4	18500	7	11	5	1	4	0.6875	0.916667	18589	-6	4	0	0	NA	1	1	18734	-24	55	16	15	1	0.774648	0.785714	18842	0	14	0	0	NA	1	1	18888	-9	2	0	0	NA	1	1	18969	12
314354	tfps_lgr_max	7	84	20	0.01	0.85	0.45	18500	7	11	5	1	4	0.6875	0.916667	18589	-6	3	0	0	NA	1	1	18734	-24	55	16	15	1	0.774648	0.785714	18842	0	14	0	0	NA	1	1	18888	-9	2	0	0	NA	1	1	18969	12
314355	tfps_lgr_max	7	84	20	0.01	0.85	0.5	18500	7	11	5	1	4	0.6875	0.916667	18589	-6	3	0	0	NA	1	1	18734	-24	55	14	13	1	0.797101	0.808824	18842	0	13	0	0	NA	1	1	18888	-9	2	0	0	NA	1	1	18969	12
314427	tfps_lgr_max	7	84	20	0.01	0.9	0	18500	7	14	6	1	5	0.7	0.933333	18589	-6	9	0	0	NA	1	1	18734	-24	56	20	18	2	0.736842	0.756757	18842	0	29	0	0	NA	1	1	18888	-9	12	0	0	NA	1	1	18969	12
314428	tfps_lgr_max	7	84	20	0.01	0.9	0.05	18500	7	14	6	1	5	0.7	0.933333	18589	-6	9	0	0	NA	1	1	18734	-24	56	20	18	2	0.736842	0.756757	18842	0	26	0	0	NA	1	1	18888	-9	10	0	0	NA	1	1	18969	12
314429	tfps_lgr_max	7	84	20	0.01	0.9	0.1	18500	7	14	6	1	5	0.7	0.933333	18589	-6	7	0	0	NA	1	1	18734	-24	56	20	18	2	0.736842	0.756757	18842	0	23	0	0	NA	1	1	18888	-9	6	0	0	NA	1	1	18969	12
314430	tfps_lgr_max	7	84	20	0.01	0.9	0.15	18500	7	14	6	1	5	0.7	0.933333	18589	-6	5	0	0	NA	1	1	18734	-24	56	20	18	2	0.736842	0.756757	18842	0	20	0	0	NA	1	1	18888	-9	4	0	0	NA	1	1	18969	12
314431	tfps_lgr_max	7	84	20	0.01	0.9	0.2	18500	7	12	6	1	5	0.666667	0.923077	18589	-6	5	0	0	NA	1	1	18734	-24	56	20	18	2	0.736842	0.756757	18842	0	18	0	0	NA	1	1	18888	-9	3	0	0	NA	1	1	18969	12
314432	tfps_lgr_max	7	84	20	0.01	0.9	0.25	18500	7	12	6	1	5	0.666667	0.923077	18589	-6	4	0	0	NA	1	1	18734	-24	56	20	18	2	0.736842	0.756757	18842	0	17	0	0	NA	1	1	18888	-9	3	0	0	NA	1	1	18969	12
314433	tfps_lgr_max	7	84	20	0.01	0.9	0.3	18500	7	11	5	1	4	0.6875	0.916667	18589	-6	4	0	0	NA	1	1	18734	-24	55	19	17	2	0.743243	0.763889	18842	0	15	0	0	NA	1	1	18888	-9	2	0	0	NA	1	1	18969	12
314434	tfps_lgr_max	7	84	20	0.01	0.9	0.35	18500	7	11	5	1	4	0.6875	0.916667	18589	-6	4	0	0	NA	1	1	18734	-24	55	17	15	2	0.763889	0.785714	18842	0	14	0	0	NA	1	1	18888	-9	2	0	0	NA	1	1	18969	12
314435	tfps_lgr_max	7	84	20	0.01	0.9	0.4	18500	7	11	5	1	4	0.6875	0.916667	18589	-6	4	0	0	NA	1	1	18734	-24	55	15	13	2	0.785714	0.808824	18842	0	14	0	0	NA	1	1	18888	-9	2	0	0	NA	1	1	18969	12
314436	tfps_lgr_max	7	84	20	0.01	0.9	0.45	18500	7	11	5	1	4	0.6875	0.916667	18589	-6	3	0	0	NA	1	1	18734	-24	55	15	13	2	0.785714	0.808824	18842	0	14	0	0	NA	1	1	18888	-9	2	0	0	NA	1	1	18969	12
314437	tfps_lgr_max	7	84	20	0.01	0.9	0.5	18500	7	11	5	1	4	0.6875	0.916667	18589	-6	3	0	0	NA	1	1	18734	-24	53	15	13	2	0.779412	0.80303	18842	0	13	0	0	NA	1	1	18888	-9	2	0	0	NA	1	1	18969	12
314503	tfps_lgr_max	7	84	20	0.01	0.95	0	18500	7	14	6	1	5	0.7	0.933333	18589	-6	9	0	0	NA	1	1	18734	-24	56	20	18	2	0.736842	0.756757	18842	0	29	0	0	NA	1	1	18888	-9	10	0	0	NA	1	1	18969	12
314504	tfps_lgr_max	7	84	20	0.01	0.95	0.05	18500	7	14	6	1	5	0.7	0.933333	18589	-6	9	0	0	NA	1	1	18734	-24	56	20	18	2	0.736842	0.756757	18842	0	25	0	0	NA	1	1	18888	-9	8	0	0	NA	1	1	18969	12
314505	tfps_lgr_max	7	84	20	0.01	0.95	0.1	18500	7	14	6	1	5	0.7	0.933333	18589	-6	7	0	0	NA	1	1	18734	-24	56	20	18	2	0.736842	0.756757	18842	0	21	0	0	NA	1	1	18888	-9	3	0	0	NA	1	1	18969	12
314506	tfps_lgr_max	7	84	20	0.01	0.95	0.15	18500	7	14	6	1	5	0.7	0.933333	18589	-6	5	0	0	NA	1	1	18734	-24	56	20	18	2	0.736842	0.756757	18842	0	20	0	0	NA	1	1	18888	-9	3	0	0	NA	1	1	18969	12
314507	tfps_lgr_max	7	84	20	0.01	0.95	0.2	18500	7	12	6	1	5	0.666667	0.923077	18589	-6	5	0	0	NA	1	1	18734	-24	56	20	18	2	0.736842	0.756757	18842	0	17	0	0	NA	1	1	18888	-9	2	0	0	NA	1	1	18969	12
314508	tfps_lgr_max	7	84	20	0.01	0.95	0.25	18500	7	12	6	1	5	0.666667	0.923077	18589	-6	4	0	0	NA	1	1	18734	-24	56	19	17	2	0.746667	0.767123	18842	0	15	0	0	NA	1	1	18888	-9	2	0	0	NA	1	1	18969	12
314509	tfps_lgr_max	7	84	20	0.01	0.95	0.3	18500	7	12	6	1	5	0.666667	0.923077	18589	-6	4	0	0	NA	1	1	18734	-24	55	19	17	2	0.743243	0.763889	18842	0	14	0	0	NA	1	1	18888	-9	1	0	0	NA	1	1	18969	12
314510	tfps_lgr_max	7	84	20	0.01	0.95	0.35	18500	7	12	6	1	5	0.666667	0.923077	18589	-6	4	0	0	NA	1	1	18734	-24	55	17	15	2	0.763889	0.785714	18842	0	14	0	0	NA	1	1	18888	-9	1	0	0	NA	1	1	18969	12
314511	tfps_lgr_max	7	84	20	0.01	0.95	0.4	18500	7	11	5	1	4	0.6875	0.916667	18589	-6	3	0	0	NA	1	1	18734	-24	53	15	13	2	0.779412	0.80303	18842	0	14	0	0	NA	1	1	18888	-9	1	0	0	NA	1	1	18969	12
314512	tfps_lgr_max	7	84	20	0.01	0.95	0.45	18500	7	11	5	1	4	0.6875	0.916667	18589	-6	3	0	0	NA	1	1	18734	-24	53	15	13	2	0.779412	0.80303	18842	0	13	0	0	NA	1	1	18888	-9	1	0	0	NA	1	1	18969	12
314579	tfps_lgr_max	7	84	20	0.01	1	0	18500	7	15	5	1	4	0.75	0.9375	18589	-6	9	0	0	NA	1	1	18734	-24	56	20	18	2	0.736842	0.756757	18842	0	29	0	0	NA	1	1	18888	-9	12	0	0	NA	1	1	18969	12
314580	tfps_lgr_max	7	84	20	0.01	1	0.05	18500	7	15	5	1	4	0.75	0.9375	18589	-6	9	0	0	NA	1	1	18734	-24	56	20	18	2	0.736842	0.756757	18842	0	27	0	0	NA	1	1	18888	-9	10	0	0	NA	1	1	18969	12
314581	tfps_lgr_max	7	84	20	0.01	1	0.1	18500	7	15	5	1	4	0.75	0.9375	18589	-6	7	0	0	NA	1	1	18734	-24	56	20	18	2	0.736842	0.756757	18842	0	23	0	0	NA	1	1	18888	-9	5	0	0	NA	1	1	18969	12
314582	tfps_lgr_max	7	84	20	0.01	1	0.15	18500	7	15	5	1	4	0.75	0.9375	18589	-6	5	0	0	NA	1	1	18734	-24	56	20	18	2	0.736842	0.756757	18842	0	21	0	0	NA	1	1	18888	-9	5	0	0	NA	1	1	18969	12
314583	tfps_lgr_max	7	84	20	0.01	1	0.2	18500	7	13	5	1	4	0.722222	0.928571	18589	-6	5	0	0	NA	1	1	18734	-24	56	20	18	2	0.736842	0.756757	18842	0	18	0	0	NA	1	1	18888	-9	2	0	0	NA	1	1	18969	12
314584	tfps_lgr_max	7	84	20	0.01	1	0.25	18500	7	13	5	1	4	0.722222	0.928571	18589	-6	4	0	0	NA	1	1	18734	-24	56	19	17	2	0.746667	0.767123	18842	0	18	0	0	NA	1	1	18888	-9	2	0	0	NA	1	1	18969	12
314585	tfps_lgr_max	7	84	20	0.01	1	0.3	18500	7	13	5	1	4	0.722222	0.928571	18589	-6	4	0	0	NA	1	1	18734	-24	55	19	17	2	0.743243	0.763889	18842	0	14	0	0	NA	1	1	18888	-9	1	0	0	NA	1	1	18969	12
314586	tfps_lgr_max	7	84	20	0.01	1	0.35	18500	7	13	5	1	4	0.722222	0.928571	18589	-6	4	0	0	NA	1	1	18734	-24	55	17	15	2	0.763889	0.785714	18842	0	14	0	0	NA	1	1	18888	-9	1	0	0	NA	1	1	18969	12
314587	tfps_lgr_max	7	84	20	0.01	1	0.4	18500	7	12	4	1	3	0.75	0.923077	18589	-6	3	0	0	NA	1	1	18734	-24	53	15	13	2	0.779412	0.80303	18842	0	14	0	0	NA	1	1	18888	-9	1	0	0	NA	1	1	18969	12
314588	tfps_lgr_max	7	84	20	0.01	1	0.45	18500	7	12	4	1	3	0.75	0.923077	18589	-6	3	0	0	NA	1	1	18734	-24	53	15	13	2	0.779412	0.80303	18842	0	13	0	0	NA	1	1	18888	-9	1	0	0	NA	1	1	18969	12
314976	tfps_lgr_max	7	84	20	0.05	0.8	0	18500	7	16	5	1	4	0.761905	0.941176	18589	-6	8	0	0	NA	1	1	18734	-24	55	21	18	3	0.723684	0.753425	18842	0	31	0	0	NA	1	1	18888	-9	13	0	0	NA	1	1	18969	12
314977	tfps_lgr_max	7	84	20	0.05	0.8	0.05	18500	7	16	5	1	4	0.761905	0.941176	18589	-6	7	0	0	NA	1	1	18734	-24	54	20	18	2	0.72973	0.75	18842	0	27	0	0	NA	1	1	18888	-9	12	0	0	NA	1	1	18969	12
314978	tfps_lgr_max	7	84	20	0.05	0.8	0.1	18500	7	14	5	1	4	0.736842	0.933333	18589	-6	7	0	0	NA	1	1	18734	-24	54	20	18	2	0.72973	0.75	18842	0	24	0	0	NA	1	1	18888	-9	10	0	0	NA	1	1	18969	12
314979	tfps_lgr_max	7	84	20	0.05	0.8	0.15	18500	7	14	5	1	4	0.736842	0.933333	18589	-6	5	0	0	NA	1	1	18734	-24	54	20	18	2	0.72973	0.75	18842	0	21	0	0	NA	1	1	18888	-9	4	0	0	NA	1	1	18969	12
314980	tfps_lgr_max	7	84	20	0.05	0.8	0.2	18500	7	14	5	1	4	0.736842	0.933333	18589	-6	5	0	0	NA	1	1	18734	-24	54	20	18	2	0.72973	0.75	18842	0	18	0	0	NA	1	1	18888	-9	4	0	0	NA	1	1	18969	12
314981	tfps_lgr_max	7	84	20	0.05	0.8	0.25	18500	7	14	5	1	4	0.736842	0.933333	18589	-6	5	0	0	NA	1	1	18734	-24	53	20	18	2	0.726027	0.746479	18842	0	17	0	0	NA	1	1	18888	-9	3	0	0	NA	1	1	18969	12
314982	tfps_lgr_max	7	84	20	0.05	0.8	0.3	18500	7	14	5	1	4	0.736842	0.933333	18589	-6	4	0	0	NA	1	1	18734	-24	52	20	18	2	0.722222	0.742857	18842	0	17	0	0	NA	1	1	18888	-9	2	0	0	NA	1	1	18969	12
314983	tfps_lgr_max	7	84	20	0.05	0.8	0.35	18500	7	14	5	1	4	0.736842	0.933333	18589	-6	4	0	0	NA	1	1	18734	-24	52	19	17	2	0.732394	0.753623	18842	0	15	0	0	NA	1	1	18888	-9	2	0	0	NA	1	1	18969	12
314984	tfps_lgr_max	7	84	20	0.05	0.8	0.4	18500	7	13	4	1	3	0.764706	0.928571	18589	-6	4	0	0	NA	1	1	18734	-24	51	17	15	2	0.75	0.772727	18842	0	14	0	0	NA	1	1	18888	-9	2	0	0	NA	1	1	18969	12
314985	tfps_lgr_max	7	84	20	0.05	0.8	0.45	18500	7	13	4	1	3	0.764706	0.928571	18589	-6	3	0	0	NA	1	1	18734	-24	51	17	15	2	0.75	0.772727	18842	0	14	0	0	NA	1	1	18888	-9	2	0	0	NA	1	1	18969	12
314986	tfps_lgr_max	7	84	20	0.05	0.8	0.5	18500	7	13	4	1	3	0.764706	0.928571	18589	-6	3	0	0	NA	1	1	18734	-24	51	15	13	2	0.772727	0.796875	18842	0	13	0	0	NA	1	1	18888	-9	2	0	0	NA	1	1	18969	12
315054	tfps_lgr_max	7	84	20	0.05	0.85	0	18500	7	16	5	1	4	0.761905	0.941176	18589	-6	7	0	0	NA	1	1	18734	-24	57	19	18	1	0.75	0.76	18842	0	29	0	0	NA	1	1	18888	-9	12	0	0	NA	1	1	18969	12
315055	tfps_lgr_max	7	84	20	0.05	0.85	0.05	18500	7	16	5	1	4	0.761905	0.941176	18589	-6	7	0	0	NA	1	1	18734	-24	57	19	18	1	0.75	0.76	18842	0	25	0	0	NA	1	1	18888	-9	12	0	0	NA	1	1	18969	12
315056	tfps_lgr_max	7	84	20	0.05	0.85	0.1	18500	7	14	5	1	4	0.736842	0.933333	18589	-6	5	0	0	NA	1	1	18734	-24	57	19	18	1	0.75	0.76	18842	0	21	0	0	NA	1	1	18888	-9	4	0	0	NA	1	1	18969	12
315057	tfps_lgr_max	7	84	20	0.05	0.85	0.15	18500	7	14	5	1	4	0.736842	0.933333	18589	-6	5	0	0	NA	1	1	18734	-24	57	19	18	1	0.75	0.76	18842	0	19	0	0	NA	1	1	18888	-9	4	0	0	NA	1	1	18969	12
[truncated: 44 more columns]

## Sheet: 2
		Transmission Polymorphism Scan parameters			Cluster Filter Variables
								B.1.177								Alpha								Delta 1								Delta 2								Delta 3								Omicron BA.1
	Leading indicator	Cluster Min Age	Cluster Max Age	Cluster Min Descendants	LGR p-value threshold	Parent/sub-cluster replacement LGR threshold	EWS threshold	Earliest true positive date	Earliest true positive EWS lead (-ve) or lag (+ve) days	Number of EWS true positives	Number of EWS false positives	Number of EWS false positives BEFORE earliest true positive	Number of EWS false positives AFTER earliest true positive	PPV	PPV (using false positives before earliest true positive)	Earliest true positive date	Earliest true positive EWS lead (-ve) or lag (+ve) days	Number of EWS true positives	Number of EWS false positives	Number of EWS false positives BEFORE earliest true positive	Number of EWS false positives AFTER earliest true positive	PPV	PPV (using false positives before earliest true positive)	Earliest true positive date	Earliest true positive EWS lead (-ve) or lag (+ve) days	Number of EWS true positives	Number of EWS false positives	Number of EWS false positives BEFORE earliest true positive	Number of EWS false positives AFTER earliest true positive	PPV	PPV (using false positives before earliest true positive)	Earliest true positive date	Earliest true positive EWS lead (-ve) or lag (+ve) days	Number of EWS true positives	Number of EWS false positives	Number of EWS false positives BEFORE earliest true positive	Number of EWS false positives AFTER earliest true positive	PPV	PPV (using false positives before earliest true positive)	Earliest true positive date	Earliest true positive EWS lead (-ve) or lag (+ve) days	Number of EWS true positives	Number of EWS false positives	Number of EWS false positives BEFORE earliest true positive	Number of EWS false positives AFTER earliest true positive	PPV	PPV (using false positives before earliest true positive)	Earliest true positive date	Earliest true positive EWS lead (-ve) or lag (+ve) days
Min								18499	6	1	0	0	0	0.05	0.0588235	18589	-6	1	0	0	1	0.909091	1	18734	-24	1	0	0	0	0.142857	0.142857	18841	-1	1	0	0	0	1	1	18888	-9	1	0	0	0	1	1	18963	6
Max								18587	94	34	25	17	17	1	1	18658	63	28	1	0	1	1	1	18832	74	64	32	27	8	1	1	18884	42	32	0	0	0	1	1	18939	42	30	0	0	0	1	1	19019	62
Median								18515	22	9	8	3	3	0.545454	0.714286	18589	-6	5	0	0	1	1	1	18744	-14	46	15	14	1	0.736111	0.754098	18841	-1	17	0	0	#NUM!	1	1	18896	-1	7	0	0	#NUM!	1	1	18967	10
Mean								18514.7	21.705	9.83558	8.03743	4.68703	3.42156	0.535046	0.671708	18609	13.9785	7.96891	0.0029224	0	1	0.999825	1	18752.7	-5.25783	41.0845	14.4278	13.1376	1.37072	0.743439	0.759739	18844.5	2.51496	16.3346	0	0	#DIV/0!	1	1	18898.7	1.69477	9.1443	0	0	#DIV/0!	1	1	18970.2	13.2483
Row number	leading_indicator_type	TFPS_cluster_min_age	TFPS_cluster_max_age	TFPS_cluster_min_descendants	LGR_p_value_threshold	parent_sub_lgr_threshold	EWS_threshold	w2_earliest_tp_EWS_date	w2_lead_lag_days	w2_n_tp	w2_EWS_false_positive_n	w2_n_fp_before_tp	w2_n_fp_after_tp	w2_PPV	w2_PPV_fp_before_tp	w3_earliest_tp_EWS_date	w3_lead_lag_days	w3_n_tp	w3_EWS_false_positive_n	w3_n_fp_before_tp	w3_n_fp_after_tp	w3_PPV	w3_PPV_fp_before_tp	w4_earliest_tp_EWS_date	w4_lead_lag_days	w4_n_tp	w4_EWS_false_positive_n	w4_n_fp_before_tp	w4_n_fp_after_tp	w4_PPV	w4_PPV_fp_before_tp	w5_earliest_tp_EWS_date	w5_lead_lag_days	w5_n_tp	w5_EWS_false_positive_n	w5_n_fp_before_tp	w5_n_fp_after_tp	w5_PPV	w5_PPV_fp_before_tp	w6_earliest_tp_EWS_date	w6_lead_lag_days	w6_n_tp	w6_EWS_false_positive_n	w6_n_fp_before_tp	w6_n_fp_after_tp	w6_PPV	w6_PPV_fp_before_tp	w7_earliest_tp_EWS_date	w7_lead_lag_days
682695	tfps_pango_lineage_max_lgr	28	56	20	0.01	0.9	0.7	18516	23	7	0	0	NA	1	1	18589	-6	4	0	0	NA	1	1	18754	-4	12	0	0	NA	1	1	18849	7	8	0	0	NA	1	1	18899	2	4	0	0	NA	1	1	18965	8
682795	tfps_pango_lineage_max_lgr	28	56	20	0.01	0.95	0.65	18516	23	7	0	0	NA	1	1	18589	-6	4	0	0	NA	1	1	18754	-4	12	0	0	NA	1	1	18849	7	8	0	0	NA	1	1	18899	2	4	0	0	NA	1	1	18965	8
682796	tfps_pango_lineage_max_lgr	28	56	20	0.01	0.95	0.7	18516	23	7	0	0	NA	1	1	18589	-6	2	0	0	NA	1	1	18754	-4	12	0	0	NA	1	1	18849	7	8	0	0	NA	1	1	18899	2	4	0	0	NA	1	1	18965	8
683603	tfps_pango_lineage_max_lgr	28	56	20	0.05	0.9	0.65	18516	23	7	0	0	NA	1	1	18589	-6	2	0	0	NA	1	1	18754	-4	12	0	0	NA	1	1	18849	7	9	0	0	NA	1	1	18899	2	5	0	0	NA	1	1	18965	8
683604	tfps_pango_lineage_max_lgr	28	56	20	0.05	0.9	0.7	18516	23	7	0	0	NA	1	1	18589	-6	2	0	0	NA	1	1	18754	-4	12	0	0	NA	1	1	18849	7	8	0	0	NA	1	1	18899	2	5	0	0	NA	1	1	18965	8
683704	tfps_pango_lineage_max_lgr	28	56	20	0.05	0.95	0.65	18516	23	7	0	0	NA	1	1	18589	-6	2	0	0	NA	1	1	18754	-4	12	0	0	NA	1	1	18849	7	8	0	0	NA	1	1	18899	2	4	0	0	NA	1	1	18965	8
683705	tfps_pango_lineage_max_lgr	28	56	20	0.05	0.95	0.7	18516	23	7	0	0	NA	1	1	18589	-6	2	0	0	NA	1	1	18754	-4	12	0	0	NA	1	1	18849	7	8	0	0	NA	1	1	18899	2	4	0	0	NA	1	1	18965	8
684510	tfps_pango_lineage_max_lgr	28	56	20	10000	0.9	0.55	18516	23	8	0	0	NA	1	1	18589	-6	4	0	0	NA	1	1	18754	-4	13	0	0	NA	1	1	18849	7	9	0	0	NA	1	1	18899	2	8	0	0	NA	1	1	18965	8
684511	tfps_pango_lineage_max_lgr	28	56	20	10000	0.9	0.6	18516	23	8	0	0	NA	1	1	18589	-6	2	0	0	NA	1	1	18754	-4	11	0	0	NA	1	1	18849	7	9	0	0	NA	1	1	18899	2	7	0	0	NA	1	1	18965	8
684512	tfps_pango_lineage_max_lgr	28	56	20	10000	0.9	0.65	18516	23	7	0	0	NA	1	1	18589	-6	2	0	0	NA	1	1	18754	-4	11	0	0	NA	1	1	18849	7	9	0	0	NA	1	1	18899	2	5	0	0	NA	1	1	18965	8
684513	tfps_pango_lineage_max_lgr	28	56	20	10000	0.9	0.7	18516	23	7	0	0	NA	1	1	18589	-6	2	0	0	NA	1	1	18754	-4	11	0	0	NA	1	1	18849	7	8	0	0	NA	1	1	18899	2	5	0	0	NA	1	1	18965	8
684514	tfps_pango_lineage_max_lgr	28	56	20	10000	0.9	0.75	18516	23	7	0	0	NA	1	1	18589	-6	2	0	0	NA	1	1	18754	-4	11	0	0	NA	1	1	18849	7	8	0	0	NA	1	1	18899	2	4	0	0	NA	1	1	18965	8
684515	tfps_pango_lineage_max_lgr	28	56	20	10000	0.9	0.8	18516	23	7	0	0	NA	1	1	18589	-6	2	0	0	NA	1	1	18754	-4	10	0	0	NA	1	1	18849	7	8	0	0	NA	1	1	18899	2	4	0	0	NA	1	1	18965	8
684610	tfps_pango_lineage_max_lgr	28	56	20	10000	0.95	0.5	18516	23	8	0	0	NA	1	1	18589	-6	4	0	0	NA	1	1	18754	-4	14	0	0	NA	1	1	18849	7	10	0	0	NA	1	1	18899	2	8	0	0	NA	1	1	18965	8
684611	tfps_pango_lineage_max_lgr	28	56	20	10000	0.95	0.55	18516	23	8	0	0	NA	1	1	18589	-6	2	0	0	NA	1	1	18754	-4	11	0	0	NA	1	1	18849	7	9	0	0	NA	1	1	18899	2	8	0	0	NA	1	1	18965	8
684612	tfps_pango_lineage_max_lgr	28	56	20	10000	0.95	0.6	18516	23	7	0	0	NA	1	1	18589	-6	2	0	0	NA	1	1	18754	-4	11	0	0	NA	1	1	18849	7	9	0	0	NA	1	1	18899	2	5	0	0	NA	1	1	18965	8
684613	tfps_pango_lineage_max_lgr	28	56	20	10000	0.95	0.65	18516	23	7	0	0	NA	1	1	18589	-6	2	0	0	NA	1	1	18754	-4	11	0	0	NA	1	1	18849	7	9	0	0	NA	1	1	18899	2	5	0	0	NA	1	1	18965	8
684614	tfps_pango_lineage_max_lgr	28	56	20	10000	0.95	0.7	18516	23	7	0	0	NA	1	1	18589	-6	2	0	0	NA	1	1	18754	-4	11	0	0	NA	1	1	18849	7	8	0	0	NA	1	1	18899	2	5	0	0	NA	1	1	18965	8
684615	tfps_pango_lineage_max_lgr	28	56	20	10000	0.95	0.75	18516	23	7	0	0	NA	1	1	18589	-6	2	0	0	NA	1	1	18754	-4	10	0	0	NA	1	1	18849	7	8	0	0	NA	1	1	18899	2	4	0	0	NA	1	1	18965	8
684616	tfps_pango_lineage_max_lgr	28	56	20	10000	0.95	0.8	18516	23	7	0	0	NA	1	1	18589	-6	2	0	0	NA	1	1	18754	-4	10	0	0	NA	1	1	18849	7	8	0	0	NA	1	1	18899	2	4	0	0	NA	1	1	18965	8
[truncated: 44 more columns]

## Sheet: 3
		Transmission Polymorphism Scan parameters			Cluster Filter Variables
								B.1.177								Alpha								Delta 1								Delta 2								Delta 3								Omicron BA.1
	Leading indicator	Cluster Min Age	Cluster Max Age	Cluster Min Descendants	LGR p-value threshold	Parent/sub-cluster replacement LGR threshold	EWS threshold	Earliest true positive date	Earliest true positive EWS lead (-ve) or lag (+ve) days	Number of EWS true positives	Number of EWS false positives	Number of EWS false positives BEFORE earliest true positive	Number of EWS false positives AFTER earliest true positive	PPV	PPV (using false positives before earliest true positive)	Earliest true positive date	Earliest true positive EWS lead (-ve) or lag (+ve) days	Number of EWS true positives	Number of EWS false positives	Number of EWS false positives BEFORE earliest true positive	Number of EWS false positives AFTER earliest true positive	PPV	PPV (using false positives before earliest true positive)	Earliest true positive date	Earliest true positive EWS lead (-ve) or lag (+ve) days	Number of EWS true positives	Number of EWS false positives	Number of EWS false positives BEFORE earliest true positive	Number of EWS false positives AFTER earliest true positive	PPV	PPV (using false positives before earliest true positive)	Earliest true positive date	Earliest true positive EWS lead (-ve) or lag (+ve) days	Number of EWS true positives	Number of EWS false positives	Number of EWS false positives BEFORE earliest true positive	Number of EWS false positives AFTER earliest true positive	PPV	PPV (using false positives before earliest true positive)	Earliest true positive date	Earliest true positive EWS lead (-ve) or lag (+ve) days	Number of EWS true positives	Number of EWS false positives	Number of EWS false positives BEFORE earliest true positive	Number of EWS false positives AFTER earliest true positive	PPV	PPV (using false positives before earliest true positive)	Earliest true positive date	Earliest true positive EWS lead (-ve) or lag (+ve) days
Min								18499	6	1	0	0	0	0.05	0.0588235	18589	-6	1	0	0	1	0.909091	1	18734	-24	1	0	0	0	0.142857	0.142857	18841	-1	1	0	0	0	1	1	18888	-9	1	0	0	0	1	1	18963	6
Max								18587	94	34	25	17	17	1	1	18658	63	28	1	0	1	1	1	18832	74	64	32	27	8	1	1	18884	42	32	0	0	0	1	1	18939	42	30	0	0	0	1	1	19019	62
Median								18515	22	9	8	3	3	0.545454	0.714286	18589	-6	5	0	0	1	1	1	18744	-14	46	15	14	1	0.736111	0.754098	18841	-1	17	0	0	#NUM!	1	1	18896	-1	7	0	0	#NUM!	1	1	18967	10
Mean								18514.7	21.705	9.83558	8.03743	4.68703	3.42156	0.535046	0.671708	18609	13.9785	7.96891	0.0029224	0	1	0.999825	1	18752.7	-5.25783	41.0845	14.4278	13.1376	1.37072	0.743439	0.759739	18844.5	2.51496	16.3346	0	0	#DIV/0!	1	1	18898.7	1.69477	9.1443	0	0	#DIV/0!	1	1	18970.2	13.2483
Row number	leading_indicator_type	TFPS_cluster_min_age	TFPS_cluster_max_age	TFPS_cluster_min_descendants	LGR_p_value_threshold	parent_sub_lgr_threshold	EWS_threshold	w2_earliest_tp_EWS_date	w2_lead_lag_days	w2_n_tp	w2_EWS_false_positive_n	w2_n_fp_before_tp	w2_n_fp_after_tp	w2_PPV	w2_PPV_fp_before_tp	w3_earliest_tp_EWS_date	w3_lead_lag_days	w3_n_tp	w3_EWS_false_positive_n	w3_n_fp_before_tp	w3_n_fp_after_tp	w3_PPV	w3_PPV_fp_before_tp	w4_earliest_tp_EWS_date	w4_lead_lag_days	w4_n_tp	w4_EWS_false_positive_n	w4_n_fp_before_tp	w4_n_fp_after_tp	w4_PPV	w4_PPV_fp_before_tp	w5_earliest_tp_EWS_date	w5_lead_lag_days	w5_n_tp	w5_EWS_false_positive_n	w5_n_fp_before_tp	w5_n_fp_after_tp	w5_PPV	w5_PPV_fp_before_tp	w6_earliest_tp_EWS_date	w6_lead_lag_days	w6_n_tp	w6_EWS_false_positive_n	w6_n_fp_before_tp	w6_n_fp_after_tp	w6_PPV	w6_PPV_fp_before_tp	w7_earliest_tp_EWS_date	w7_lead_lag_days
637430	tfps_pango_lineage_max_lgr	7	56	20	10000	1	0	18500	7	16	2	0	2	0.888889	1	18589	-6	2	0	0	NA	1	1	18738	-20	42	2	2	0	0.954546	0.954546	18849	7	16	0	0	NA	1	1	18899	2	12	0	0	NA	1	1	18963	6
637431	tfps_pango_lineage_max_lgr	7	56	20	10000	1	0.05	18500	7	16	2	0	2	0.888889	1	18589	-6	2	0	0	NA	1	1	18738	-20	40	2	2	0	0.952381	0.952381	18849	7	15	0	0	NA	1	1	18899	2	12	0	0	NA	1	1	18963	6
637432	tfps_pango_lineage_max_lgr	7	56	20	10000	1	0.1	18500	7	15	2	0	2	0.882353	1	18589	-6	2	0	0	NA	1	1	18738	-20	37	2	2	0	0.948718	0.948718	18849	7	15	0	0	NA	1	1	18899	2	12	0	0	NA	1	1	18963	6
637433	tfps_pango_lineage_max_lgr	7	56	20	10000	1	0.15	18500	7	15	2	0	2	0.882353	1	18589	-6	2	0	0	NA	1	1	18738	-20	37	2	2	0	0.948718	0.948718	18849	7	13	0	0	NA	1	1	18899	2	10	0	0	NA	1	1	18963	6
637434	tfps_pango_lineage_max_lgr	7	56	20	10000	1	0.2	18500	7	15	2	0	2	0.882353	1	18589	-6	1	0	0	NA	1	1	18738	-20	37	2	2	0	0.948718	0.948718	18849	7	12	0	0	NA	1	1	18899	2	9	0	0	NA	1	1	18963	6
637435	tfps_pango_lineage_max_lgr	7	56	20	10000	1	0.25	18500	7	15	2	0	2	0.882353	1	18589	-6	1	0	0	NA	1	1	18738	-20	36	1	1	0	0.972973	0.972973	18849	7	11	0	0	NA	1	1	18899	2	7	0	0	NA	1	1	18963	6
637436	tfps_pango_lineage_max_lgr	7	56	20	10000	1	0.3	18500	7	14	2	0	2	0.875	1	18589	-6	1	0	0	NA	1	1	18738	-20	32	1	1	0	0.969697	0.969697	18849	7	9	0	0	NA	1	1	18899	2	5	0	0	NA	1	1	18963	6
660140	tfps_pango_lineage_max_lgr	14	56	20	0.05	0.85	0.05	18502	9	9	2	0	2	0.818182	1	18589	-6	1	0	0	NA	1	1	18738	-20	33	0	0	NA	1	1	18847	5	15	0	0	NA	1	1	18899	2	11	0	0	NA	1	1	18963	6
649225	tfps_pango_lineage_max_lgr	7	84	20	10000	0.85	0.25	18500	7	14	2	0	2	0.875	1	18589	-6	1	0	0	NA	1	1	18738	-20	32	1	1	0	0.969697	0.969697	18850	8	11	0	0	NA	1	1	18899	2	12	0	0	NA	1	1	18965	8
649323	tfps_pango_lineage_max_lgr	7	84	20	10000	0.9	0.25	18500	7	13	2	0	2	0.866667	1	18589	-6	1	0	0	NA	1	1	18738	-20	32	1	1	0	0.969697	0.969697	18850	8	9	0	0	NA	1	1	18899	2	13	0	0	NA	1	1	18965	8
649423	tfps_pango_lineage_max_lgr	7	84	20	10000	0.95	0.2	18500	7	14	2	0	2	0.875	1	18589	-6	1	0	0	NA	1	1	18738	-20	38	1	1	0	0.974359	0.974359	18850	8	9	0	0	NA	1	1	18899	2	13	0	0	NA	1	1	18965	8
649524	tfps_pango_lineage_max_lgr	7	84	20	10000	1	0.2	18500	7	14	2	0	2	0.875	1	18589	-6	1	0	0	NA	1	1	18738	-20	40	1	1	0	0.97561	0.97561	18850	8	9	0	0	NA	1	1	18899	2	13	0	0	NA	1	1	18965	8
649028	tfps_pango_lineage_max_lgr	7	84	20	10000	0.75	0.2	18500	7	14	2	0	2	0.875	1	18589	-6	1	0	0	NA	1	1	18738	-20	32	1	1	0	0.969697	0.969697	18850	8	9	0	0	NA	1	1	18901	4	12	0	0	NA	1	1	18965	8
649226	tfps_pango_lineage_max_lgr	7	84	20	10000	0.85	0.3	18500	7	13	2	0	2	0.866667	1	18589	-6	1	0	0	NA	1	1	18738	-20	32	0	0	NA	1	1	18850	8	11	0	0	NA	1	1	18899	2	11	0	0	NA	1	1	18969	12
649227	tfps_pango_lineage_max_lgr	7	84	20	10000	0.85	0.35	18500	7	13	2	0	2	0.866667	1	18589	-6	1	0	0	NA	1	1	18738	-20	32	0	0	NA	1	1	18850	8	9	0	0	NA	1	1	18899	2	11	0	0	NA	1	1	18969	12
649228	tfps_pango_lineage_max_lgr	7	84	20	10000	0.85	0.4	18500	7	13	2	0	2	0.866667	1	18589	-6	1	0	0	NA	1	1	18738	-20	29	0	0	NA	1	1	18850	8	9	0	0	NA	1	1	18899	2	8	0	0	NA	1	1	18969	12
649324	tfps_pango_lineage_max_lgr	7	84	20	10000	0.9	0.3	18500	7	13	2	0	2	0.866667	1	18589	-6	1	0	0	NA	1	1	18738	-20	32	0	0	NA	1	1	18850	8	9	0	0	NA	1	1	18899	2	12	0	0	NA	1	1	18969	12
649325	tfps_pango_lineage_max_lgr	7	84	20	10000	0.9	0.35	18500	7	13	2	0	2	0.866667	1	18589	-6	1	0	0	NA	1	1	18738	-20	32	0	0	NA	1	1	18850	8	8	0	0	NA	1	1	18899	2	9	0	0	NA	1	1	18969	12
649326	tfps_pango_lineage_max_lgr	7	84	20	10000	0.9	0.4	18500	7	13	2	0	2	0.866667	1	18589	-6	1	0	0	NA	1	1	18738	-20	27	0	0	NA	1	1	18850	8	8	0	0	NA	1	1	18899	2	9	0	0	NA	1	1	18969	12
649327	tfps_pango_lineage_max_lgr	7	84	20	10000	0.9	0.45	18500	7	13	2	0	2	0.866667	1	18589	-6	1	0	0	NA	1	1	18738	-20	23	0	0	NA	1	1	18850	8	8	0	0	NA	1	1	18899	2	8	0	0	NA	1	1	18969	12
649424	tfps_pango_lineage_max_lgr	7	84	20	10000	0.95	0.25	18500	7	13	2	0	2	0.866667	1	18589	-6	1	0	0	NA	1	1	18738	-20	34	1	1	0	0.971429	0.971429	18850	8	9	0	0	NA	1	1	18899	2	12	0	0	NA	1	1	18969	12
649425	tfps_pango_lineage_max_lgr	7	84	20	10000	0.95	0.3	18500	7	13	2	0	2	0.866667	1	18589	-6	1	0	0	NA	1	1	18738	-20	34	0	0	NA	1	1	18850	8	8	0	0	NA	1	1	18899	2	11	0	0	NA	1	1	18969	12
649426	tfps_pango_lineage_max_lgr	7	84	20	10000	0.95	0.35	18500	7	13	2	0	2	0.866667	1	18589	-6	1	0	0	NA	1	1	18738	-20	33	0	0	NA	1	1	18850	8	8	0	0	NA	1	1	18899	2	9	0	0	NA	1	1	18969	12
649427	tfps_pango_lineage_max_lgr	7	84	20	10000	0.95	0.4	18500	7	13	2	0	2	0.866667	1	18589	-6	1	0	0	NA	1	1	18738	-20	28	0	0	NA	1	1	18850	8	8	0	0	NA	1	1	18899	2	8	0	0	NA	1	1	18969	12
649525	tfps_pango_lineage_max_lgr	7	84	20	10000	1	0.25	18500	7	13	2	0	2	0.866667	1	18589	-6	1	0	0	NA	1	1	18738	-20	36	1	1	0	0.972973	0.972973	18850	8	9	0	0	NA	1	1	18899	2	12	0	0	NA	1	1	18969	12
649526	tfps_pango_lineage_max_lgr	7	84	20	10000	1	0.3	18500	7	13	2	0	2	0.866667	1	18589	-6	1	0	0	NA	1	1	18738	-20	36	0	0	NA	1	1	18850	8	8	0	0	NA	1	1	18899	2	11	0	0	NA	1	1	18969	12
649527	tfps_pango_lineage_max_lgr	7	84	20	10000	1	0.35	18500	7	13	2	0	2	0.866667	1	18589	-6	1	0	0	NA	1	1	18738	-20	35	0	0	NA	1	1	18850	8	8	0	0	NA	1	1	18899	2	8	0	0	NA	1	1	18969	12
649528	tfps_pango_lineage_max_lgr	7	84	20	10000	1	0.4	18500	7	13	2	0	2	0.866667	1	18589	-6	1	0	0	NA	1	1	18738	-20	30	0	0	NA	1	1	18850	8	8	0	0	NA	1	1	18899	2	8	0	0	NA	1	1	18969	12
660061	tfps_pango_lineage_max_lgr	14	56	20	0.05	0.8	0.05	18502	9	8	2	0	2	0.8	1	18589	-6	1	0	0	NA	1	1	18738	-20	36	0	0	NA	1	1	18847	5	14	0	0	NA	1	1	18899	2	12	0	0	NA	1	1	18963	6
637437	tfps_pango_lineage_max_lgr	7	56	20	10000	1	0.35	18500	7	13	2	0	2	0.866667	1	18589	-6	1	0	0	NA	1	1	18738	-20	24	0	0	NA	1	1	18849	7	9	0	0	NA	1	1	18899	2	5	0	0	NA	1	1	18965	8
649128	tfps_pango_lineage_max_lgr	7	84	20	10000	0.8	0.3	18500	7	13	2	0	2	0.866667	1	18589	-6	1	0	0	NA	1	1	18738	-20	29	0	0	NA	1	1	18850	8	9	0	0	NA	1	1	18899	2	12	0	0	NA	1	1	18965	8
637438	tfps_pango_lineage_max_lgr	7	56	20	10000	1	0.4	18500	7	13	2	0	2	0.866667	1	18589	-6	1	0	0	NA	1	1	18738	-20	24	0	0	NA	1	1	18849	7	9	0	0	NA	1	1	18901	4	2	0	0	NA	1	1	18965	8
648037	tfps_pango_lineage_max_lgr	7	84	20	0.05	0.7	0.7	18500	7	8	2	0	2	0.8	1	18589	-6	2	0	0	NA	1	1	18738	-20	17	0	0	NA	1	1	18849	7	5	0	0	NA	1	1	18897	0	8	0	0	NA	1	1	18969	12
648736	tfps_pango_lineage_max_lgr	7	84	20	10000	0.6	0.3	18500	7	13	2	0	2	0.866667	1	18589	-6	1	0	0	NA	1	1	18738	-20	27	1	0	1	0.964286	1	18850	8	9	0	0	NA	1	1	18901	4	10	0	0	NA	1	1	18965	8
648737	tfps_pango_lineage_max_lgr	7	84	20	10000	0.6	0.35	18500	7	13	2	0	2	0.866667	1	18589	-6	1	0	0	NA	1	1	18738	-20	21	0	0	NA	1	1	18850	8	9	0	0	NA	1	1	18901	4	10	0	0	NA	1	1	18965	8
648738	tfps_pango_lineage_max_lgr	7	84	20	10000	0.6	0.4	18500	7	13	2	0	2	0.866667	1	18589	-6	1	0	0	NA	1	1	18738	-20	21	0	0	NA	1	1	18850	8	9	0	0	NA	1	1	18901	4	8	0	0	NA	1	1	18965	8
648739	tfps_pango_lineage_max_lgr	7	84	20	10000	0.6	0.45	18500	7	13	2	0	2	0.866667	1	18589	-6	1	0	0	NA	1	1	18738	-20	21	0	0	NA	1	1	18850	8	9	0	0	NA	1	1	18901	4	8	0	0	NA	1	1	18965	8
648833	tfps_pango_lineage_max_lgr	7	84	20	10000	0.65	0.25	18500	7	14	2	0	2	0.875	1	18589	-6	1	0	0	NA	1	1	18738	-20	29	2	1	1	0.935484	0.966667	18850	8	9	0	0	NA	1	1	18901	4	10	0	0	NA	1	1	18965	8
648834	tfps_pango_lineage_max_lgr	7	84	20	10000	0.65	0.3	18500	7	13	2	0	2	0.866667	1	18589	-6	1	0	0	NA	1	1	18738	-20	26	1	1	0	0.962963	0.962963	18850	8	9	0	0	NA	1	1	18901	4	10	0	0	NA	1	1	18965	8
648835	tfps_pango_lineage_max_lgr	7	84	20	10000	0.65	0.35	18500	7	13	2	0	2	0.866667	1	18589	-6	1	0	0	NA	1	1	18738	-20	26	0	0	NA	1	1	18850	8	9	0	0	NA	1	1	18901	4	8	0	0	NA	1	1	18965	8
648836	tfps_pango_lineage_max_lgr	7	84	20	10000	0.65	0.4	18500	7	13	2	0	2	0.866667	1	18589	-6	1	0	0	NA	1	1	18738	-20	26	0	0	NA	1	1	18850	8	9	0	0	NA	1	1	18901	4	8	0	0	NA	1	1	18965	8
648931	tfps_pango_lineage_max_lgr	7	84	20	10000	0.7	0.25	18500	7	14	2	0	2	0.875	1	18589	-6	1	0	0	NA	1	1	18738	-20	28	1	1	0	0.965517	0.965517	18850	8	9	0	0	NA	1	1	18901	4	12	0	0	NA	1	1	18965	8
649029	tfps_pango_lineage_max_lgr	7	84	20	10000	0.75	0.25	18500	7	14	2	0	2	0.875	1	18589	-6	1	0	0	NA	1	1	18738	-20	28	1	1	0	0.965517	0.965517	18850	8	9	0	0	NA	1	1	18901	4	12	0	0	NA	1	1	18965	8
637439	tfps_pango_lineage_max_lgr	7	56	20	10000	1	0.45	18500	7	13	2	0	2	0.866667	1	18589	-6	1	0	0	NA	1	1	18738	-20	22	0	0	NA	1	1	18852	10	7	0	0	NA	1	1	18901	4	2	0	0	NA	1	1	18965	8
637440	tfps_pango_lineage_max_lgr	7	56	20	10000	1	0.5	18500	7	13	2	0	2	0.866667	1	18589	-6	1	0	0	NA	1	1	18738	-20	20	0	0	NA	1	1	18852	10	7	0	0	NA	1	1	18901	4	2	0	0	NA	1	1	18965	8
637441	tfps_pango_lineage_max_lgr	7	56	20	10000	1	0.55	18500	7	13	2	0	2	0.866667	1	18589	-6	1	0	0	NA	1	1	18738	-20	17	0	0	NA	1	1	18852	10	7	0	0	NA	1	1	18901	4	2	0	0	NA	1	1	18965	8
637442	tfps_pango_lineage_max_lgr	7	56	20	10000	1	0.6	18500	7	12	2	0	2	0.857143	1	18589	-6	1	0	0	NA	1	1	18738	-20	17	0	0	NA	1	1	18852	10	7	0	0	NA	1	1	18901	4	2	0	0	NA	1	1	18965	8
637443	tfps_pango_lineage_max_lgr	7	56	20	10000	1	0.65	18500	7	12	2	0	2	0.857143	1	18589	-6	1	0	0	NA	1	1	18738	-20	16	0	0	NA	1	1	18852	10	7	0	0	NA	1	1	18901	4	2	0	0	NA	1	1	18965	8
647342	tfps_pango_lineage_max_lgr	7	84	20	0.01	0.8	1	18500	7	6	2	0	2	0.75	1	18591	-4	1	0	0	NA	1	1	18738	-20	11	0	0	NA	1	1	18850	8	3	0	0	NA	1	1	18897	0	6	0	0	NA	1	1	18969	12
647343	tfps_pango_lineage_max_lgr	7	84	20	0.01	0.8	1.05	18500	7	6	2	0	2	0.75	1	18591	-4	1	0	0	NA	1	1	18738	-20	9	0	0	NA	1	1	18850	8	3	0	0	NA	1	1	18897	0	5	0	0	NA	1	1	18969	12
648241	tfps_pango_lineage_max_lgr	7	84	20	0.05	0.8	0.8	18500	7	8	2	0	2	0.8	1	18591	-4	1	0	0	NA	1	1	18738	-20	17	0	0	NA	1	1	18850	8	3	0	0	NA	1	1	18897	0	6	0	0	NA	1	1	18969	12
648242	tfps_pango_lineage_max_lgr	7	84	20	0.05	0.8	0.85	18500	7	8	2	0	2	0.8	1	18591	-4	1	0	0	NA	1	1	18738	-20	12	0	0	NA	1	1	18850	8	3	0	0	NA	1	1	18897	0	6	0	0	NA	1	1	18969	12
648243	tfps_pango_lineage_max_lgr	7	84	20	0.05	0.8	0.9	18500	7	8	2	0	2	0.8	1	18591	-4	1	0	0	NA	1	1	18738	-20	12	0	0	NA	1	1	18850	8	3	0	0	NA	1	1	18897	0	6	0	0	NA	1	1	18969	12
648244	tfps_pango_lineage_max_lgr	7	84	20	0.05	0.8	0.95	18500	7	8	2	0	2	0.8	1	18591	-4	1	0	0	NA	1	1	18738	-20	10	0	0	NA	1	1	18850	8	3	0	0	NA	1	1	18897	0	5	0	0	NA	1	1	18969	12
648245	tfps_pango_lineage_max_lgr	7	84	20	0.05	0.8	1	18500	7	7	1	0	1	0.875	1	18591	-4	1	0	0	NA	1	1	18738	-20	8	0	0	NA	1	1	18850	8	3	0	0	NA	1	1	18897	0	5	0	0	NA	1	1	18969	12
648246	tfps_pango_lineage_max_lgr	7	84	20	0.05	0.8	1.05	18500	7	7	1	0	1	0.875	1	18591	-4	1	0	0	NA	1	1	18738	-20	8	0	0	NA	1	1	18850	8	3	0	0	NA	1	1	18897	0	4	0	0	NA	1	1	18969	12
648343	tfps_pango_lineage_max_lgr	7	84	20	0.05	0.85	0.85	18500	7	8	2	0	2	0.8	1	18591	-4	1	0	0	NA	1	1	18738	-20	10	0	0	NA	1	1	18850	8	3	0	0	NA	1	1	18897	0	6	0	0	NA	1	1	18969	12
648344	tfps_pango_lineage_max_lgr	7	84	20	0.05	0.85	0.9	18500	7	8	2	0	2	0.8	1	18591	-4	1	0	0	NA	1	1	18738	-20	10	0	0	NA	1	1	18850	8	3	0	0	NA	1	1	18897	0	6	0	0	NA	1	1	18969	12
648345	tfps_pango_lineage_max_lgr	7	84	20	0.05	0.85	0.95	18500	7	8	2	0	2	0.8	1	18591	-4	1	0	0	NA	1	1	18738	-20	10	0	0	NA	1	1	18850	8	3	0	0	NA	1	1	18897	0	5	0	0	NA	1	1	18969	12
648346	tfps_pango_lineage_max_lgr	7	84	20	0.05	0.85	1	18500	7	8	2	0	2	0.8	1	18591	-4	1	0	0	NA	1	1	18738	-20	10	0	0	NA	1	1	18850	8	3	0	0	NA	1	1	18897	0	4	0	0	NA	1	1	18969	12
648445	tfps_pango_lineage_max_lgr	7	84	20	0.05	0.9	0.9	18500	7	9	2	0	2	0.818182	1	18591	-4	1	0	0	NA	1	1	18738	-20	9	0	0	NA	1	1	18850	8	3	0	0	NA	1	1	18897	0	6	0	0	NA	1	1	18969	12
648446	tfps_pango_lineage_max_lgr	7	84	20	0.05	0.9	0.95	18500	7	9	2	0	2	0.818182	1	18591	-4	1	0	0	NA	1	1	18738	-20	9	0	0	NA	1	1	18850	8	3	0	0	NA	1	1	18897	0	5	0	0	NA	1	1	18969	12
648447	tfps_pango_lineage_max_lgr	7	84	20	0.05	0.9	1	18500	7	8	2	0	2	0.8	1	18591	-4	1	0	0	NA	1	1	18738	-20	9	0	0	NA	1	1	18850	8	3	0	0	NA	1	1	18897	0	4	0	0	NA	1	1	18969	12
648546	tfps_pango_lineage_max_lgr	7	84	20	0.05	0.95	0.9	18500	7	9	2	0	2	0.818182	1	18591	-4	1	0	0	NA	1	1	18738	-20	9	0	0	NA	1	1	18850	8	3	0	0	NA	1	1	18897	0	5	0	0	NA	1	1	18969	12
648547	tfps_pango_lineage_max_lgr	7	84	20	0.05	0.95	0.95	18500	7	9	2	0	2	0.818182	1	18591	-4	1	0	0	NA	1	1	18738	-20	9	0	0	NA	1	1	18850	8	3	0	0	NA	1	1	18897	0	5	0	0	NA	1	1	18969	12
648647	tfps_pango_lineage_max_lgr	7	84	20	0.05	1	0.9	18500	7	11	2	0	2	0.846154	1	18591	-4	1	0	0	NA	1	1	18738	-20	9	0	0	NA	1	1	18850	8	3	0	0	NA	1	1	18897	0	5	0	0	NA	1	1	18969	12
648648	tfps_pango_lineage_max_lgr	7	84	20	0.05	1	0.95	18500	7	9	2	0	2	0.818182	1	18591	-4	1	0	0	NA	1	1	18738	-20	9	0	0	NA	1	1	18850	8	3	0	0	NA	1	1	18897	0	4	0	0	NA	1	1	18969	12
649129	tfps_pango_lineage_max_lgr	7	84	20	10000	0.8	0.35	18500	7	13	2	0	2	0.866667	1	18589	-6	1	0	0	NA	1	1	18738	-20	28	0	0	NA	1	1	18850	8	9	0	0	NA	1	1	18899	2	10	0	0	NA	1	1	18969	12
649130	tfps_pango_lineage_max_lgr	7	84	20	10000	0.8	0.4	18500	7	13	2	0	2	0.866667	1	18589	-6	1	0	0	NA	1	1	18738	-20	28	0	0	NA	1	1	18850	8	7	0	0	NA	1	1	18899	2	10	0	0	NA	1	1	18969	12
649131	tfps_pango_lineage_max_lgr	7	84	20	10000	0.8	0.45	18500	7	13	2	0	2	0.866667	1	18589	-6	1	0	0	NA	1	1	18738	-20	24	0	0	NA	1	1	18850	8	7	0	0	NA	1	1	18899	2	8	0	0	NA	1	1	18969	12
649132	tfps_pango_lineage_max_lgr	7	84	20	10000	0.8	0.5	18500	7	13	2	0	2	0.866667	1	18589	-6	1	0	0	NA	1	1	18738	-20	24	0	0	NA	1	1	18850	8	7	0	0	NA	1	1	18899	2	8	0	0	NA	1	1	18969	12
649133	tfps_pango_lineage_max_lgr	7	84	20	10000	0.8	0.55	18500	7	13	2	0	2	0.866667	1	18589	-6	1	0	0	NA	1	1	18738	-20	22	0	0	NA	1	1	18850	8	7	0	0	NA	1	1	18899	2	8	0	0	NA	1	1	18969	12
649134	tfps_pango_lineage_max_lgr	7	84	20	10000	0.8	0.6	18500	7	10	2	0	2	0.833333	1	18589	-6	1	0	0	NA	1	1	18738	-20	21	0	0	NA	1	1	18850	8	7	0	0	NA	1	1	18899	2	6	0	0	NA	1	1	18969	12
649135	tfps_pango_lineage_max_lgr	7	84	20	10000	0.8	0.65	18500	7	10	2	0	2	0.833333	1	18589	-6	1	0	0	NA	1	1	18738	-20	17	0	0	NA	1	1	18850	8	5	0	0	NA	1	1	18899	2	5	0	0	NA	1	1	18969	12
649136	tfps_pango_lineage_max_lgr	7	84	20	10000	0.8	0.7	18500	7	10	2	0	2	0.833333	1	18589	-6	1	0	0	NA	1	1	18738	-20	16	0	0	NA	1	1	18850	8	5	0	0	NA	1	1	18899	2	5	0	0	NA	1	1	18969	12
649137	tfps_pango_lineage_max_lgr	7	84	20	10000	0.8	0.75	18500	7	10	2	0	2	0.833333	1	18589	-6	1	0	0	NA	1	1	18738	-20	14	0	0	NA	1	1	18850	8	4	0	0	NA	1	1	18899	2	5	0	0	NA	1	1	18969	12
649229	tfps_pango_lineage_max_lgr	7	84	20	10000	0.85	0.45	18500	7	13	2	0	2	0.866667	1	18589	-6	1	0	0	NA	1	1	18738	-20	26	0	0	NA	1	1	18850	8	9	0	0	NA	1	1	18899	2	8	0	0	NA	1	1	18969	12
649230	tfps_pango_lineage_max_lgr	7	84	20	10000	0.85	0.5	18500	7	13	2	0	2	0.866667	1	18589	-6	1	0	0	NA	1	1	18738	-20	25	0	0	NA	1	1	18850	8	9	0	0	NA	1	1	18899	2	8	0	0	NA	1	1	18969	12
649231	tfps_pango_lineage_max_lgr	7	84	20	10000	0.85	0.55	18500	7	13	2	0	2	0.866667	1	18589	-6	1	0	0	NA	1	1	18738	-20	22	0	0	NA	1	1	18850	8	8	0	0	NA	1	1	18899	2	6	0	0	NA	1	1	18969	12
649232	tfps_pango_lineage_max_lgr	7	84	20	10000	0.85	0.6	18500	7	11	2	0	2	0.846154	1	18589	-6	1	0	0	NA	1	1	18738	-20	17	0	0	NA	1	1	18850	8	7	0	0	NA	1	1	18899	2	5	0	0	NA	1	1	18969	12
649233	tfps_pango_lineage_max_lgr	7	84	20	10000	0.85	0.65	18500	7	10	2	0	2	0.833333	1	18589	-6	1	0	0	NA	1	1	18738	-20	17	0	0	NA	1	1	18850	8	7	0	0	NA	1	1	18899	2	5	0	0	NA	1	1	18969	12
649234	tfps_pango_lineage_max_lgr	7	84	20	10000	0.85	0.7	18500	7	10	2	0	2	0.833333	1	18589	-6	1	0	0	NA	1	1	18738	-20	16	0	0	NA	1	1	18850	8	4	0	0	NA	1	1	18899	2	5	0	0	NA	1	1	18969	12
649235	tfps_pango_lineage_max_lgr	7	84	20	10000	0.85	0.75	18500	7	10	2	0	2	0.833333	1	18589	-6	1	0	0	NA	1	1	18738	-20	12	0	0	NA	1	1	18850	8	4	0	0	NA	1	1	18899	2	5	0	0	NA	1	1	18969	12
649328	tfps_pango_lineage_max_lgr	7	84	20	10000	0.9	0.5	18500	7	13	2	0	2	0.866667	1	18589	-6	1	0	0	NA	1	1	18738	-20	23	0	0	NA	1	1	18850	8	8	0	0	NA	1	1	18899	2	8	0	0	NA	1	1	18969	12
649329	tfps_pango_lineage_max_lgr	7	84	20	10000	0.9	0.55	18500	7	13	2	0	2	0.866667	1	18589	-6	1	0	0	NA	1	1	18738	-20	18	0	0	NA	1	1	18850	8	8	0	0	NA	1	1	18899	2	5	0	0	NA	1	1	18969	12
649330	tfps_pango_lineage_max_lgr	7	84	20	10000	0.9	0.6	18500	7	12	2	0	2	0.857143	1	18589	-6	1	0	0	NA	1	1	18738	-20	16	0	0	NA	1	1	18850	8	6	0	0	NA	1	1	18899	2	5	0	0	NA	1	1	18969	12
649331	tfps_pango_lineage_max_lgr	7	84	20	10000	0.9	0.65	18500	7	12	2	0	2	0.857143	1	18589	-6	1	0	0	NA	1	1	18738	-20	15	0	0	NA	1	1	18850	8	6	0	0	NA	1	1	18899	2	5	0	0	NA	1	1	18969	12
649332	tfps_pango_lineage_max_lgr	7	84	20	10000	0.9	0.7	18500	7	12	2	0	2	0.857143	1	18589	-6	1	0	0	NA	1	1	18738	-20	12	0	0	NA	1	1	18850	8	4	0	0	NA	1	1	18899	2	5	0	0	NA	1	1	18969	12
649333	tfps_pango_lineage_max_lgr	7	84	20	10000	0.9	0.75	18500	7	12	2	0	2	0.857143	1	18589	-6	1	0	0	NA	1	1	18738	-20	10	0	0	NA	1	1	18850	8	4	0	0	NA	1	1	18899	2	5	0	0	NA	1	1	18969	12
649334	tfps_pango_lineage_max_lgr	7	84	20	10000	0.9	0.8	18500	7	10	2	0	2	0.833333	1	18589	-6	1	0	0	NA	1	1	18738	-20	10	0	0	NA	1	1	18850	8	3	0	0	NA	1	1	18899	2	5	0	0	NA	1	1	18969	12
649428	tfps_pango_lineage_max_lgr	7	84	20	10000	0.95	0.45	18500	7	13	2	0	2	0.866667	1	18589	-6	1	0	0	NA	1	1	18738	-20	25	0	0	NA	1	1	18850	8	8	0	0	NA	1	1	18899	2	8	0	0	NA	1	1	18969	12
649429	tfps_pango_lineage_max_lgr	7	84	20	10000	0.95	0.5	18500	7	13	2	0	2	0.866667	1	18589	-6	1	0	0	NA	1	1	18738	-20	22	0	0	NA	1	1	18850	8	8	0	0	NA	1	1	18899	2	6	0	0	NA	1	1	18969	12
649430	tfps_pango_lineage_max_lgr	7	84	20	10000	0.95	0.55	18500	7	13	2	0	2	0.866667	1	18589	-6	1	0	0	NA	1	1	18738	-20	20	0	0	NA	1	1	18850	8	8	0	0	NA	1	1	18899	2	5	0	0	NA	1	1	18969	12
649431	tfps_pango_lineage_max_lgr	7	84	20	10000	0.95	0.6	18500	7	12	2	0	2	0.857143	1	18589	-6	1	0	0	NA	1	1	18738	-20	15	0	0	NA	1	1	18850	8	6	0	0	NA	1	1	18899	2	5	0	0	NA	1	1	18969	12
649432	tfps_pango_lineage_max_lgr	7	84	20	10000	0.95	0.65	18500	7	12	2	0	2	0.857143	1	18589	-6	1	0	0	NA	1	1	18738	-20	15	0	0	NA	1	1	18850	8	6	0	0	NA	1	1	18899	2	5	0	0	NA	1	1	18969	12
649433	tfps_pango_lineage_max_lgr	7	84	20	10000	0.95	0.7	18500	7	12	2	0	2	0.857143	1	18589	-6	1	0	0	NA	1	1	18738	-20	10	0	0	NA	1	1	18850	8	6	0	0	NA	1	1	18899	2	5	0	0	NA	1	1	18969	12
649434	tfps_pango_lineage_max_lgr	7	84	20	10000	0.95	0.75	18500	7	12	2	0	2	0.857143	1	18589	-6	1	0	0	NA	1	1	18738	-20	10	0	0	NA	1	1	18850	8	6	0	0	NA	1	1	18899	2	5	0	0	NA	1	1	18969	12
649435	tfps_pango_lineage_max_lgr	7	84	20	10000	0.95	0.8	18500	7	12	2	0	2	0.857143	1	18589	-6	1	0	0	NA	1	1	18738	-20	10	0	0	NA	1	1	18850	8	4	0	0	NA	1	1	18899	2	4	0	0	NA	1	1	18969	12
649529	tfps_pango_lineage_max_lgr	7	84	20	10000	1	0.45	18500	7	13	2	0	2	0.866667	1	18589	-6	1	0	0	NA	1	1	18738	-20	27	0	0	NA	1	1	18850	8	8	0	0	NA	1	1	18899	2	8	0	0	NA	1	1	18969	12
649530	tfps_pango_lineage_max_lgr	7	84	20	10000	1	0.5	18500	7	13	2	0	2	0.866667	1	18589	-6	1	0	0	NA	1	1	18738	-20	24	0	0	NA	1	1	18850	8	8	0	0	NA	1	1	18899	2	6	0	0	NA	1	1	18969	12
649531	tfps_pango_lineage_max_lgr	7	84	20	10000	1	0.55	18500	7	13	2	0	2	0.866667	1	18589	-6	1	0	0	NA	1	1	18738	-20	22	0	0	NA	1	1	18850	8	8	0	0	NA	1	1	18899	2	5	0	0	NA	1	1	18969	12
649532	tfps_pango_lineage_max_lgr	7	84	20	10000	1	0.6	18500	7	13	2	0	2	0.866667	1	18589	-6	1	0	0	NA	1	1	18738	-20	15	0	0	NA	1	1	18850	8	6	0	0	NA	1	1	18899	2	5	0	0	NA	1	1	18969	12
649533	tfps_pango_lineage_max_lgr	7	84	20	10000	1	0.65	18500	7	13	2	0	2	0.866667	1	18589	-6	1	0	0	NA	1	1	18738	-20	15	0	0	NA	1	1	18850	8	6	0	0	NA	1	1	18899	2	5	0	0	NA	1	1	18969	12
649534	tfps_pango_lineage_max_lgr	7	84	20	10000	1	0.7	18500	7	12	2	0	2	0.857143	1	18589	-6	1	0	0	NA	1	1	18738	-20	10	0	0	NA	1	1	18850	8	6	0	0	NA	1	1	18899	2	5	0	0	NA	1	1	18969	12
649535	tfps_pango_lineage_max_lgr	7	84	20	10000	1	0.75	18500	7	12	2	0	2	0.857143	1	18589	-6	1	0	0	NA	1	1	18738	-20	10	0	0	NA	1	1	18850	8	6	0	0	NA	1	1	18899	2	5	0	0	NA	1	1	18969	12
649536	tfps_pango_lineage_max_lgr	7	84	20	10000	1	0.8	18500	7	12	2	0	2	0.857143	1	18589	-6	1	0	0	NA	1	1	18738	-20	10	0	0	NA	1	1	18850	8	4	0	0	NA	1	1	18899	2	4	0	0	NA	1	1	18969	12
648740	tfps_pango_lineage_max_lgr	7	84	20	10000	0.6	0.5	18500	7	13	2	0	2	0.866667	1	18589	-6	1	0	0	NA	1	1	18738	-20	21	0	0	NA	1	1	18850	8	7	0	0	NA	1	1	18901	4	8	0	0	NA	1	1	18969	12
648741	tfps_pango_lineage_max_lgr	7	84	20	10000	0.6	0.55	18500	7	13	2	0	2	0.866667	1	18589	-6	1	0	0	NA	1	1	18738	-20	17	0	0	NA	1	1	18850	8	7	0	0	NA	1	1	18901	4	7	0	0	NA	1	1	18969	12
648742	tfps_pango_lineage_max_lgr	7	84	20	10000	0.6	0.6	18500	7	10	2	0	2	0.833333	1	18589	-6	1	0	0	NA	1	1	18738	-20	17	0	0	NA	1	1	18850	8	5	0	0	NA	1	1	18901	4	7	0	0	NA	1	1	18969	12
648743	tfps_pango_lineage_max_lgr	7	84	20	10000	0.6	0.65	18500	7	10	2	0	2	0.833333	1	18589	-6	1	0	0	NA	1	1	18738	-20	16	0	0	NA	1	1	18850	8	5	0	0	NA	1	1	18901	4	7	0	0	NA	1	1	18969	12
648837	tfps_pango_lineage_max_lgr	7	84	20	10000	0.65	0.45	18500	7	13	2	0	2	0.866667	1	18589	-6	1	0	0	NA	1	1	18738	-20	25	0	0	NA	1	1	18850	8	7	0	0	NA	1	1	18901	4	8	0	0	NA	1	1	18969	12
648838	tfps_pango_lineage_max_lgr	7	84	20	10000	0.65	0.5	18500	7	13	2	0	2	0.866667	1	18589	-6	1	0	0	NA	1	1	18738	-20	21	0	0	NA	1	1	18850	8	7	0	0	NA	1	1	18901	4	7	0	0	NA	1	1	18969	12
648839	tfps_pango_lineage_max_lgr	7	84	20	10000	0.65	0.55	18500	7	13	2	0	2	0.866667	1	18589	-6	1	0	0	NA	1	1	18738	-20	20	0	0	NA	1	1	18850	8	5	0	0	NA	1	1	18901	4	7	0	0	NA	1	1	18969	12
648840	tfps_pango_lineage_max_lgr	7	84	20	10000	0.65	0.6	18500	7	10	2	0	2	0.833333	1	18589	-6	1	0	0	NA	1	1	18738	-20	19	0	0	NA	1	1	18850	8	5	0	0	NA	1	1	18901	4	7	0	0	NA	1	1	18969	12
637444	tfps_pango_lineage_max_lgr	7	56	20	10000	1	0.7	18500	7	12	2	0	2	0.857143	1	18589	-6	1	0	0	NA	1	1	18738	-20	13	0	0	NA	1	1	18852	10	6	0	0	NA	1	1	18904	7	1	0	0	NA	1	1	18965	8
648932	tfps_pango_lineage_max_lgr	7	84	20	10000	0.7	0.3	18500	7	13	2	0	2	0.866667	1	18589	-6	1	0	0	NA	1	1	18738	-20	26	0	0	NA	1	1	18855	13	7	0	0	NA	1	1	18901	4	12	0	0	NA	1	1	18965	8
648933	tfps_pango_lineage_max_lgr	7	84	20	10000	0.7	0.35	18500	7	13	2	0	2	0.866667	1	18589	-6	1	0	0	NA	1	1	18738	-20	26	0	0	NA	1	1	18855	13	7	0	0	NA	1	1	18901	4	10	0	0	NA	1	1	18965	8
648934	tfps_pango_lineage_max_lgr	7	84	20	10000	0.7	0.4	18500	7	13	2	0	2	0.866667	1	18589	-6	1	0	0	NA	1	1	18738	-20	26	0	0	NA	1	1	18855	13	7	0	0	NA	1	1	18901	4	9	0	0	NA	1	1	18965	8
649030	tfps_pango_lineage_max_lgr	7	84	20	10000	0.75	0.3	18500	7	13	2	0	2	0.866667	1	18589	-6	1	0	0	NA	1	1	18738	-20	28	0	0	NA	1	1	18855	13	7	0	0	NA	1	1	18901	4	10	0	0	NA	1	1	18965	8
649031	tfps_pango_lineage_max_lgr	7	84	20	10000	0.75	0.35	18500	7	13	2	0	2	0.866667	1	18589	-6	1	0	0	NA	1	1	18738	-20	27	0	0	NA	1	1	18855	13	7	0	0	NA	1	1	18901	4	10	0	0	NA	1	1	18965	8
647344	tfps_pango_lineage_max_lgr	7	84	20	0.01	0.8	1.1	18500	7	6	2	0	2	0.75	1	18591	-4	1	0	0	NA	1	1	18738	-20	9	0	0	NA	1	1	18850	8	3	0	0	NA	1	1	18903	6	3	0	0	NA	1	1	18969	12
648247	tfps_pango_lineage_max_lgr	7	84	20	0.05	0.8	1.1	18500	7	7	1	0	1	0.875	1	18591	-4	1	0	0	NA	1	1	18738	-20	7	0	0	NA	1	1	18850	8	3	0	0	NA	1	1	18904	7	2	0	0	NA	1	1	18969	12
648347	tfps_pango_lineage_max_lgr	7	84	20	0.05	0.85	1.05	18500	7	7	1	0	1	0.875	1	18591	-4	1	0	0	NA	1	1	18738	-20	10	0	0	NA	1	1	18850	8	3	0	0	NA	1	1	18904	7	2	0	0	NA	1	1	18969	12
648348	tfps_pango_lineage_max_lgr	7	84	20	0.05	0.85	1.1	18500	7	7	1	0	1	0.875	1	18591	-4	1	0	0	NA	1	1	18738	-20	8	0	0	NA	1	1	18850	8	3	0	0	NA	1	1	18904	7	2	0	0	NA	1	1	18969	12
648349	tfps_pango_lineage_max_lgr	7	84	20	0.05	0.85	1.15	18500	7	7	1	0	1	0.875	1	18591	-4	1	0	0	NA	1	1	18738	-20	8	0	0	NA	1	1	18850	8	3	0	0	NA	1	1	18904	7	2	0	0	NA	1	1	18969	12
648448	tfps_pango_lineage_max_lgr	7	84	20	0.05	0.9	1.05	18500	7	7	1	0	1	0.875	1	18591	-4	1	0	0	NA	1	1	18738	-20	9	0	0	NA	1	1	18850	8	3	0	0	NA	1	1	18904	7	2	0	0	NA	1	1	18969	12
648449	tfps_pango_lineage_max_lgr	7	84	20	0.05	0.9	1.1	18500	7	7	1	0	1	0.875	1	18591	-4	1	0	0	NA	1	1	18738	-20	8	0	0	NA	1	1	18850	8	3	0	0	NA	1	1	18904	7	2	0	0	NA	1	1	18969	12
648548	tfps_pango_lineage_max_lgr	7	84	20	0.05	0.95	1	18500	7	8	2	0	2	0.8	1	18591	-4	1	0	0	NA	1	1	18738	-20	9	0	0	NA	1	1	18850	8	3	0	0	NA	1	1	18904	7	2	0	0	NA	1	1	18969	12
648549	tfps_pango_lineage_max_lgr	7	84	20	0.05	0.95	1.05	18500	7	8	2	0	2	0.8	1	18591	-4	1	0	0	NA	1	1	18738	-20	9	0	0	NA	1	1	18850	8	3	0	0	NA	1	1	18904	7	2	0	0	NA	1	1	18969	12
648550	tfps_pango_lineage_max_lgr	7	84	20	0.05	0.95	1.1	18500	7	8	2	0	2	0.8	1	18591	-4	1	0	0	NA	1	1	18738	-20	8	0	0	NA	1	1	18850	8	3	0	0	NA	1	1	18904	7	2	0	0	NA	1	1	18969	12
648649	tfps_pango_lineage_max_lgr	7	84	20	0.05	1	1	18500	7	8	2	0	2	0.8	1	18591	-4	1	0	0	NA	1	1	18738	-20	9	0	0	NA	1	1	18850	8	3	0	0	NA	1	1	18904	7	2	0	0	NA	1	1	18969	12
648650	tfps_pango_lineage_max_lgr	7	84	20	0.05	1	1.05	18500	7	8	2	0	2	0.8	1	18591	-4	1	0	0	NA	1	1	18738	-20	8	0	0	NA	1	1	18850	8	3	0	0	NA	1	1	18904	7	2	0	0	NA	1	1	18969	12
648935	tfps_pango_lineage_max_lgr	7	84	20	10000	0.7	0.45	18500	7	13	2	0	2	0.866667	1	18589	-6	1	0	0	NA	1	1	18738	-20	25	0	0	NA	1	1	18855	13	5	0	0	NA	1	1	18901	4	9	0	0	NA	1	1	18969	12
649032	tfps_pango_lineage_max_lgr	7	84	20	10000	0.75	0.4	18500	7	13	2	0	2	0.866667	1	18589	-6	1	0	0	NA	1	1	18738	-20	27	0	0	NA	1	1	18855	13	7	0	0	NA	1	1	18901	4	8	0	0	NA	1	1	18969	12
649033	tfps_pango_lineage_max_lgr	7	84	20	10000	0.75	0.45	18500	7	13	2	0	2	0.866667	1	18589	-6	1	0	0	NA	1	1	18738	-20	24	0	0	NA	1	1	18855	13	5	0	0	NA	1	1	18901	4	6	0	0	NA	1	1	18969	12
649034	tfps_pango_lineage_max_lgr	7	84	20	10000	0.75	0.5	18500	7	13	2	0	2	0.866667	1	18589	-6	1	0	0	NA	1	1	18738	-20	23	0	0	NA	1	1	18855	13	5	0	0	NA	1	1	18901	4	6	0	0	NA	1	1	18969	12
649035	tfps_pango_lineage_max_lgr	7	84	20	10000	0.75	0.55	18500	7	13	2	0	2	0.866667	1	18589	-6	1	0	0	NA	1	1	18738	-20	21	0	0	NA	1	1	18855	13	5	0	0	NA	1	1	18901	4	6	0	0	NA	1	1	18969	12
649036	tfps_pango_lineage_max_lgr	7	84	20	10000	0.75	0.6	18500	7	10	2	0	2	0.833333	1	18589	-6	1	0	0	NA	1	1	18738	-20	20	0	0	NA	1	1	18855	13	5	0	0	NA	1	1	18901	4	6	0	0	NA	1	1	18969	12
649037	tfps_pango_lineage_max_lgr	7	84	20	10000	0.75	0.65	18500	7	10	2	0	2	0.833333	1	18589	-6	1	0	0	NA	1	1	18738	-20	16	0	0	NA	1	1	18855	13	4	0	0	NA	1	1	18903	6	4	0	0	NA	1	1	18969	12
648038	tfps_pango_lineage_max_lgr	7	84	20	0.05	0.7	0.75	18500	7	8	2	0	2	0.8	1	18589	-6	2	0	0	NA	1	1	18738	-20	17	0	0	NA	1	1	18868	26	4	0	0	NA	1	1	18897	0	8	0	0	NA	1	1	18969	12
648138	tfps_pango_lineage_max_lgr	7	84	20	0.05	0.75	0.7	18500	7	8	2	0	2	0.8	1	18589	-6	2	0	0	NA	1	1	18738	-20	18	0	0	NA	1	1	18868	26	4	0	0	NA	1	1	18897	0	7	0	0	NA	1	1	18969	12
648139	tfps_pango_lineage_max_lgr	7	84	20	0.05	0.75	0.75	18500	7	8	2	0	2	0.8	1	18589	-6	2	0	0	NA	1	1	18738	-20	16	0	0	NA	1	1	18868	26	3	0	0	NA	1	1	18897	0	6	0	0	NA	1	1	18969	12
647137	tfps_pango_lineage_max_lgr	7	84	20	0.01	0.7	0.85	18500	7	7	2	0	2	0.777778	1	18591	-4	1	0	0	NA	1	1	18738	-20	14	0	0	NA	1	1	18868	26	2	0	0	NA	1	1	18897	0	6	0	0	NA	1	1	18969	12
647138	tfps_pango_lineage_max_lgr	7	84	20	0.01	0.7	0.9	18500	7	7	2	0	2	0.777778	1	18591	-4	1	0	0	NA	1	1	18738	-20	10	0	0	NA	1	1	18868	26	2	0	0	NA	1	1	18897	0	6	0	0	NA	1	1	18969	12
647139	tfps_pango_lineage_max_lgr	7	84	20	0.01	0.7	0.95	18500	7	7	2	0	2	0.777778	1	18591	-4	1	0	0	NA	1	1	18738	-20	10	0	0	NA	1	1	18868	26	2	0	0	NA	1	1	18897	0	5	0	0	NA	1	1	18969	12
647140	tfps_pango_lineage_max_lgr	7	84	20	0.01	0.7	1	18500	7	6	2	0	2	0.75	1	18591	-4	1	0	0	NA	1	1	18738	-20	10	0	0	NA	1	1	18868	26	2	0	0	NA	1	1	18897	0	5	0	0	NA	1	1	18969	12
647141	tfps_pango_lineage_max_lgr	7	84	20	0.01	0.7	1.05	18500	7	6	2	0	2	0.75	1	18591	-4	1	0	0	NA	1	1	18738	-20	8	0	0	NA	1	1	18868	26	2	0	0	NA	1	1	18897	0	5	0	0	NA	1	1	18969	12
647142	tfps_pango_lineage_max_lgr	7	84	20	0.01	0.7	1.1	18500	7	6	2	0	2	0.75	1	18591	-4	1	0	0	NA	1	1	18738	-20	8	0	0	NA	1	1	18868	26	2	0	0	NA	1	1	18897	0	5	0	0	NA	1	1	18969	12
647238	tfps_pango_lineage_max_lgr	7	84	20	0.01	0.75	0.85	18500	7	7	2	0	2	0.777778	1	18591	-4	1	0	0	NA	1	1	18738	-20	13	0	0	NA	1	1	18868	26	2	0	0	NA	1	1	18897	0	6	0	0	NA	1	1	18969	12
647239	tfps_pango_lineage_max_lgr	7	84	20	0.01	0.75	0.9	18500	7	7	2	0	2	0.777778	1	18591	-4	1	0	0	NA	1	1	18738	-20	10	0	0	NA	1	1	18868	26	2	0	0	NA	1	1	18897	0	5	0	0	NA	1	1	18969	12
647240	tfps_pango_lineage_max_lgr	7	84	20	0.01	0.75	0.95	18500	7	7	2	0	2	0.777778	1	18591	-4	1	0	0	NA	1	1	18738	-20	10	0	0	NA	1	1	18868	26	2	0	0	NA	1	1	18897	0	5	0	0	NA	1	1	18969	12
647241	tfps_pango_lineage_max_lgr	7	84	20	0.01	0.75	1	18500	7	6	2	0	2	0.75	1	18591	-4	1	0	0	NA	1	1	18738	-20	10	0	0	NA	1	1	18868	26	2	0	0	NA	1	1	18897	0	5	0	0	NA	1	1	18969	12
647242	tfps_pango_lineage_max_lgr	7	84	20	0.01	0.75	1.05	18500	7	6	2	0	2	0.75	1	18591	-4	1	0	0	NA	1	1	18738	-20	8	0	0	NA	1	1	18868	26	2	0	0	NA	1	1	18897	0	5	0	0	NA	1	1	18969	12
647939	tfps_pango_lineage_max_lgr	7	84	20	0.05	0.65	0.7	18500	7	8	2	0	2	0.8	1	18589	-6	2	0	0	NA	1	1	18738	-20	19	0	0	NA	1	1	18868	26	4	0	0	NA	1	1	18899	2	6	0	0	NA	1	1	18969	12
648039	tfps_pango_lineage_max_lgr	7	84	20	0.05	0.7	0.8	18500	7	8	2	0	2	0.8	1	18591	-4	1	0	0	NA	1	1	18738	-20	15	0	0	NA	1	1	18868	26	4	0	0	NA	1	1	18897	0	8	0	0	NA	1	1	18969	12
648040	tfps_pango_lineage_max_lgr	7	84	20	0.05	0.7	0.85	18500	7	8	1	0	1	0.888889	1	18591	-4	1	0	0	NA	1	1	18738	-20	13	0	0	NA	1	1	18868	26	2	0	0	NA	1	1	18897	0	8	0	0	NA	1	1	18969	12
648041	tfps_pango_lineage_max_lgr	7	84	20	0.05	0.7	0.9	18500	7	8	1	0	1	0.888889	1	18591	-4	1	0	0	NA	1	1	18738	-20	11	0	0	NA	1	1	18868	26	2	0	0	NA	1	1	18897	0	7	0	0	NA	1	1	18969	12
648042	tfps_pango_lineage_max_lgr	7	84	20	0.05	0.7	0.95	18500	7	8	1	0	1	0.888889	1	18591	-4	1	0	0	NA	1	1	18738	-20	11	0	0	NA	1	1	18868	26	2	0	0	NA	1	1	18897	0	7	0	0	NA	1	1	18969	12
648043	tfps_pango_lineage_max_lgr	7	84	20	0.05	0.7	1	18500	7	7	1	0	1	0.875	1	18591	-4	1	0	0	NA	1	1	18738	-20	9	0	0	NA	1	1	18868	26	2	0	0	NA	1	1	18897	0	7	0	0	NA	1	1	18969	12
648044	tfps_pango_lineage_max_lgr	7	84	20	0.05	0.7	1.05	18500	7	7	1	0	1	0.875	1	18591	-4	1	0	0	NA	1	1	18738	-20	9	0	0	NA	1	1	18868	26	2	0	0	NA	1	1	18897	0	4	0	0	NA	1	1	18969	12
648045	tfps_pango_lineage_max_lgr	7	84	20	0.05	0.7	1.1	18500	7	7	1	0	1	0.875	1	18591	-4	1	0	0	NA	1	1	18738	-20	9	0	0	NA	1	1	18868	26	2	0	0	NA	1	1	18897	0	4	0	0	NA	1	1	18969	12
648046	tfps_pango_lineage_max_lgr	7	84	20	0.05	0.7	1.15	18500	7	7	1	0	1	0.875	1	18591	-4	1	0	0	NA	1	1	18738	-20	6	0	0	NA	1	1	18868	26	2	0	0	NA	1	1	18897	0	4	0	0	NA	1	1	18969	12
648047	tfps_pango_lineage_max_lgr	7	84	20	0.05	0.7	1.2	18500	7	7	1	0	1	0.875	1	18591	-4	1	0	0	NA	1	1	18738	-20	6	0	0	NA	1	1	18868	26	2	0	0	NA	1	1	18897	0	4	0	0	NA	1	1	18969	12
648140	tfps_pango_lineage_max_lgr	7	84	20	0.05	0.75	0.8	18500	7	8	2	0	2	0.8	1	18591	-4	1	0	0	NA	1	1	18738	-20	16	0	0	NA	1	1	18868	26	2	0	0	NA	1	1	18897	0	6	0	0	NA	1	1	18969	12
648141	tfps_pango_lineage_max_lgr	7	84	20	0.05	0.75	0.85	18500	7	8	1	0	1	0.888889	1	18591	-4	1	0	0	NA	1	1	18738	-20	11	0	0	NA	1	1	18868	26	2	0	0	NA	1	1	18897	0	6	0	0	NA	1	1	18969	12
648142	tfps_pango_lineage_max_lgr	7	84	20	0.05	0.75	0.9	18500	7	8	1	0	1	0.888889	1	18591	-4	1	0	0	NA	1	1	18738	-20	11	0	0	NA	1	1	18868	26	2	0	0	NA	1	1	18897	0	6	0	0	NA	1	1	18969	12
648143	tfps_pango_lineage_max_lgr	7	84	20	0.05	0.75	0.95	18500	7	8	1	0	1	0.888889	1	18591	-4	1	0	0	NA	1	1	18738	-20	9	0	0	NA	1	1	18868	26	2	0	0	NA	1	1	18897	0	5	0	0	NA	1	1	18969	12
648144	tfps_pango_lineage_max_lgr	7	84	20	0.05	0.75	1	18500	7	7	1	0	1	0.875	1	18591	-4	1	0	0	NA	1	1	18738	-20	7	0	0	NA	1	1	18868	26	2	0	0	NA	1	1	18897	0	4	0	0	NA	1	1	18969	12
648145	tfps_pango_lineage_max_lgr	7	84	20	0.05	0.75	1.05	18500	7	7	1	0	1	0.875	1	18591	-4	1	0	0	NA	1	1	18738	-20	7	0	0	NA	1	1	18868	26	2	0	0	NA	1	1	18897	0	4	0	0	NA	1	1	18969	12
648146	tfps_pango_lineage_max_lgr	7	84	20	0.05	0.75	1.1	18500	7	7	1	0	1	0.875	1	18591	-4	1	0	0	NA	1	1	18738	-20	7	0	0	NA	1	1	18868	26	2	0	0	NA	1	1	18897	0	4	0	0	NA	1	1	18969	12
648147	tfps_pango_lineage_max_lgr	7	84	20	0.05	0.75	1.15	18500	7	7	1	0	1	0.875	1	18591	-4	1	0	0	NA	1	1	18738	-20	6	0	0	NA	1	1	18868	26	2	0	0	NA	1	1	18897	0	4	0	0	NA	1	1	18969	12
648744	tfps_pango_lineage_max_lgr	7	84	20	10000	0.6	0.7	18500	7	9	1	0	1	0.9	1	18589	-6	1	0	0	NA	1	1	18738	-20	15	0	0	NA	1	1	18867	25	4	0	0	NA	1	1	18901	4	7	0	0	NA	1	1	18969	12
648841	tfps_pango_lineage_max_lgr	7	84	20	10000	0.65	0.65	18500	7	10	2	0	2	0.833333	1	18589	-6	1	0	0	NA	1	1	18738	-20	18	0	0	NA	1	1	18867	25	4	0	0	NA	1	1	18901	4	7	0	0	NA	1	1	18969	12
648936	tfps_pango_lineage_max_lgr	7	84	20	10000	0.7	0.5	18500	7	13	2	0	2	0.866667	1	18589	-6	1	0	0	NA	1	1	18738	-20	21	0	0	NA	1	1	18867	25	4	0	0	NA	1	1	18901	4	7	0	0	NA	1	1	18969	12
648937	tfps_pango_lineage_max_lgr	7	84	20	10000	0.7	0.55	18500	7	13	2	0	2	0.866667	1	18589	-6	1	0	0	NA	1	1	18738	-20	20	0	0	NA	1	1	18867	25	4	0	0	NA	1	1	18901	4	7	0	0	NA	1	1	18969	12
648938	tfps_pango_lineage_max_lgr	7	84	20	10000	0.7	0.6	18500	7	10	2	0	2	0.833333	1	18589	-6	1	0	0	NA	1	1	18738	-20	19	0	0	NA	1	1	18867	25	4	0	0	NA	1	1	18901	4	7	0	0	NA	1	1	18969	12
648939	tfps_pango_lineage_max_lgr	7	84	20	10000	0.7	0.65	18500	7	10	2	0	2	0.833333	1	18589	-6	1	0	0	NA	1	1	18738	-20	18	0	0	NA	1	1	18867	25	4	0	0	NA	1	1	18901	4	7	0	0	NA	1	1	18969	12
646941	tfps_pango_lineage_max_lgr	7	84	20	0.01	0.6	0.85	18500	7	7	2	0	2	0.777778	1	18591	-4	1	0	0	NA	1	1	18738	-20	10	0	0	NA	1	1	18868	26	4	0	0	NA	1	1	18899	2	5	0	0	NA	1	1	18969	12
646942	tfps_pango_lineage_max_lgr	7	84	20	0.01	0.6	0.9	18500	7	7	2	0	2	0.777778	1	18591	-4	1	0	0	NA	1	1	18738	-20	10	0	0	NA	1	1	18868	26	3	0	0	NA	1	1	18899	2	5	0	0	NA	1	1	18969	12
646943	tfps_pango_lineage_max_lgr	7	84	20	0.01	0.6	0.95	18500	7	7	2	0	2	0.777778	1	18591	-4	1	0	0	NA	1	1	18738	-20	10	0	0	NA	1	1	18868	26	2	0	0	NA	1	1	18899	2	5	0	0	NA	1	1	18969	12
646944	tfps_pango_lineage_max_lgr	7	84	20	0.01	0.6	1	18500	7	6	2	0	2	0.75	1	18591	-4	1	0	0	NA	1	1	18738	-20	10	0	0	NA	1	1	18868	26	2	0	0	NA	1	1	18899	2	4	0	0	NA	1	1	18969	12
646945	tfps_pango_lineage_max_lgr	7	84	20	0.01	0.6	1.05	18500	7	6	2	0	2	0.75	1	18591	-4	1	0	0	NA	1	1	18738	-20	10	0	0	NA	1	1	18868	26	2	0	0	NA	1	1	18899	2	4	0	0	NA	1	1	18969	12
646946	tfps_pango_lineage_max_lgr	7	84	20	0.01	0.6	1.1	18500	7	6	2	0	2	0.75	1	18591	-4	1	0	0	NA	1	1	18738	-20	10	0	0	NA	1	1	18868	26	2	0	0	NA	1	1	18899	2	4	0	0	NA	1	1	18969	12
647039	tfps_pango_lineage_max_lgr	7	84	20	0.01	0.65	0.85	18500	7	7	2	0	2	0.777778	1	18591	-4	1	0	0	NA	1	1	18738	-20	12	0	0	NA	1	1	18868	26	2	0	0	NA	1	1	18899	2	4	0	0	NA	1	1	18969	12
647040	tfps_pango_lineage_max_lgr	7	84	20	0.01	0.65	0.9	18500	7	7	2	0	2	0.777778	1	18591	-4	1	0	0	NA	1	1	18738	-20	10	0	0	NA	1	1	18868	26	2	0	0	NA	1	1	18899	2	4	0	0	NA	1	1	18969	12
647041	tfps_pango_lineage_max_lgr	7	84	20	0.01	0.65	0.95	18500	7	7	2	0	2	0.777778	1	18591	-4	1	0	0	NA	1	1	18738	-20	10	0	0	NA	1	1	18868	26	2	0	0	NA	1	1	18899	2	4	0	0	NA	1	1	18969	12
647940	tfps_pango_lineage_max_lgr	7	84	20	0.05	0.65	0.75	18500	7	8	2	0	2	0.8	1	18591	-4	1	0	0	NA	1	1	18738	-20	13	0	0	NA	1	1	18868	26	4	0	0	NA	1	1	18899	2	6	0	0	NA	1	1	18969	12
647941	tfps_pango_lineage_max_lgr	7	84	20	0.05	0.65	0.8	18500	7	8	1	0	1	0.888889	1	18591	-4	1	0	0	NA	1	1	18738	-20	13	0	0	NA	1	1	18868	26	4	0	0	NA	1	1	18899	2	6	0	0	NA	1	1	18969	12
647942	tfps_pango_lineage_max_lgr	7	84	20	0.05	0.65	0.85	18500	7	8	1	0	1	0.888889	1	18591	-4	1	0	0	NA	1	1	18738	-20	13	0	0	NA	1	1	18868	26	3	0	0	NA	1	1	18899	2	6	0	0	NA	1	1	18969	12
647943	tfps_pango_lineage_max_lgr	7	84	20	0.05	0.65	0.9	18500	7	8	1	0	1	0.888889	1	18591	-4	1	0	0	NA	1	1	18738	-20	11	0	0	NA	1	1	18868	26	2	0	0	NA	1	1	18899	2	5	0	0	NA	1	1	18969	12
647944	tfps_pango_lineage_max_lgr	7	84	20	0.05	0.65	0.95	18500	7	7	1	0	1	0.875	1	18591	-4	1	0	0	NA	1	1	18738	-20	11	0	0	NA	1	1	18868	26	2	0	0	NA	1	1	18899	2	5	0	0	NA	1	1	18969	12
647945	tfps_pango_lineage_max_lgr	7	84	20	0.05	0.65	1	18500	7	7	1	0	1	0.875	1	18591	-4	1	0	0	NA	1	1	18738	-20	11	0	0	NA	1	1	18868	26	2	0	0	NA	1	1	18899	2	5	0	0	NA	1	1	18969	12
647946	tfps_pango_lineage_max_lgr	7	84	20	0.05	0.65	1.05	18500	7	7	1	0	1	0.875	1	18591	-4	1	0	0	NA	1	1	18738	-20	11	0	0	NA	1	1	18868	26	2	0	0	NA	1	1	18899	2	3	0	0	NA	1	1	18969	12
683595	tfps_pango_lineage_max_lgr	28	56	20	0.05	0.9	0.25	18516	23	8	0	0	NA	1	1	18589	-6	4	0	0	NA	1	1	18754	-4	21	2	2	0	0.913044	0.913044	18842	0	20	0	0	NA	1	1	18899	2	12	0	0	NA	1	1	18965	8
683596	tfps_pango_lineage_max_lgr	28	56	20	0.05	0.9	0.3	18516	23	8	0	0	NA	1	1	18589	-6	4	0	0	NA	1	1	18754	-4	21	2	2	0	0.913044	0.913044	18842	0	18	0	0	NA	1	1	18899	2	12	0	0	NA	1	1	18965	8
683597	tfps_pango_lineage_max_lgr	28	56	20	0.05	0.9	0.35	18516	23	8	0	0	NA	1	1	18589	-6	4	0	0	NA	1	1	18754	-4	17	2	2	0	0.894737	0.894737	18842	0	18	0	0	NA	1	1	18899	2	10	0	0	NA	1	1	18965	8
684505	tfps_pango_lineage_max_lgr	28	56	20	10000	0.9	0.3	18516	23	9	0	0	NA	1	1	18589	-6	4	0	0	NA	1	1	18754	-4	19	2	2	0	0.904762	0.904762	18842	0	20	0	0	NA	1	1	18899	2	8	0	0	NA	1	1	18965	8
684506	tfps_pango_lineage_max_lgr	28	56	20	10000	0.9	0.35	18516	23	9	0	0	NA	1	1	18589	-6	4	0	0	NA	1	1	18754	-4	16	2	2	0	0.888889	0.888889	18842	0	20	0	0	NA	1	1	18899	2	8	0	0	NA	1	1	18965	8
647841	tfps_pango_lineage_max_lgr	7	84	20	0.05	0.6	0.7	18500	7	8	2	0	2	0.8	1	18589	-6	2	0	0	NA	1	1	18738	-20	15	0	0	NA	1	1	18868	26	4	0	0	NA	1	1	18904	7	4	0	0	NA	1	1	18969	12
648842	tfps_pango_lineage_max_lgr	7	84	20	10000	0.65	0.7	18500	7	9	1	0	1	0.9	1	18589	-6	1	0	0	NA	1	1	18738	-20	13	0	0	NA	1	1	18868	26	3	0	0	NA	1	1	18904	7	4	0	0	NA	1	1	18969	12
648940	tfps_pango_lineage_max_lgr	7	84	20	10000	0.7	0.7	18500	7	9	1	0	1	0.9	1	18589	-6	1	0	0	NA	1	1	18738	-20	15	0	0	NA	1	1	18868	26	3	0	0	NA	1	1	18904	7	4	0	0	NA	1	1	18969	12
648941	tfps_pango_lineage_max_lgr	7	84	20	10000	0.7	0.75	18500	7	9	1	0	1	0.9	1	18589	-6	1	0	0	NA	1	1	18738	-20	15	0	0	NA	1	1	18868	26	3	0	0	NA	1	1	18904	7	4	0	0	NA	1	1	18969	12
649038	tfps_pango_lineage_max_lgr	7	84	20	10000	0.75	0.7	18500	7	9	1	0	1	0.9	1	18589	-6	1	0	0	NA	1	1	18738	-20	15	0	0	NA	1	1	18868	26	3	0	0	NA	1	1	18904	7	3	0	0	NA	1	1	18969	12
649039	tfps_pango_lineage_max_lgr	7	84	20	10000	0.75	0.75	18500	7	9	1	0	1	0.9	1	18589	-6	1	0	0	NA	1	1	18738	-20	13	0	0	NA	1	1	18868	26	3	0	0	NA	1	1	18904	7	3	0	0	NA	1	1	18969	12
647042	tfps_pango_lineage_max_lgr	7	84	20	0.01	0.65	1	18500	7	6	2	0	2	0.75	1	18591	-4	1	0	0	NA	1	1	18738	-20	8	0	0	NA	1	1	18868	26	2	0	0	NA	1	1	18903	6	3	0	0	NA	1	1	18969	12
647043	tfps_pango_lineage_max_lgr	7	84	20	0.01	0.65	1.05	18500	7	6	2	0	2	0.75	1	18591	-4	1	0	0	NA	1	1	18738	-20	8	0	0	NA	1	1	18868	26	2	0	0	NA	1	1	18903	6	3	0	0	NA	1	1	18969	12
647044	tfps_pango_lineage_max_lgr	7	84	20	0.01	0.65	1.1	18500	7	6	2	0	2	0.75	1	18591	-4	1	0	0	NA	1	1	18738	-20	8	0	0	NA	1	1	18868	26	2	0	0	NA	1	1	18903	6	3	0	0	NA	1	1	18969	12
647243	tfps_pango_lineage_max_lgr	7	84	20	0.01	0.75	1.1	18500	7	6	2	0	2	0.75	1	18591	-4	1	0	0	NA	1	1	18738	-20	8	0	0	NA	1	1	18868	26	2	0	0	NA	1	1	18903	6	3	0	0	NA	1	1	18969	12
647842	tfps_pango_lineage_max_lgr	7	84	20	0.05	0.6	0.75	18500	7	8	2	0	2	0.8	1	18591	-4	1	0	0	NA	1	1	18738	-20	15	0	0	NA	1	1	18868	26	4	0	0	NA	1	1	18904	7	4	0	0	NA	1	1	18969	12
647843	tfps_pango_lineage_max_lgr	7	84	20	0.05	0.6	0.8	18500	7	8	1	0	1	0.888889	1	18591	-4	1	0	0	NA	1	1	18738	-20	14	0	0	NA	1	1	18868	26	4	0	0	NA	1	1	18904	7	4	0	0	NA	1	1	18969	12
647844	tfps_pango_lineage_max_lgr	7	84	20	0.05	0.6	0.85	18500	7	8	1	0	1	0.888889	1	18591	-4	1	0	0	NA	1	1	18738	-20	13	0	0	NA	1	1	18868	26	3	0	0	NA	1	1	18904	7	4	0	0	NA	1	1	18969	12
647845	tfps_pango_lineage_max_lgr	7	84	20	0.05	0.6	0.9	18500	7	8	1	0	1	0.888889	1	18591	-4	1	0	0	NA	1	1	18738	-20	13	0	0	NA	1	1	18868	26	2	0	0	NA	1	1	18904	7	4	0	0	NA	1	1	18969	12
647846	tfps_pango_lineage_max_lgr	7	84	20	0.05	0.6	0.95	18500	7	7	1	0	1	0.875	1	18591	-4	1	0	0	NA	1	1	18738	-20	11	0	0	NA	1	1	18868	26	2	0	0	NA	1	1	18904	7	4	0	0	NA	1	1	18969	12
647847	tfps_pango_lineage_max_lgr	7	84	20	0.05	0.6	1	18500	7	7	1	0	1	0.875	1	18591	-4	1	0	0	NA	1	1	18738	-20	11	0	0	NA	1	1	18868	26	2	0	0	NA	1	1	18904	7	4	0	0	NA	1	1	18969	12
647848	tfps_pango_lineage_max_lgr	7	84	20	0.05	0.6	1.05	18500	7	7	1	0	1	0.875	1	18591	-4	1	0	0	NA	1	1	18738	-20	9	0	0	NA	1	1	18868	26	2	0	0	NA	1	1	18904	7	4	0	0	NA	1	1	18969	12
647849	tfps_pango_lineage_max_lgr	7	84	20	0.05	0.6	1.1	18500	7	7	1	0	1	0.875	1	18591	-4	1	0	0	NA	1	1	18738	-20	9	0	0	NA	1	1	18868	26	2	0	0	NA	1	1	18904	7	4	0	0	NA	1	1	18969	12
647850	tfps_pango_lineage_max_lgr	7	84	20	0.05	0.6	1.15	18500	7	7	1	0	1	0.875	1	18591	-4	1	0	0	NA	1	1	18738	-20	9	0	0	NA	1	1	18868	26	2	0	0	NA	1	1	18904	7	2	0	0	NA	1	1	18969	12
647947	tfps_pango_lineage_max_lgr	7	84	20	0.05	0.65	1.1	18500	7	7	1	0	1	0.875	1	18591	-4	1	0	0	NA	1	1	18738	-20	11	0	0	NA	1	1	18868	26	2	0	0	NA	1	1	18904	7	2	0	0	NA	1	1	18969	12
647948	tfps_pango_lineage_max_lgr	7	84	20	0.05	0.65	1.15	18500	7	7	1	0	1	0.875	1	18591	-4	1	0	0	NA	1	1	18738	-20	9	0	0	NA	1	1	18868	26	2	0	0	NA	1	1	18904	7	2	0	0	NA	1	1	18969	12
648148	tfps_pango_lineage_max_lgr	7	84	20	0.05	0.75	1.2	18500	7	7	1	0	1	0.875	1	18591	-4	1	0	0	NA	1	1	18738	-20	5	0	0	NA	1	1	18868	26	2	0	0	NA	1	1	18904	7	2	0	0	NA	1	1	18969	12
648248	tfps_pango_lineage_max_lgr	7	84	20	0.05	0.8	1.15	18500	7	7	1	0	1	0.875	1	18591	-4	1	0	0	NA	1	1	18738	-20	7	0	0	NA	1	1	18868	26	2	0	0	NA	1	1	18904	7	2	0	0	NA	1	1	18969	12
648249	tfps_pango_lineage_max_lgr	7	84	20	0.05	0.8	1.2	18500	7	7	1	0	1	0.875	1	18591	-4	1	0	0	NA	1	1	18738	-20	6	0	0	NA	1	1	18868	26	2	0	0	NA	1	1	18904	7	2	0	0	NA	1	1	18969	12
648350	tfps_pango_lineage_max_lgr	7	84	20	0.05	0.85	1.2	18500	7	7	1	0	1	0.875	1	18591	-4	1	0	0	NA	1	1	18738	-20	8	0	0	NA	1	1	18868	26	2	0	0	NA	1	1	18904	7	2	0	0	NA	1	1	18969	12
648351	tfps_pango_lineage_max_lgr	7	84	20	0.05	0.85	1.25	18500	7	7	1	0	1	0.875	1	18591	-4	1	0	0	NA	1	1	18738	-20	8	0	0	NA	1	1	18868	26	2	0	0	NA	1	1	18904	7	2	0	0	NA	1	1	18969	12
648352	tfps_pango_lineage_max_lgr	7	84	20	0.05	0.85	1.3	18500	7	7	1	0	1	0.875	1	18591	-4	1	0	0	NA	1	1	18738	-20	8	0	0	NA	1	1	18868	26	2	0	0	NA	1	1	18904	7	2	0	0	NA	1	1	18969	12
648450	tfps_pango_lineage_max_lgr	7	84	20	0.05	0.9	1.15	18500	7	7	1	0	1	0.875	1	18591	-4	1	0	0	NA	1	1	18738	-20	8	0	0	NA	1	1	18868	26	2	0	0	NA	1	1	18904	7	2	0	0	NA	1	1	18969	12
648451	tfps_pango_lineage_max_lgr	7	84	20	0.05	0.9	1.2	18500	7	7	1	0	1	0.875	1	18591	-4	1	0	0	NA	1	1	18738	-20	8	0	0	NA	1	1	18868	26	2	0	0	NA	1	1	18904	7	2	0	0	NA	1	1	18969	12
648551	tfps_pango_lineage_max_lgr	7	84	20	0.05	0.95	1.15	18500	7	8	2	0	2	0.8	1	18591	-4	1	0	0	NA	1	1	18738	-20	8	0	0	NA	1	1	18868	26	2	0	0	NA	1	1	18904	7	2	0	0	NA	1	1	18969	12
648552	tfps_pango_lineage_max_lgr	7	84	20	0.05	0.95	1.2	18500	7	8	2	0	2	0.8	1	18591	-4	1	0	0	NA	1	1	18738	-20	8	0	0	NA	1	1	18868	26	2	0	0	NA	1	1	18904	7	2	0	0	NA	1	1	18969	12
648553	tfps_pango_lineage_max_lgr	7	84	20	0.05	0.95	1.25	18500	7	7	1	0	1	0.875	1	18591	-4	1	0	0	NA	1	1	18738	-20	8	0	0	NA	1	1	18868	26	2	0	0	NA	1	1	18904	7	2	0	0	NA	1	1	18969	12
648554	tfps_pango_lineage_max_lgr	7	84	20	0.05	0.95	1.3	18500	7	7	1	0	1	0.875	1	18591	-4	1	0	0	NA	1	1	18738	-20	8	0	0	NA	1	1	18868	26	2	0	0	NA	1	1	18904	7	2	0	0	NA	1	1	18969	12
648651	tfps_pango_lineage_max_lgr	7	84	20	0.05	1	1.1	18500	7	8	2	0	2	0.8	1	18591	-4	1	0	0	NA	1	1	18738	-20	8	0	0	NA	1	1	18868	26	2	0	0	NA	1	1	18904	7	2	0	0	NA	1	1	18969	12
648652	tfps_pango_lineage_max_lgr	7	84	20	0.05	1	1.15	18500	7	8	2	0	2	0.8	1	18591	-4	1	0	0	NA	1	1	18738	-20	8	0	0	NA	1	1	18868	26	2	0	0	NA	1	1	18904	7	2	0	0	NA	1	1	18969	12
648653	tfps_pango_lineage_max_lgr	7	84	20	0.05	1	1.2	18500	7	8	2	0	2	0.8	1	18591	-4	1	0	0	NA	1	1	18738	-20	8	0	0	NA	1	1	18868	26	2	0	0	NA	1	1	18904	7	2	0	0	NA	1	1	18969	12
648654	tfps_pango_lineage_max_lgr	7	84	20	0.05	1	1.25	18500	7	7	1	0	1	0.875	1	18591	-4	1	0	0	NA	1	1	18738	-20	8	0	0	NA	1	1	18868	26	2	0	0	NA	1	1	18904	7	2	0	0	NA	1	1	18969	12
648655	tfps_pango_lineage_max_lgr	7	84	20	0.05	1	1.3	18500	7	7	1	0	1	0.875	1	18591	-4	1	0	0	NA	1	1	18738	-20	8	0	0	NA	1	1	18868	26	2	0	0	NA	1	1	18904	7	2	0	0	NA	1	1	18969	12
682690	tfps_pango_lineage_max_lgr	28	56	20	0.01	0.9	0.45	18516	23	7	0	0	NA	1	1	18589	-6	4	0	0	NA	1	1	18754	-4	16	2	2	0	0.888889	0.888889	18849	7	11	0	0	NA	1	1	18899	2	10	0	0	NA	1	1	18965	8
682691	tfps_pango_lineage_max_lgr	28	56	20	0.01	0.9	0.5	18516	23	7	0	0	NA	1	1	18589	-6	4	0	0	NA	1	1	18754	-4	16	0	0	NA	1	1	18849	7	9	0	0	NA	1	1	18899	2	6	0	0	NA	1	1	18965	8
682692	tfps_pango_lineage_max_lgr	28	56	20	0.01	0.9	0.55	18516	23	7	0	0	NA	1	1	18589	-6	4	0	0	NA	1	1	18754	-4	14	0	0	NA	1	1	18849	7	9	0	0	NA	1	1	18899	2	6	0	0	NA	1	1	18965	8
682693	tfps_pango_lineage_max_lgr	28	56	20	0.01	0.9	0.6	18516	23	7	0	0	NA	1	1	18589	-6	4	0	0	NA	1	1	18754	-4	12	0	0	NA	1	1	18849	7	9	0	0	NA	1	1	18899	2	5	0	0	NA	1	1	18965	8
682694	tfps_pango_lineage_max_lgr	28	56	20	0.01	0.9	0.65	18516	23	7	0	0	NA	1	1	18589	-6	4	0	0	NA	1	1	18754	-4	12	0	0	NA	1	1	18849	7	8	0	0	NA	1	1	18899	2	5	0	0	NA	1	1	18965	8
682695	tfps_pango_lineage_max_lgr	28	56	20	0.01	0.9	0.7	18516	23	7	0	0	NA	1	1	18589	-6	4	0	0	NA	1	1	18754	-4	12	0	0	NA	1	1	18849	7	8	0	0	NA	1	1	18899	2	4	0	0	NA	1	1	18965	8
682790	tfps_pango_lineage_max_lgr	28	56	20	0.01	0.95	0.4	18516	23	7	0	0	NA	1	1	18589	-6	4	0	0	NA	1	1	18754	-4	16	2	2	0	0.888889	0.888889	18849	7	12	0	0	NA	1	1	18899	2	10	0	0	NA	1	1	18965	8
682791	tfps_pango_lineage_max_lgr	28	56	20	0.01	0.95	0.45	18516	23	7	0	0	NA	1	1	18589	-6	4	0	0	NA	1	1	18754	-4	16	2	2	0	0.888889	0.888889	18849	7	9	0	0	NA	1	1	18899	2	6	0	0	NA	1	1	18965	8
682792	tfps_pango_lineage_max_lgr	28	56	20	0.01	0.95	0.5	18516	23	7	0	0	NA	1	1	18589	-6	4	0	0	NA	1	1	18754	-4	16	0	0	NA	1	1	18849	7	9	0	0	NA	1	1	18899	2	6	0	0	NA	1	1	18965	8
682793	tfps_pango_lineage_max_lgr	28	56	20	0.01	0.95	0.55	18516	23	7	0	0	NA	1	1	18589	-6	4	0	0	NA	1	1	18754	-4	14	0	0	NA	1	1	18849	7	8	0	0	NA	1	1	18899	2	6	0	0	NA	1	1	18965	8
682794	tfps_pango_lineage_max_lgr	28	56	20	0.01	0.95	0.6	18516	23	7	0	0	NA	1	1	18589	-6	4	0	0	NA	1	1	18754	-4	12	0	0	NA	1	1	18849	7	8	0	0	NA	1	1	18899	2	5	0	0	NA	1	1	18965	8
682795	tfps_pango_lineage_max_lgr	28	56	20	0.01	0.95	0.65	18516	23	7	0	0	NA	1	1	18589	-6	4	0	0	NA	1	1	18754	-4	12	0	0	NA	1	1	18849	7	8	0	0	NA	1	1	18899	2	4	0	0	NA	1	1	18965	8
682796	tfps_pango_lineage_max_lgr	28	56	20	0.01	0.95	0.7	18516	23	7	0	0	NA	1	1	18589	-6	2	0	0	NA	1	1	18754	-4	12	0	0	NA	1	1	18849	7	8	0	0	NA	1	1	18899	2	4	0	0	NA	1	1	18965	8
682893	tfps_pango_lineage_max_lgr	28	56	20	0.01	1	0.5	18516	23	7	0	0	NA	1	1	18589	-6	4	0	0	NA	1	1	18754	-4	16	1	1	0	0.941176	0.941176	18849	7	9	0	0	NA	1	1	18899	2	7	0	0	NA	1	1	18965	8
682894	tfps_pango_lineage_max_lgr	28	56	20	0.01	1	0.55	18516	23	7	0	0	NA	1	1	18589	-6	4	0	0	NA	1	1	18754	-4	16	1	1	0	0.941176	0.941176	18849	7	8	0	0	NA	1	1	18899	2	7	0	0	NA	1	1	18965	8
682895	tfps_pango_lineage_max_lgr	28	56	20	0.01	1	0.6	18516	23	7	0	0	NA	1	1	18589	-6	4	0	0	NA	1	1	18754	-4	14	1	1	0	0.933333	0.933333	18849	7	8	0	0	NA	1	1	18899	2	5	0	0	NA	1	1	18965	8
682896	tfps_pango_lineage_max_lgr	28	56	20	0.01	1	0.65	18516	23	7	0	0	NA	1	1	18589	-6	4	0	0	NA	1	1	18754	-4	14	1	1	0	0.933333	0.933333	18849	7	8	0	0	NA	1	1	18899	2	4	0	0	NA	1	1	18965	8
682897	tfps_pango_lineage_max_lgr	28	56	20	0.01	1	0.7	18516	23	7	0	0	NA	1	1	18589	-6	2	0	0	NA	1	1	18754	-4	14	1	1	0	0.933333	0.933333	18849	7	8	0	0	NA	1	1	18899	2	4	0	0	NA	1	1	18965	8
683598	tfps_pango_lineage_max_lgr	28	56	20	0.05	0.9	0.4	18516	23	8	0	0	NA	1	1	18589	-6	4	0	0	NA	1	1	18754	-4	16	2	2	0	0.888889	0.888889	18849	7	12	0	0	NA	1	1	18899	2	10	0	0	NA	1	1	18965	8
683599	tfps_pango_lineage_max_lgr	28	56	20	0.05	0.9	0.45	18516	23	7	0	0	NA	1	1	18589	-6	4	0	0	NA	1	1	18754	-4	16	1	1	0	0.941176	0.941176	18849	7	12	0	0	NA	1	1	18899	2	10	0	0	NA	1	1	18965	8
683600	tfps_pango_lineage_max_lgr	28	56	20	0.05	0.9	0.5	18516	23	7	0	0	NA	1	1	18589	-6	2	0	0	NA	1	1	18754	-4	16	0	0	NA	1	1	18849	7	9	0	0	NA	1	1	18899	2	8	0	0	NA	1	1	18965	8
683601	tfps_pango_lineage_max_lgr	28	56	20	0.05	0.9	0.55	18516	23	7	0	0	NA	1	1	18589	-6	2	0	0	NA	1	1	18754	-4	14	0	0	NA	1	1	18849	7	9	0	0	NA	1	1	18899	2	6	0	0	NA	1	1	18965	8
683602	tfps_pango_lineage_max_lgr	28	56	20	0.05	0.9	0.6	18516	23	7	0	0	NA	1	1	18589	-6	2	0	0	NA	1	1	18754	-4	12	0	0	NA	1	1	18849	7	9	0	0	NA	1	1	18899	2	5	0	0	NA	1	1	18965	8
683603	tfps_pango_lineage_max_lgr	28	56	20	0.05	0.9	0.65	18516	23	7	0	0	NA	1	1	18589	-6	2	0	0	NA	1	1	18754	-4	12	0	0	NA	1	1	18849	7	9	0	0	NA	1	1	18899	2	5	0	0	NA	1	1	18965	8
683604	tfps_pango_lineage_max_lgr	28	56	20	0.05	0.9	0.7	18516	23	7	0	0	NA	1	1	18589	-6	2	0	0	NA	1	1	18754	-4	12	0	0	NA	1	1	18849	7	8	0	0	NA	1	1	18899	2	5	0	0	NA	1	1	18965	8
683699	tfps_pango_lineage_max_lgr	28	56	20	0.05	0.95	0.4	18516	23	7	0	0	NA	1	1	18589	-6	4	0	0	NA	1	1	18754	-4	16	2	2	0	0.888889	0.888889	18849	7	12	0	0	NA	1	1	18899	2	10	0	0	NA	1	1	18965	8
683700	tfps_pango_lineage_max_lgr	28	56	20	0.05	0.95	0.45	18516	23	7	0	0	NA	1	1	18589	-6	2	0	0	NA	1	1	18754	-4	16	2	2	0	0.888889	0.888889	18849	7	9	0	0	NA	1	1	18899	2	8	0	0	NA	1	1	18965	8
683701	tfps_pango_lineage_max_lgr	28	56	20	0.05	0.95	0.5	18516	23	7	0	0	NA	1	1	18589	-6	2	0	0	NA	1	1	18754	-4	16	0	0	NA	1	1	18849	7	9	0	0	NA	1	1	18899	2	6	0	0	NA	1	1	18965	8
683702	tfps_pango_lineage_max_lgr	28	56	20	0.05	0.95	0.55	18516	23	7	0	0	NA	1	1	18589	-6	2	0	0	NA	1	1	18754	-4	12	0	0	NA	1	1	18849	7	9	0	0	NA	1	1	18899	2	6	0	0	NA	1	1	18965	8
683703	tfps_pango_lineage_max_lgr	28	56	20	0.05	0.95	0.6	18516	23	7	0	0	NA	1	1	18589	-6	2	0	0	NA	1	1	18754	-4	12	0	0	NA	1	1	18849	7	9	0	0	NA	1	1	18899	2	5	0	0	NA	1	1	18965	8
683704	tfps_pango_lineage_max_lgr	28	56	20	0.05	0.95	0.65	18516	23	7	0	0	NA	1	1	18589	-6	2	0	0	NA	1	1	18754	-4	12	0	0	NA	1	1	18849	7	8	0	0	NA	1	1	18899	2	4	0	0	NA	1	1	18965	8
683705	tfps_pango_lineage_max_lgr	28	56	20	0.05	0.95	0.7	18516	23	7	0	0	NA	1	1	18589	-6	2	0	0	NA	1	1	18754	-4	12	0	0	NA	1	1	18849	7	8	0	0	NA	1	1	18899	2	4	0	0	NA	1	1	18965	8
683802	tfps_pango_lineage_max_lgr	28	56	20	0.05	1	0.5	18516	23	7	0	0	NA	1	1	18589	-6	2	0	0	NA	1	1	18754	-4	16	1	1	0	0.941176	0.941176	18849	7	9	0	0	NA	1	1	18899	2	6	0	0	NA	1	1	18965	8
683803	tfps_pango_lineage_max_lgr	28	56	20	0.05	1	0.55	18516	23	7	0	0	NA	1	1	18589	-6	2	0	0	NA	1	1	18754	-4	14	1	1	0	0.933333	0.933333	18849	7	8	0	0	NA	1	1	18899	2	5	0	0	NA	1	1	18965	8
683804	tfps_pango_lineage_max_lgr	28	56	20	0.05	1	0.6	18516	23	7	0	0	NA	1	1	18589	-6	2	0	0	NA	1	1	18754	-4	14	1	1	0	0.933333	0.933333	18849	7	8	0	0	NA	1	1	18899	2	4	0	0	NA	1	1	18965	8
683805	tfps_pango_lineage_max_lgr	28	56	20	0.05	1	0.65	18516	23	7	0	0	NA	1	1	18589	-6	2	0	0	NA	1	1	18754	-4	14	1	1	0	0.933333	0.933333	18849	7	8	0	0	NA	1	1	18899	2	4	0	0	NA	1	1	18965	8
684507	tfps_pango_lineage_max_lgr	28	56	20	10000	0.9	0.4	18516	23	8	0	0	NA	1	1	18589	-6	4	0	0	NA	1	1	18754	-4	14	2	2	0	0.875	0.875	18849	7	16	0	0	NA	1	1	18899	2	8	0	0	NA	1	1	18965	8
684508	tfps_pango_lineage_max_lgr	28	56	20	10000	0.9	0.45	18516	23	8	0	0	NA	1	1	18589	-6	4	0	0	NA	1	1	18754	-4	14	1	1	0	0.933333	0.933333	18849	7	14	0	0	NA	1	1	18899	2	8	0	0	NA	1	1	18965	8
684509	tfps_pango_lineage_max_lgr	28	56	20	10000	0.9	0.5	18516	23	8	0	0	NA	1	1	18589	-6	4	0	0	NA	1	1	18754	-4	14	1	1	0	0.933333	0.933333	18849	7	12	0	0	NA	1	1	18899	2	8	0	0	NA	1	1	18965	8
684510	tfps_pango_lineage_max_lgr	28	56	20	10000	0.9	0.55	18516	23	8	0	0	NA	1	1	18589	-6	4	0	0	NA	1	1	18754	-4	13	0	0	NA	1	1	18849	7	9	0	0	NA	1	1	18899	2	8	0	0	NA	1	1	18965	8
684511	tfps_pango_lineage_max_lgr	28	56	20	10000	0.9	0.6	18516	23	8	0	0	NA	1	1	18589	-6	2	0	0	NA	1	1	18754	-4	11	0	0	NA	1	1	18849	7	9	0	0	NA	1	1	18899	2	7	0	0	NA	1	1	18965	8
684512	tfps_pango_lineage_max_lgr	28	56	20	10000	0.9	0.65	18516	23	7	0	0	NA	1	1	18589	-6	2	0	0	NA	1	1	18754	-4	11	0	0	NA	1	1	18849	7	9	0	0	NA	1	1	18899	2	5	0	0	NA	1	1	18965	8
684513	tfps_pango_lineage_max_lgr	28	56	20	10000	0.9	0.7	18516	23	7	0	0	NA	1	1	18589	-6	2	0	0	NA	1	1	18754	-4	11	0	0	NA	1	1	18849	7	8	0	0	NA	1	1	18899	2	5	0	0	NA	1	1	18965	8
684514	tfps_pango_lineage_max_lgr	28	56	20	10000	0.9	0.75	18516	23	7	0	0	NA	1	1	18589	-6	2	0	0	NA	1	1	18754	-4	11	0	0	NA	1	1	18849	7	8	0	0	NA	1	1	18899	2	4	0	0	NA	1	1	18965	8
684515	tfps_pango_lineage_max_lgr	28	56	20	10000	0.9	0.8	18516	23	7	0	0	NA	1	1	18589	-6	2	0	0	NA	1	1	18754	-4	10	0	0	NA	1	1	18849	7	8	0	0	NA	1	1	18899	2	4	0	0	NA	1	1	18965	8
684608	tfps_pango_lineage_max_lgr	28	56	20	10000	0.95	0.4	18516	23	8	0	0	NA	1	1	18589	-6	4	0	0	NA	1	1	18754	-4	14	2	2	0	0.875	0.875	18849	7	14	0	0	NA	1	1	18899	2	8	0	0	NA	1	1	18965	8
684609	tfps_pango_lineage_max_lgr	28	56	20	10000	0.95	0.45	18516	23	8	0	0	NA	1	1	18589	-6	4	0	0	NA	1	1	18754	-4	14	2	2	0	0.875	0.875	18849	7	14	0	0	NA	1	1	18899	2	8	0	0	NA	1	1	18965	8
684610	tfps_pango_lineage_max_lgr	28	56	20	10000	0.95	0.5	18516	23	8	0	0	NA	1	1	18589	-6	4	0	0	NA	1	1	18754	-4	14	0	0	NA	1	1	18849	7	10	0	0	NA	1	1	18899	2	8	0	0	NA	1	1	18965	8
684611	tfps_pango_lineage_max_lgr	28	56	20	10000	0.95	0.55	18516	23	8	0	0	NA	1	1	18589	-6	2	0	0	NA	1	1	18754	-4	11	0	0	NA	1	1	18849	7	9	0	0	NA	1	1	18899	2	8	0	0	NA	1	1	18965	8
684612	tfps_pango_lineage_max_lgr	28	56	20	10000	0.95	0.6	18516	23	7	0	0	NA	1	1	18589	-6	2	0	0	NA	1	1	18754	-4	11	0	0	NA	1	1	18849	7	9	0	0	NA	1	1	18899	2	5	0	0	NA	1	1	18965	8
684613	tfps_pango_lineage_max_lgr	28	56	20	10000	0.95	0.65	18516	23	7	0	0	NA	1	1	18589	-6	2	0	0	NA	1	1	18754	-4	11	0	0	NA	1	1	18849	7	9	0	0	NA	1	1	18899	2	5	0	0	NA	1	1	18965	8
684614	tfps_pango_lineage_max_lgr	28	56	20	10000	0.95	0.7	18516	23	7	0	0	NA	1	1	18589	-6	2	0	0	NA	1	1	18754	-4	11	0	0	NA	1	1	18849	7	8	0	0	NA	1	1	18899	2	5	0	0	NA	1	1	18965	8
684615	tfps_pango_lineage_max_lgr	28	56	20	10000	0.95	0.75	18516	23	7	0	0	NA	1	1	18589	-6	2	0	0	NA	1	1	18754	-4	10	0	0	NA	1	1	18849	7	8	0	0	NA	1	1	18899	2	4	0	0	NA	1	1	18965	8
684616	tfps_pango_lineage_max_lgr	28	56	20	10000	0.95	0.8	18516	23	7	0	0	NA	1	1	18589	-6	2	0	0	NA	1	1	18754	-4	10	0	0	NA	1	1	18849	7	8	0	0	NA	1	1	18899	2	4	0	0	NA	1	1	18965	8
684711	tfps_pango_lineage_max_lgr	28	56	20	10000	1	0.5	18516	23	9	0	0	NA	1	1	18589	-6	2	0	0	NA	1	1	18754	-4	15	1	1	0	0.9375	0.9375	18849	7	10	0	0	NA	1	1	18899	2	8	0	0	NA	1	1	18965	8
684712	tfps_pango_lineage_max_lgr	28	56	20	10000	1	0.55	18516	23	7	0	0	NA	1	1	18589	-6	2	0	0	NA	1	1	18754	-4	12	1	1	0	0.923077	0.923077	18849	7	9	0	0	NA	1	1	18899	2	5	0	0	NA	1	1	18965	8
684713	tfps_pango_lineage_max_lgr	28	56	20	10000	1	0.6	18516	23	7	0	0	NA	1	1	18589	-6	2	0	0	NA	1	1	18754	-4	12	1	1	0	0.923077	0.923077	18849	7	9	0	0	NA	1	1	18899	2	5	0	0	NA	1	1	18965	8
684714	tfps_pango_lineage_max_lgr	28	56	20	10000	1	0.65	18516	23	7	0	0	NA	1	1	18589	-6	2	0	0	NA	1	1	18754	-4	12	1	1	0	0.923077	0.923077	18849	7	9	0	0	NA	1	1	18899	2	5	0	0	NA	1	1	18965	8
684715	tfps_pango_lineage_max_lgr	28	56	20	10000	1	0.7	18516	23	7	0	0	NA	1	1	18589	-6	2	0	0	NA	1	1	18754	-4	12	1	1	0	0.923077	0.923077	18849	7	8	0	0	NA	1	1	18899	2	4	0	0	NA	1	1	18965	8
684716	tfps_pango_lineage_max_lgr	28	56	20	10000	1	0.75	18516	23	7	0	0	NA	1	1	18589	-6	2	0	0	NA	1	1	18754	-4	11	1	1	0	0.916667	0.916667	18849	7	8	0	0	NA	1	1	18899	2	4	0	0	NA	1	1	18965	8
684717	tfps_pango_lineage_max_lgr	28	56	20	10000	1	0.8	18516	23	7	0	0	NA	1	1	18589	-6	2	0	0	NA	1	1	18754	-4	11	1	1	0	0.916667	0.916667	18849	7	8	0	0	NA	1	1	18899	2	4	0	0	NA	1	1	18965	8
682991	tfps_pango_lineage_max_lgr	28	56	20	0.05	0.6	0.35	18517	24	7	0	0	NA	1	1	18589	-6	4	0	0	NA	1	1	18756	-2	17	1	1	0	0.944444	0.944444	18842	0	11	0	0	NA	1	1	18899	2	13	0	0	NA	1	1	18963	6
683394	tfps_pango_lineage_max_lgr	28	56	20	0.05	0.8	0.3	18516	23	8	0	0	NA	1	1	18589	-6	4	0	0	NA	1	1	18754	-4	20	1	1	0	0.952381	0.952381	18842	0	18	0	0	NA	1	1	18899	2	12	0	0	NA	1	1	18965	8
683395	tfps_pango_lineage_max_lgr	28	56	20	0.05	0.8	0.35	18516	23	8	0	0	NA	1	1	18589	-6	4	0	0	NA	1	1	18754	-4	17	1	1	0	0.944444	0.944444	18842	0	16	0	0	NA	1	1	18899	2	10	0	0	NA	1	1	18965	8
683495	tfps_pango_lineage_max_lgr	28	56	20	0.05	0.85	0.3	18516	23	8	1	0	1	0.888889	1	18589	-6	4	0	0	NA	1	1	18754	-4	20	1	1	0	0.952381	0.952381	18842	0	18	0	0	NA	1	1	18899	2	12	0	0	NA	1	1	18965	8
683496	tfps_pango_lineage_max_lgr	28	56	20	0.05	0.85	0.35	18516	23	8	0	0	NA	1	1	18589	-6	4	0	0	NA	1	1	18754	-4	17	1	1	0	0.944444	0.944444	18842	0	18	0	0	NA	1	1	18899	2	10	0	0	NA	1	1	18965	8
684304	tfps_pango_lineage_max_lgr	28	56	20	10000	0.8	0.35	18516	23	8	0	0	NA	1	1	18589	-6	4	0	0	NA	1	1	18754	-4	18	1	1	0	0.947368	0.947368	18842	0	16	0	0	NA	1	1	18899	2	8	0	0	NA	1	1	18965	8
684404	tfps_pango_lineage_max_lgr	28	56	20	10000	0.85	0.3	18516	23	9	0	0	NA	1	1	18589	-6	4	0	0	NA	1	1	18754	-4	19	1	1	0	0.95	0.95	18842	0	20	0	0	NA	1	1	18899	2	8	0	0	NA	1	1	18965	8
684405	tfps_pango_lineage_max_lgr	28	56	20	10000	0.85	0.35	18516	23	8	0	0	NA	1	1	18589	-6	4	0	0	NA	1	1	18754	-4	18	1	1	0	0.947368	0.947368	18842	0	20	0	0	NA	1	1	18899	2	8	0	0	NA	1	1	18965	8
648452	tfps_pango_lineage_max_lgr	7	84	20	0.05	0.9	1.25	18500	7	7	1	0	1	0.875	1	18591	-4	1	0	0	NA	1	1	18756	-2	7	0	0	NA	1	1	18868	26	2	0	0	NA	1	1	18904	7	2	0	0	NA	1	1	18969	12
648453	tfps_pango_lineage_max_lgr	7	84	20	0.05	0.9	1.3	18500	7	7	1	0	1	0.875	1	18591	-4	1	0	0	NA	1	1	18756	-2	7	0	0	NA	1	1	18868	26	2	0	0	NA	1	1	18904	7	2	0	0	NA	1	1	18969	12
684305	tfps_pango_lineage_max_lgr	28	56	20	10000	0.8	0.4	18516	23	8	0	0	NA	1	1	18589	-6	4	0	0	NA	1	1	18754	-4	14	1	1	0	0.933333	0.933333	18849	7	14	0	0	NA	1	1	18899	2	8	0	0	NA	1	1	18965	8
684406	tfps_pango_lineage_max_lgr	28	56	20	10000	0.85	0.4	18516	23	8	0	0	NA	1	1	18589	-6	4	0	0	NA	1	1	18754	-4	14	1	1	0	0.933333	0.933333	18849	7	16	0	0	NA	1	1	18899	2	8	0	0	NA	1	1	18965	8
194398	tfps_lgr_gam_max	28	56	100	0.01	0.7	0.95	18518	25	6	2	2	0	0.75	0.75	18654	59	1	0	0	NA	1	1	18761	3	19	2	2	0	0.904762	0.904762	18844	2	15	0	0	NA	1	1	18897	0	5	0	0	NA	1	1	18967	10
195207	tfps_lgr_gam_max	28	56	100	0.05	0.6	1	18518	25	6	1	1	0	0.857143	0.857143	18654	59	1	0	0	NA	1	1	18761	3	19	1	1	0	0.95	0.95	18844	2	13	0	0	NA	1	1	18898	1	4	0	0	NA	1	1	18967	10
196522	tfps_lgr_gam_max	28	56	100	10000	0.75	1.1	18517	24	7	1	1	0	0.875	0.875	18654	59	1	0	0	NA	1	1	18761	3	17	2	2	0	0.894737	0.894737	18846	4	12	0	0	NA	1	1	18897	0	5	0	0	NA	1	1	18967	10
196220	tfps_lgr_gam_max	28	56	100	10000	0.6	1.15	18517	24	7	0	0	NA	1	1	18654	59	1	0	0	NA	1	1	18761	3	17	2	2	0	0.894737	0.894737	18846	4	12	0	0	NA	1	1	18898	1	4	0	0	NA	1	1	18967	10
195408	tfps_lgr_gam_max	28	56	100	0.05	0.7	0.95	18518	25	6	1	1	0	0.857143	0.857143	18654	59	1	0	0	NA	1	1	18779	21	18	2	2	0	0.9	0.9	18844	2	15	0	0	NA	1	1	18897	0	5	0	0	NA	1	1	18967	10
195509	tfps_lgr_gam_max	28	56	100	0.05	0.75	0.95	18518	25	6	1	1	0	0.857143	0.857143	18654	59	1	0	0	NA	1	1	18779	21	18	1	1	0	0.947368	0.947368	18844	2	13	0	0	NA	1	1	18897	0	5	0	0	NA	1	1	18967	10
195609	tfps_lgr_gam_max	28	56	100	0.05	0.8	0.9	18518	25	6	1	1	0	0.857143	0.857143	18654	59	1	0	0	NA	1	1	18779	21	18	2	2	0	0.9	0.9	18844	2	13	0	0	NA	1	1	18897	0	5	0	0	NA	1	1	18967	10
194298	tfps_lgr_gam_max	28	56	100	0.01	0.65	1	18518	25	6	2	2	0	0.75	0.75	18654	59	1	0	0	NA	1	1	18779	21	17	2	2	0	0.894737	0.894737	18844	2	12	0	0	NA	1	1	18898	1	4	0	0	NA	1	1	18967	10
195307	tfps_lgr_gam_max	28	56	100	0.05	0.65	0.95	18518	25	6	1	1	0	0.857143	0.857143	18654	59	1	0	0	NA	1	1	18779	21	18	2	2	0	0.9	0.9	18844	2	15	0	0	NA	1	1	18898	1	4	0	0	NA	1	1	18967	10
196622	tfps_lgr_gam_max	28	56	100	10000	0.8	1.05	18517	24	7	1	1	0	0.875	0.875	18654	59	1	0	0	NA	1	1	18779	21	16	2	2	0	0.888889	0.888889	18846	4	12	0	0	NA	1	1	18897	0	5	0	0	NA	1	1	18967	10
[truncated: 44 more columns]

## Sheet: 4
		Transmission Polymorphism Scan parameters			Cluster Filter Variables
								B.1.177								Alpha								Delta 1								Delta 2								Delta 3								Omicron BA.1
	Leading indicator	Cluster Min Age	Cluster Max Age	Cluster Min Descendants	LGR p-value threshold	Parent/sub-cluster replacement LGR threshold	EWS threshold	Earliest true positive date	Earliest true positive EWS lead (-ve) or lag (+ve) days	Number of EWS true positives	Number of EWS false positives	Number of EWS false positives BEFORE earliest true positive	Number of EWS false positives AFTER earliest true positive	PPV	PPV (using false positives before earliest true positive)	Earliest true positive date	Earliest true positive EWS lead (-ve) or lag (+ve) days	Number of EWS true positives	Number of EWS false positives	Number of EWS false positives BEFORE earliest true positive	Number of EWS false positives AFTER earliest true positive	PPV	PPV (using false positives before earliest true positive)	Earliest true positive date	Earliest true positive EWS lead (-ve) or lag (+ve) days	Number of EWS true positives	Number of EWS false positives	Number of EWS false positives BEFORE earliest true positive	Number of EWS false positives AFTER earliest true positive	PPV	PPV (using false positives before earliest true positive)	Earliest true positive date	Earliest true positive EWS lead (-ve) or lag (+ve) days	Number of EWS true positives	Number of EWS false positives	Number of EWS false positives BEFORE earliest true positive	Number of EWS false positives AFTER earliest true positive	PPV	PPV (using false positives before earliest true positive)	Earliest true positive date	Earliest true positive EWS lead (-ve) or lag (+ve) days	Number of EWS true positives	Number of EWS false positives	Number of EWS false positives BEFORE earliest true positive	Number of EWS false positives AFTER earliest true positive	PPV	PPV (using false positives before earliest true positive)	Earliest true positive date	Earliest true positive EWS lead (-ve) or lag (+ve) days
Min								18499	6	1	0	0	0	0.05	0.0588235	18589	-6	1	0	0	1	0.909091	1	18734	-24	1	0	0	0	0.142857	0.142857	18841	-1	1	0	0	0	1	1	18888	-9	1	0	0	0	1	1	18963	6
Max								18587	94	34	25	17	17	1	1	18658	63	28	1	0	1	1	1	18832	74	64	32	27	8	1	1	18884	42	32	0	0	0	1	1	18939	42	30	0	0	0	1	1	19019	62
Median								18515	22	9	8	3	3	0.545454	0.714286	18589	-6	5	0	0	1	1	1	18744	-14	46	15	14	1	0.736111	0.754098	18841	-1	17	0	0	#NUM!	1	1	18896	-1	7	0	0	#NUM!	1	1	18967	10
Mean								18514.7	21.705	9.83558	8.03743	4.68703	3.42156	0.535046	0.671708	18609	13.9785	7.96891	0.0029224	0	1	0.999825	1	18752.7	-5.25783	41.0845	14.4278	13.1376	1.37072	0.743439	0.759739	18844.5	2.51496	16.3346	0	0	#DIV/0!	1	1	18898.7	1.69477	9.1443	0	0	#DIV/0!	1	1	18970.2	13.2483
Row number	leading_indicator_type	TFPS_cluster_min_age	TFPS_cluster_max_age	TFPS_cluster_min_descendants	LGR_p_value_threshold	parent_sub_lgr_threshold	EWS_threshold	w2_earliest_tp_EWS_date	w2_lead_lag_days	w2_n_tp	w2_EWS_false_positive_n	w2_n_fp_before_tp	w2_n_fp_after_tp	w2_PPV	w2_PPV_fp_before_tp	w3_earliest_tp_EWS_date	w3_lead_lag_days	w3_n_tp	w3_EWS_false_positive_n	w3_n_fp_before_tp	w3_n_fp_after_tp	w3_PPV	w3_PPV_fp_before_tp	w4_earliest_tp_EWS_date	w4_lead_lag_days	w4_n_tp	w4_EWS_false_positive_n	w4_n_fp_before_tp	w4_n_fp_after_tp	w4_PPV	w4_PPV_fp_before_tp	w5_earliest_tp_EWS_date	w5_lead_lag_days	w5_n_tp	w5_EWS_false_positive_n	w5_n_fp_before_tp	w5_n_fp_after_tp	w5_PPV	w5_PPV_fp_before_tp	w6_earliest_tp_EWS_date	w6_lead_lag_days	w6_n_tp	w6_EWS_false_positive_n	w6_n_fp_before_tp	w6_n_fp_after_tp	w6_PPV	w6_PPV_fp_before_tp	w7_earliest_tp_EWS_date	w7_lead_lag_days
635309	tfps_pango_lineage_max_lgr	7	56	20	0.01	0.85	0	18500	7	13	4	0	4	0.764706	1	18589	-6	6	0	0	NA	1	1	18738	-20	39	2	2	0	0.951219	0.951219	18843	1	15	0	0	NA	1	1	18888	-9	16	0	0	NA	1	1	18963	6
636117	tfps_pango_lineage_max_lgr	7	56	20	0.05	0.8	0	18500	7	11	5	0	5	0.6875	1	18589	-6	6	0	0	NA	1	1	18734	-24	39	3	3	0	0.928571	0.928571	18847	5	16	0	0	NA	1	1	18888	-9	13	0	0	NA	1	1	18963	6
636218	tfps_pango_lineage_max_lgr	7	56	20	0.05	0.85	0	18500	7	12	5	0	5	0.705882	1	18589	-6	6	0	0	NA	1	1	18734	-24	41	3	3	0	0.931818	0.931818	18847	5	16	0	0	NA	1	1	18888	-9	13	0	0	NA	1	1	18963	6
636319	tfps_pango_lineage_max_lgr	7	56	20	0.05	0.9	0	18500	7	13	5	0	5	0.722222	1	18589	-6	6	0	0	NA	1	1	18734	-24	41	3	3	0	0.931818	0.931818	18847	5	18	0	0	NA	1	1	18888	-9	13	0	0	NA	1	1	18963	6
636420	tfps_pango_lineage_max_lgr	7	56	20	0.05	0.95	0	18500	7	13	5	0	5	0.722222	1	18589	-6	6	0	0	NA	1	1	18734	-24	41	3	3	0	0.931818	0.931818	18847	5	17	0	0	NA	1	1	18888	-9	13	0	0	NA	1	1	18963	6
635208	tfps_pango_lineage_max_lgr	7	56	20	0.01	0.8	0	18500	7	12	4	0	4	0.75	1	18589	-6	6	0	0	NA	1	1	18738	-20	37	2	2	0	0.948718	0.948718	18847	5	17	0	0	NA	1	1	18888	-9	18	0	0	NA	1	1	18963	6
635410	tfps_pango_lineage_max_lgr	7	56	20	0.01	0.9	0	18500	7	13	4	0	4	0.764706	1	18589	-6	6	0	0	NA	1	1	18738	-20	39	2	2	0	0.951219	0.951219	18841	-1	15	0	0	NA	1	1	18899	2	13	0	0	NA	1	1	18963	6
635411	tfps_pango_lineage_max_lgr	7	56	20	0.01	0.9	0.05	18500	7	11	4	0	4	0.733333	1	18589	-6	4	0	0	NA	1	1	18738	-20	39	1	1	0	0.975	0.975	18841	-1	14	0	0	NA	1	1	18899	2	10	0	0	NA	1	1	18963	6
635412	tfps_pango_lineage_max_lgr	7	56	20	0.01	0.9	0.1	18500	7	11	4	0	4	0.733333	1	18589	-6	3	0	0	NA	1	1	18738	-20	39	1	1	0	0.975	0.975	18841	-1	11	0	0	NA	1	1	18899	2	10	0	0	NA	1	1	18963	6
635511	tfps_pango_lineage_max_lgr	7	56	20	0.01	0.95	0	18500	7	13	4	0	4	0.764706	1	18589	-6	6	0	0	NA	1	1	18738	-20	39	2	2	0	0.951219	0.951219	18841	-1	16	0	0	NA	1	1	18899	2	13	0	0	NA	1	1	18963	6
635512	tfps_pango_lineage_max_lgr	7	56	20	0.01	0.95	0.05	18500	7	11	4	0	4	0.733333	1	18589	-6	4	0	0	NA	1	1	18738	-20	39	2	2	0	0.951219	0.951219	18841	-1	15	0	0	NA	1	1	18899	2	10	0	0	NA	1	1	18963	6
635513	tfps_pango_lineage_max_lgr	7	56	20	0.01	0.95	0.1	18500	7	11	4	0	4	0.733333	1	18589	-6	3	0	0	NA	1	1	18738	-20	39	1	1	0	0.975	0.975	18841	-1	12	0	0	NA	1	1	18899	2	10	0	0	NA	1	1	18963	6
635612	tfps_pango_lineage_max_lgr	7	56	20	0.01	1	0	18500	7	13	4	0	4	0.764706	1	18589	-6	4	0	0	NA	1	1	18738	-20	39	2	2	0	0.951219	0.951219	18841	-1	16	0	0	NA	1	1	18899	2	12	0	0	NA	1	1	18963	6
635613	tfps_pango_lineage_max_lgr	7	56	20	0.01	1	0.05	18500	7	11	4	0	4	0.733333	1	18589	-6	3	0	0	NA	1	1	18738	-20	39	2	2	0	0.951219	0.951219	18841	-1	15	0	0	NA	1	1	18899	2	9	0	0	NA	1	1	18963	6
635614	tfps_pango_lineage_max_lgr	7	56	20	0.01	1	0.1	18500	7	11	4	0	4	0.733333	1	18589	-6	3	0	0	NA	1	1	18738	-20	39	1	1	0	0.975	0.975	18841	-1	14	0	0	NA	1	1	18899	2	9	0	0	NA	1	1	18963	6
647625	tfps_pango_lineage_max_lgr	7	84	20	0.01	0.95	0	18500	7	15	5	0	5	0.75	1	18589	-6	2	0	0	NA	1	1	18738	-20	47	1	1	0	0.979167	0.979167	18841	-1	12	0	0	NA	1	1	18897	0	18	0	0	NA	1	1	18965	8
647626	tfps_pango_lineage_max_lgr	7	84	20	0.01	0.95	0.05	18500	7	13	5	0	5	0.722222	1	18589	-6	2	0	0	NA	1	1	18738	-20	44	1	1	0	0.977778	0.977778	18841	-1	12	0	0	NA	1	1	18897	0	16	0	0	NA	1	1	18965	8
647627	tfps_pango_lineage_max_lgr	7	84	20	0.01	0.95	0.1	18500	7	12	5	0	5	0.705882	1	18589	-6	2	0	0	NA	1	1	18738	-20	42	1	1	0	0.976744	0.976744	18841	-1	12	0	0	NA	1	1	18897	0	16	0	0	NA	1	1	18965	8
647726	tfps_pango_lineage_max_lgr	7	84	20	0.01	1	0	18500	7	16	4	0	4	0.8	1	18589	-6	2	0	0	NA	1	1	18738	-20	49	1	1	0	0.98	0.98	18841	-1	12	0	0	NA	1	1	18897	0	18	0	0	NA	1	1	18965	8
647727	tfps_pango_lineage_max_lgr	7	84	20	0.01	1	0.05	18500	7	14	4	0	4	0.777778	1	18589	-6	2	0	0	NA	1	1	18738	-20	46	1	1	0	0.978723	0.978723	18841	-1	12	0	0	NA	1	1	18897	0	16	0	0	NA	1	1	18965	8
647728	tfps_pango_lineage_max_lgr	7	84	20	0.01	1	0.1	18500	7	13	4	0	4	0.764706	1	18589	-6	2	0	0	NA	1	1	18738	-20	44	1	1	0	0.977778	0.977778	18841	-1	12	0	0	NA	1	1	18897	0	14	0	0	NA	1	1	18965	8
635310	tfps_pango_lineage_max_lgr	7	56	20	0.01	0.85	0.05	18500	7	11	4	0	4	0.733333	1	18589	-6	6	0	0	NA	1	1	18738	-20	37	1	1	0	0.973684	0.973684	18843	1	12	0	0	NA	1	1	18899	2	13	0	0	NA	1	1	18963	6
635413	tfps_pango_lineage_max_lgr	7	56	20	0.01	0.9	0.15	18500	7	11	4	0	4	0.733333	1	18589	-6	3	0	0	NA	1	1	18738	-20	39	1	1	0	0.975	0.975	18841	-1	11	0	0	NA	1	1	18899	2	8	0	0	NA	1	1	18965	8
635414	tfps_pango_lineage_max_lgr	7	56	20	0.01	0.9	0.2	18500	7	11	4	0	4	0.733333	1	18589	-6	3	0	0	NA	1	1	18738	-20	39	1	1	0	0.975	0.975	18841	-1	11	0	0	NA	1	1	18899	2	7	0	0	NA	1	1	18965	8
635415	tfps_pango_lineage_max_lgr	7	56	20	0.01	0.9	0.25	18500	7	11	4	0	4	0.733333	1	18589	-6	3	0	0	NA	1	1	18738	-20	37	1	1	0	0.973684	0.973684	18841	-1	11	0	0	NA	1	1	18899	2	7	0	0	NA	1	1	18965	8
635514	tfps_pango_lineage_max_lgr	7	56	20	0.01	0.95	0.15	18500	7	11	4	0	4	0.733333	1	18589	-6	3	0	0	NA	1	1	18738	-20	39	1	1	0	0.975	0.975	18841	-1	12	0	0	NA	1	1	18899	2	8	0	0	NA	1	1	18965	8
635515	tfps_pango_lineage_max_lgr	7	56	20	0.01	0.95	0.2	18500	7	11	4	0	4	0.733333	1	18589	-6	3	0	0	NA	1	1	18738	-20	39	1	1	0	0.975	0.975	18841	-1	12	0	0	NA	1	1	18899	2	7	0	0	NA	1	1	18965	8
635615	tfps_pango_lineage_max_lgr	7	56	20	0.01	1	0.15	18500	7	11	4	0	4	0.733333	1	18589	-6	3	0	0	NA	1	1	18738	-20	39	1	1	0	0.975	0.975	18841	-1	12	0	0	NA	1	1	18899	2	7	0	0	NA	1	1	18965	8
635616	tfps_pango_lineage_max_lgr	7	56	20	0.01	1	0.2	18500	7	11	4	0	4	0.733333	1	18589	-6	3	0	0	NA	1	1	18738	-20	37	1	1	0	0.973684	0.973684	18841	-1	12	0	0	NA	1	1	18899	2	7	0	0	NA	1	1	18965	8
636118	tfps_pango_lineage_max_lgr	7	56	20	0.05	0.8	0.05	18500	7	11	5	0	5	0.6875	1	18589	-6	6	0	0	NA	1	1	18734	-24	37	1	1	0	0.973684	0.973684	18847	5	14	0	0	NA	1	1	18899	2	10	0	0	NA	1	1	18963	6
636119	tfps_pango_lineage_max_lgr	7	56	20	0.05	0.8	0.1	18500	7	11	5	0	5	0.6875	1	18589	-6	6	0	0	NA	1	1	18734	-24	35	1	1	0	0.972222	0.972222	18847	5	13	0	0	NA	1	1	18899	2	9	0	0	NA	1	1	18963	6
636219	tfps_pango_lineage_max_lgr	7	56	20	0.05	0.85	0.05	18500	7	12	5	0	5	0.705882	1	18589	-6	6	0	0	NA	1	1	18734	-24	39	3	3	0	0.928571	0.928571	18847	5	13	0	0	NA	1	1	18899	2	10	0	0	NA	1	1	18963	6
636220	tfps_pango_lineage_max_lgr	7	56	20	0.05	0.85	0.1	18500	7	11	5	0	5	0.6875	1	18589	-6	6	0	0	NA	1	1	18734	-24	37	1	1	0	0.973684	0.973684	18847	5	13	0	0	NA	1	1	18899	2	9	0	0	NA	1	1	18963	6
636320	tfps_pango_lineage_max_lgr	7	56	20	0.05	0.9	0.05	18500	7	13	5	0	5	0.722222	1	18589	-6	6	0	0	NA	1	1	18734	-24	41	1	1	0	0.97619	0.97619	18847	5	14	0	0	NA	1	1	18899	2	10	0	0	NA	1	1	18963	6
636321	tfps_pango_lineage_max_lgr	7	56	20	0.05	0.9	0.1	18500	7	12	5	0	5	0.705882	1	18589	-6	4	0	0	NA	1	1	18734	-24	39	1	1	0	0.975	0.975	18847	5	13	0	0	NA	1	1	18899	2	9	0	0	NA	1	1	18963	6
636322	tfps_pango_lineage_max_lgr	7	56	20	0.05	0.9	0.15	18500	7	12	5	0	5	0.705882	1	18589	-6	3	0	0	NA	1	1	18734	-24	39	1	1	0	0.975	0.975	18847	5	10	0	0	NA	1	1	18899	2	9	0	0	NA	1	1	18963	6
636421	tfps_pango_lineage_max_lgr	7	56	20	0.05	0.95	0.05	18500	7	13	5	0	5	0.722222	1	18589	-6	6	0	0	NA	1	1	18734	-24	41	3	3	0	0.931818	0.931818	18847	5	15	0	0	NA	1	1	18899	2	10	0	0	NA	1	1	18963	6
647628	tfps_pango_lineage_max_lgr	7	84	20	0.01	0.95	0.15	18500	7	12	5	0	5	0.705882	1	18589	-6	2	0	0	NA	1	1	18738	-20	42	1	1	0	0.976744	0.976744	18841	-1	12	0	0	NA	1	1	18897	0	14	0	0	NA	1	1	18969	12
647629	tfps_pango_lineage_max_lgr	7	84	20	0.01	0.95	0.2	18500	7	12	5	0	5	0.705882	1	18589	-6	2	0	0	NA	1	1	18738	-20	37	0	0	NA	1	1	18841	-1	11	0	0	NA	1	1	18897	0	12	0	0	NA	1	1	18969	12
647630	tfps_pango_lineage_max_lgr	7	84	20	0.01	0.95	0.25	18500	7	12	5	0	5	0.705882	1	18589	-6	2	0	0	NA	1	1	18738	-20	37	0	0	NA	1	1	18841	-1	11	0	0	NA	1	1	18897	0	11	0	0	NA	1	1	18969	12
647729	tfps_pango_lineage_max_lgr	7	84	20	0.01	1	0.15	18500	7	13	4	0	4	0.764706	1	18589	-6	2	0	0	NA	1	1	18738	-20	44	1	1	0	0.977778	0.977778	18841	-1	12	0	0	NA	1	1	18897	0	14	0	0	NA	1	1	18969	12
647730	tfps_pango_lineage_max_lgr	7	84	20	0.01	1	0.2	18500	7	13	4	0	4	0.764706	1	18589	-6	2	0	0	NA	1	1	18738	-20	39	0	0	NA	1	1	18841	-1	11	0	0	NA	1	1	18897	0	12	0	0	NA	1	1	18969	12
647731	tfps_pango_lineage_max_lgr	7	84	20	0.01	1	0.25	18500	7	13	4	0	4	0.764706	1	18589	-6	2	0	0	NA	1	1	18738	-20	39	0	0	NA	1	1	18841	-1	11	0	0	NA	1	1	18897	0	11	0	0	NA	1	1	18969	12
660139	tfps_pango_lineage_max_lgr	14	56	20	0.05	0.85	0	18502	9	9	4	0	4	0.692308	1	18589	-6	1	0	0	NA	1	1	18734	-24	42	0	0	NA	1	1	18847	5	16	0	0	NA	1	1	18899	2	14	0	0	NA	1	1	18963	6
660218	tfps_pango_lineage_max_lgr	14	56	20	0.05	0.9	0	18502	9	10	4	0	4	0.714286	1	18589	-6	1	0	0	NA	1	1	18734	-24	36	0	0	NA	1	1	18847	5	16	0	0	NA	1	1	18899	2	12	0	0	NA	1	1	18963	6
660305	tfps_pango_lineage_max_lgr	14	56	20	0.05	0.95	0	18502	9	10	4	0	4	0.714286	1	18589	-6	1	0	0	NA	1	1	18734	-24	36	2	2	0	0.947368	0.947368	18847	5	16	0	0	NA	1	1	18899	2	12	0	0	NA	1	1	18963	6
660392	tfps_pango_lineage_max_lgr	14	56	20	0.05	1	0	18502	9	11	3	0	3	0.785714	1	18589	-6	1	0	0	NA	1	1	18734	-24	36	2	2	0	0.947368	0.947368	18847	5	16	0	0	NA	1	1	18899	2	12	0	0	NA	1	1	18963	6
635209	tfps_pango_lineage_max_lgr	7	56	20	0.01	0.8	0.05	18500	7	11	4	0	4	0.733333	1	18589	-6	6	0	0	NA	1	1	18738	-20	35	1	1	0	0.972222	0.972222	18847	5	12	0	0	NA	1	1	18899	2	13	0	0	NA	1	1	18963	6
636422	tfps_pango_lineage_max_lgr	7	56	20	0.05	0.95	0.1	18500	7	12	5	0	5	0.705882	1	18589	-6	4	0	0	NA	1	1	18738	-20	38	2	2	0	0.95	0.95	18847	5	14	0	0	NA	1	1	18899	2	10	0	0	NA	1	1	18963	6
636423	tfps_pango_lineage_max_lgr	7	56	20	0.05	0.95	0.15	18500	7	12	5	0	5	0.705882	1	18589	-6	3	0	0	NA	1	1	18738	-20	38	1	1	0	0.974359	0.974359	18847	5	11	0	0	NA	1	1	18899	2	8	0	0	NA	1	1	18963	6
636323	tfps_pango_lineage_max_lgr	7	56	20	0.05	0.9	0.2	18500	7	12	5	0	5	0.705882	1	18589	-6	3	0	0	NA	1	1	18738	-20	36	1	1	0	0.972973	0.972973	18847	5	10	0	0	NA	1	1	18899	2	7	0	0	NA	1	1	18965	8
636324	tfps_pango_lineage_max_lgr	7	56	20	0.05	0.9	0.25	18500	7	12	5	0	5	0.705882	1	18589	-6	3	0	0	NA	1	1	18738	-20	36	1	1	0	0.972973	0.972973	18847	5	10	0	0	NA	1	1	18899	2	6	0	0	NA	1	1	18965	8
636424	tfps_pango_lineage_max_lgr	7	56	20	0.05	0.95	0.2	18500	7	12	5	0	5	0.705882	1	18589	-6	3	0	0	NA	1	1	18738	-20	36	1	1	0	0.972973	0.972973	18847	5	11	0	0	NA	1	1	18899	2	8	0	0	NA	1	1	18965	8
636425	tfps_pango_lineage_max_lgr	7	56	20	0.05	0.95	0.25	18500	7	12	5	0	5	0.705882	1	18589	-6	3	0	0	NA	1	1	18738	-20	34	1	1	0	0.971429	0.971429	18847	5	11	0	0	NA	1	1	18899	2	7	0	0	NA	1	1	18965	8
637026	tfps_pango_lineage_max_lgr	7	56	20	10000	0.8	0	18500	7	13	3	0	3	0.8125	1	18589	-6	2	0	0	NA	1	1	18738	-20	40	2	2	0	0.952381	0.952381	18849	7	16	0	0	NA	1	1	18899	2	13	0	0	NA	1	1	18963	6
637027	tfps_pango_lineage_max_lgr	7	56	20	10000	0.8	0.05	18500	7	13	3	0	3	0.8125	1	18589	-6	2	0	0	NA	1	1	18738	-20	39	2	2	0	0.951219	0.951219	18849	7	12	0	0	NA	1	1	18899	2	12	0	0	NA	1	1	18963	6
637028	tfps_pango_lineage_max_lgr	7	56	20	10000	0.8	0.1	18500	7	13	3	0	3	0.8125	1	18589	-6	2	0	0	NA	1	1	18738	-20	36	1	1	0	0.972973	0.972973	18849	7	12	0	0	NA	1	1	18899	2	12	0	0	NA	1	1	18963	6
637029	tfps_pango_lineage_max_lgr	7	56	20	10000	0.8	0.15	18500	7	13	3	0	3	0.8125	1	18589	-6	2	0	0	NA	1	1	18738	-20	35	1	1	0	0.972222	0.972222	18849	7	11	0	0	NA	1	1	18899	2	12	0	0	NA	1	1	18963	6
637030	tfps_pango_lineage_max_lgr	7	56	20	10000	0.8	0.2	18500	7	13	3	0	3	0.8125	1	18589	-6	2	0	0	NA	1	1	18738	-20	31	1	1	0	0.96875	0.96875	18849	7	11	0	0	NA	1	1	18899	2	10	0	0	NA	1	1	18963	6
637031	tfps_pango_lineage_max_lgr	7	56	20	10000	0.8	0.25	18500	7	13	3	0	3	0.8125	1	18589	-6	1	0	0	NA	1	1	18738	-20	31	1	1	0	0.96875	0.96875	18849	7	10	0	0	NA	1	1	18899	2	9	0	0	NA	1	1	18963	6
637127	tfps_pango_lineage_max_lgr	7	56	20	10000	0.85	0	18500	7	14	3	0	3	0.823529	1	18589	-6	2	0	0	NA	1	1	18738	-20	41	2	2	0	0.953488	0.953488	18849	7	16	0	0	NA	1	1	18899	2	13	0	0	NA	1	1	18963	6
637128	tfps_pango_lineage_max_lgr	7	56	20	10000	0.85	0.05	18500	7	14	3	0	3	0.823529	1	18589	-6	2	0	0	NA	1	1	18738	-20	41	2	2	0	0.953488	0.953488	18849	7	14	0	0	NA	1	1	18899	2	12	0	0	NA	1	1	18963	6
637129	tfps_pango_lineage_max_lgr	7	56	20	10000	0.85	0.1	18500	7	13	3	0	3	0.8125	1	18589	-6	2	0	0	NA	1	1	18738	-20	38	1	1	0	0.974359	0.974359	18849	7	13	0	0	NA	1	1	18899	2	12	0	0	NA	1	1	18963	6
637130	tfps_pango_lineage_max_lgr	7	56	20	10000	0.85	0.15	18500	7	13	3	0	3	0.8125	1	18589	-6	2	0	0	NA	1	1	18738	-20	37	1	1	0	0.973684	0.973684	18849	7	11	0	0	NA	1	1	18899	2	10	0	0	NA	1	1	18963	6
637131	tfps_pango_lineage_max_lgr	7	56	20	10000	0.85	0.2	18500	7	13	3	0	3	0.8125	1	18589	-6	2	0	0	NA	1	1	18738	-20	37	1	1	0	0.973684	0.973684	18849	7	11	0	0	NA	1	1	18899	2	10	0	0	NA	1	1	18963	6
637228	tfps_pango_lineage_max_lgr	7	56	20	10000	0.9	0	18500	7	15	3	0	3	0.833333	1	18589	-6	2	0	0	NA	1	1	18738	-20	43	2	2	0	0.955556	0.955556	18849	7	16	0	0	NA	1	1	18899	2	12	0	0	NA	1	1	18963	6
637229	tfps_pango_lineage_max_lgr	7	56	20	10000	0.9	0.05	18500	7	15	3	0	3	0.833333	1	18589	-6	2	0	0	NA	1	1	18738	-20	40	2	2	0	0.952381	0.952381	18849	7	15	0	0	NA	1	1	18899	2	12	0	0	NA	1	1	18963	6
637230	tfps_pango_lineage_max_lgr	7	56	20	10000	0.9	0.1	18500	7	14	3	0	3	0.823529	1	18589	-6	2	0	0	NA	1	1	18738	-20	40	1	1	0	0.97561	0.97561	18849	7	14	0	0	NA	1	1	18899	2	12	0	0	NA	1	1	18963	6
637231	tfps_pango_lineage_max_lgr	7	56	20	10000	0.9	0.15	18500	7	14	3	0	3	0.823529	1	18589	-6	2	0	0	NA	1	1	18738	-20	39	1	1	0	0.975	0.975	18849	7	12	0	0	NA	1	1	18899	2	10	0	0	NA	1	1	18963	6
637232	tfps_pango_lineage_max_lgr	7	56	20	10000	0.9	0.2	18500	7	14	3	0	3	0.823529	1	18589	-6	1	0	0	NA	1	1	18738	-20	39	1	1	0	0.975	0.975	18849	7	11	0	0	NA	1	1	18899	2	9	0	0	NA	1	1	18963	6
637233	tfps_pango_lineage_max_lgr	7	56	20	10000	0.9	0.25	18500	7	14	3	0	3	0.823529	1	18589	-6	1	0	0	NA	1	1	18738	-20	39	1	1	0	0.975	0.975	18849	7	8	0	0	NA	1	1	18899	2	7	0	0	NA	1	1	18963	6
637234	tfps_pango_lineage_max_lgr	7	56	20	10000	0.9	0.3	18500	7	13	3	0	3	0.8125	1	18589	-6	1	0	0	NA	1	1	18738	-20	36	1	1	0	0.972973	0.972973	18849	7	8	0	0	NA	1	1	18899	2	5	0	0	NA	1	1	18963	6
637329	tfps_pango_lineage_max_lgr	7	56	20	10000	0.95	0	18500	7	15	3	0	3	0.833333	1	18589	-6	2	0	0	NA	1	1	18738	-20	42	2	2	0	0.954546	0.954546	18849	7	16	0	0	NA	1	1	18899	2	12	0	0	NA	1	1	18963	6
637330	tfps_pango_lineage_max_lgr	7	56	20	10000	0.95	0.05	18500	7	15	3	0	3	0.833333	1	18589	-6	2	0	0	NA	1	1	18738	-20	40	2	2	0	0.952381	0.952381	18849	7	15	0	0	NA	1	1	18899	2	12	0	0	NA	1	1	18963	6
637331	tfps_pango_lineage_max_lgr	7	56	20	10000	0.95	0.1	18500	7	14	3	0	3	0.823529	1	18589	-6	2	0	0	NA	1	1	18738	-20	39	2	2	0	0.951219	0.951219	18849	7	15	0	0	NA	1	1	18899	2	12	0	0	NA	1	1	18963	6
637332	tfps_pango_lineage_max_lgr	7	56	20	10000	0.95	0.15	18500	7	14	3	0	3	0.823529	1	18589	-6	2	0	0	NA	1	1	18738	-20	37	2	2	0	0.948718	0.948718	18849	7	13	0	0	NA	1	1	18899	2	10	0	0	NA	1	1	18963	6
637333	tfps_pango_lineage_max_lgr	7	56	20	10000	0.95	0.2	18500	7	14	3	0	3	0.823529	1	18589	-6	1	0	0	NA	1	1	18738	-20	37	2	2	0	0.948718	0.948718	18849	7	12	0	0	NA	1	1	18899	2	9	0	0	NA	1	1	18963	6
637334	tfps_pango_lineage_max_lgr	7	56	20	10000	0.95	0.25	18500	7	14	3	0	3	0.823529	1	18589	-6	1	0	0	NA	1	1	18738	-20	36	1	1	0	0.972973	0.972973	18849	7	9	0	0	NA	1	1	18899	2	7	0	0	NA	1	1	18963	6
637335	tfps_pango_lineage_max_lgr	7	56	20	10000	0.95	0.3	18500	7	13	3	0	3	0.8125	1	18589	-6	1	0	0	NA	1	1	18738	-20	32	1	1	0	0.969697	0.969697	18849	7	9	0	0	NA	1	1	18899	2	5	0	0	NA	1	1	18963	6
637430	tfps_pango_lineage_max_lgr	7	56	20	10000	1	0	18500	7	16	2	0	2	0.888889	1	18589	-6	2	0	0	NA	1	1	18738	-20	42	2	2	0	0.954546	0.954546	18849	7	16	0	0	NA	1	1	18899	2	12	0	0	NA	1	1	18963	6
637431	tfps_pango_lineage_max_lgr	7	56	20	10000	1	0.05	18500	7	16	2	0	2	0.888889	1	18589	-6	2	0	0	NA	1	1	18738	-20	40	2	2	0	0.952381	0.952381	18849	7	15	0	0	NA	1	1	18899	2	12	0	0	NA	1	1	18963	6
637432	tfps_pango_lineage_max_lgr	7	56	20	10000	1	0.1	18500	7	15	2	0	2	0.882353	1	18589	-6	2	0	0	NA	1	1	18738	-20	37	2	2	0	0.948718	0.948718	18849	7	15	0	0	NA	1	1	18899	2	12	0	0	NA	1	1	18963	6
637433	tfps_pango_lineage_max_lgr	7	56	20	10000	1	0.15	18500	7	15	2	0	2	0.882353	1	18589	-6	2	0	0	NA	1	1	18738	-20	37	2	2	0	0.948718	0.948718	18849	7	13	0	0	NA	1	1	18899	2	10	0	0	NA	1	1	18963	6
637434	tfps_pango_lineage_max_lgr	7	56	20	10000	1	0.2	18500	7	15	2	0	2	0.882353	1	18589	-6	1	0	0	NA	1	1	18738	-20	37	2	2	0	0.948718	0.948718	18849	7	12	0	0	NA	1	1	18899	2	9	0	0	NA	1	1	18963	6
637435	tfps_pango_lineage_max_lgr	7	56	20	10000	1	0.25	18500	7	15	2	0	2	0.882353	1	18589	-6	1	0	0	NA	1	1	18738	-20	36	1	1	0	0.972973	0.972973	18849	7	11	0	0	NA	1	1	18899	2	7	0	0	NA	1	1	18963	6
637436	tfps_pango_lineage_max_lgr	7	56	20	10000	1	0.3	18500	7	14	2	0	2	0.875	1	18589	-6	1	0	0	NA	1	1	18738	-20	32	1	1	0	0.969697	0.969697	18849	7	9	0	0	NA	1	1	18899	2	5	0	0	NA	1	1	18963	6
647221	tfps_pango_lineage_max_lgr	7	84	20	0.01	0.75	0	18500	7	13	5	0	5	0.722222	1	18589	-6	2	0	0	NA	1	1	18738	-20	46	2	2	0	0.958333	0.958333	18849	7	16	0	0	NA	1	1	18897	0	17	0	0	NA	1	1	18965	8
647222	tfps_pango_lineage_max_lgr	7	84	20	0.01	0.75	0.05	18500	7	11	5	0	5	0.6875	1	18589	-6	2	0	0	NA	1	1	18738	-20	46	1	1	0	0.978723	0.978723	18849	7	15	0	0	NA	1	1	18897	0	17	0	0	NA	1	1	18965	8
647223	tfps_pango_lineage_max_lgr	7	84	20	0.01	0.75	0.1	18500	7	11	5	0	5	0.6875	1	18589	-6	2	0	0	NA	1	1	18738	-20	42	1	1	0	0.976744	0.976744	18849	7	13	0	0	NA	1	1	18897	0	15	0	0	NA	1	1	18965	8
647224	tfps_pango_lineage_max_lgr	7	84	20	0.01	0.75	0.15	18500	7	11	5	0	5	0.6875	1	18589	-6	2	0	0	NA	1	1	18738	-20	38	1	1	0	0.974359	0.974359	18849	7	13	0	0	NA	1	1	18897	0	15	0	0	NA	1	1	18965	8
647225	tfps_pango_lineage_max_lgr	7	84	20	0.01	0.75	0.2	18500	7	11	5	0	5	0.6875	1	18589	-6	2	0	0	NA	1	1	18738	-20	35	0	0	NA	1	1	18849	7	13	0	0	NA	1	1	18897	0	14	0	0	NA	1	1	18965	8
647322	tfps_pango_lineage_max_lgr	7	84	20	0.01	0.8	0	18500	7	13	5	0	5	0.722222	1	18589	-6	2	0	0	NA	1	1	18738	-20	46	2	2	0	0.958333	0.958333	18849	7	16	0	0	NA	1	1	18897	0	17	0	0	NA	1	1	18965	8
647323	tfps_pango_lineage_max_lgr	7	84	20	0.01	0.8	0.05	18500	7	11	5	0	5	0.6875	1	18589	-6	2	0	0	NA	1	1	18738	-20	44	1	1	0	0.977778	0.977778	18849	7	13	0	0	NA	1	1	18897	0	17	0	0	NA	1	1	18965	8
647324	tfps_pango_lineage_max_lgr	7	84	20	0.01	0.8	0.1	18500	7	11	5	0	5	0.6875	1	18589	-6	2	0	0	NA	1	1	18738	-20	42	1	1	0	0.976744	0.976744	18849	7	13	0	0	NA	1	1	18897	0	15	0	0	NA	1	1	18965	8
647325	tfps_pango_lineage_max_lgr	7	84	20	0.01	0.8	0.15	18500	7	11	5	0	5	0.6875	1	18589	-6	2	0	0	NA	1	1	18738	-20	38	1	1	0	0.974359	0.974359	18849	7	13	0	0	NA	1	1	18897	0	15	0	0	NA	1	1	18965	8
647423	tfps_pango_lineage_max_lgr	7	84	20	0.01	0.85	0	18500	7	13	5	0	5	0.722222	1	18589	-6	2	0	0	NA	1	1	18738	-20	43	1	1	0	0.977273	0.977273	18849	7	15	0	0	NA	1	1	18897	0	17	0	0	NA	1	1	18965	8
647424	tfps_pango_lineage_max_lgr	7	84	20	0.01	0.85	0.05	18500	7	11	5	0	5	0.6875	1	18589	-6	2	0	0	NA	1	1	18738	-20	39	1	1	0	0.975	0.975	18849	7	13	0	0	NA	1	1	18897	0	17	0	0	NA	1	1	18965	8
647425	tfps_pango_lineage_max_lgr	7	84	20	0.01	0.85	0.1	18500	7	11	5	0	5	0.6875	1	18589	-6	2	0	0	NA	1	1	18738	-20	38	1	1	0	0.974359	0.974359	18849	7	13	0	0	NA	1	1	18897	0	15	0	0	NA	1	1	18965	8
647426	tfps_pango_lineage_max_lgr	7	84	20	0.01	0.85	0.15	18500	7	11	5	0	5	0.6875	1	18589	-6	2	0	0	NA	1	1	18738	-20	36	1	1	0	0.972973	0.972973	18849	7	13	0	0	NA	1	1	18897	0	15	0	0	NA	1	1	18965	8
647524	tfps_pango_lineage_max_lgr	7	84	20	0.01	0.9	0	18500	7	15	5	0	5	0.75	1	18589	-6	2	0	0	NA	1	1	18738	-20	45	1	1	0	0.978261	0.978261	18849	7	11	0	0	NA	1	1	18897	0	18	0	0	NA	1	1	18965	8
647525	tfps_pango_lineage_max_lgr	7	84	20	0.01	0.9	0.05	18500	7	13	5	0	5	0.722222	1	18589	-6	2	0	0	NA	1	1	18738	-20	40	1	1	0	0.97561	0.97561	18849	7	11	0	0	NA	1	1	18897	0	16	0	0	NA	1	1	18965	8
647526	tfps_pango_lineage_max_lgr	7	84	20	0.01	0.9	0.1	18500	7	12	5	0	5	0.705882	1	18589	-6	2	0	0	NA	1	1	18738	-20	40	1	1	0	0.97561	0.97561	18849	7	11	0	0	NA	1	1	18897	0	16	0	0	NA	1	1	18965	8
648023	tfps_pango_lineage_max_lgr	7	84	20	0.05	0.7	0	18500	7	14	4	0	4	0.777778	1	18589	-6	2	0	0	NA	1	1	18738	-20	47	3	2	1	0.94	0.959184	18849	7	15	0	0	NA	1	1	18897	0	18	0	0	NA	1	1	18965	8
648024	tfps_pango_lineage_max_lgr	7	84	20	0.05	0.7	0.05	18500	7	12	4	0	4	0.75	1	18589	-6	2	0	0	NA	1	1	18738	-20	43	3	2	1	0.934783	0.955556	18849	7	15	0	0	NA	1	1	18897	0	16	0	0	NA	1	1	18965	8
648025	tfps_pango_lineage_max_lgr	7	84	20	0.05	0.7	0.1	18500	7	12	4	0	4	0.75	1	18589	-6	2	0	0	NA	1	1	18738	-20	43	2	1	1	0.955556	0.977273	18849	7	13	0	0	NA	1	1	18897	0	16	0	0	NA	1	1	18965	8
648124	tfps_pango_lineage_max_lgr	7	84	20	0.05	0.75	0	18500	7	14	4	0	4	0.777778	1	18589	-6	2	0	0	NA	1	1	18738	-20	46	2	2	0	0.958333	0.958333	18849	7	13	0	0	NA	1	1	18897	0	18	0	0	NA	1	1	18965	8
648125	tfps_pango_lineage_max_lgr	7	84	20	0.05	0.75	0.05	18500	7	12	4	0	4	0.75	1	18589	-6	2	0	0	NA	1	1	18738	-20	44	2	2	0	0.956522	0.956522	18849	7	13	0	0	NA	1	1	18897	0	17	0	0	NA	1	1	18965	8
648126	tfps_pango_lineage_max_lgr	7	84	20	0.05	0.75	0.1	18500	7	12	4	0	4	0.75	1	18589	-6	2	0	0	NA	1	1	18738	-20	38	2	2	0	0.95	0.95	18849	7	13	0	0	NA	1	1	18897	0	17	0	0	NA	1	1	18965	8
648225	tfps_pango_lineage_max_lgr	7	84	20	0.05	0.8	0	18500	7	14	4	0	4	0.777778	1	18589	-6	2	0	0	NA	1	1	18738	-20	46	2	2	0	0.958333	0.958333	18849	7	13	0	0	NA	1	1	18897	0	18	0	0	NA	1	1	18965	8
648226	tfps_pango_lineage_max_lgr	7	84	20	0.05	0.8	0.05	18500	7	12	4	0	4	0.75	1	18589	-6	2	0	0	NA	1	1	18738	-20	44	2	2	0	0.956522	0.956522	18849	7	11	0	0	NA	1	1	18897	0	17	0	0	NA	1	1	18965	8
648227	tfps_pango_lineage_max_lgr	7	84	20	0.05	0.8	0.1	18500	7	12	4	0	4	0.75	1	18589	-6	2	0	0	NA	1	1	18738	-20	40	2	2	0	0.952381	0.952381	18849	7	11	0	0	NA	1	1	18897	0	15	0	0	NA	1	1	18965	8
648326	tfps_pango_lineage_max_lgr	7	84	20	0.05	0.85	0	18500	7	14	4	0	4	0.777778	1	18589	-6	2	0	0	NA	1	1	18738	-20	45	2	2	0	0.957447	0.957447	18849	7	15	0	0	NA	1	1	18897	0	17	0	0	NA	1	1	18965	8
648327	tfps_pango_lineage_max_lgr	7	84	20	0.05	0.85	0.05	18500	7	12	4	0	4	0.75	1	18589	-6	2	0	0	NA	1	1	18738	-20	41	2	2	0	0.953488	0.953488	18849	7	13	0	0	NA	1	1	18897	0	17	0	0	NA	1	1	18965	8
648328	tfps_pango_lineage_max_lgr	7	84	20	0.05	0.85	0.1	18500	7	12	4	0	4	0.75	1	18589	-6	2	0	0	NA	1	1	18738	-20	41	2	2	0	0.953488	0.953488	18849	7	13	0	0	NA	1	1	18897	0	15	0	0	NA	1	1	18965	8
648329	tfps_pango_lineage_max_lgr	7	84	20	0.05	0.85	0.15	18500	7	12	4	0	4	0.75	1	18589	-6	2	0	0	NA	1	1	18738	-20	41	1	1	0	0.97619	0.97619	18849	7	13	0	0	NA	1	1	18897	0	13	0	0	NA	1	1	18965	8
648427	tfps_pango_lineage_max_lgr	7	84	20	0.05	0.9	0	18500	7	15	4	0	4	0.789474	1	18589	-6	2	0	0	NA	1	1	18738	-20	45	2	2	0	0.957447	0.957447	18849	7	13	0	0	NA	1	1	18897	0	18	0	0	NA	1	1	18965	8
648428	tfps_pango_lineage_max_lgr	7	84	20	0.05	0.9	0.05	18500	7	13	4	0	4	0.764706	1	18589	-6	2	0	0	NA	1	1	18738	-20	43	2	2	0	0.955556	0.955556	18849	7	11	0	0	NA	1	1	18897	0	18	0	0	NA	1	1	18965	8
648429	tfps_pango_lineage_max_lgr	7	84	20	0.05	0.9	0.1	18500	7	13	4	0	4	0.764706	1	18589	-6	2	0	0	NA	1	1	18738	-20	43	1	1	0	0.977273	0.977273	18849	7	11	0	0	NA	1	1	18897	0	16	0	0	NA	1	1	18965	8
648430	tfps_pango_lineage_max_lgr	7	84	20	0.05	0.9	0.15	18500	7	13	4	0	4	0.764706	1	18589	-6	2	0	0	NA	1	1	18738	-20	41	1	1	0	0.97619	0.97619	18849	7	11	0	0	NA	1	1	18897	0	14	0	0	NA	1	1	18965	8
648528	tfps_pango_lineage_max_lgr	7	84	20	0.05	0.95	0	18500	7	16	3	0	3	0.842105	1	18589	-6	2	0	0	NA	1	1	18738	-20	47	1	1	0	0.979167	0.979167	18849	7	13	0	0	NA	1	1	18897	0	18	0	0	NA	1	1	18965	8
648529	tfps_pango_lineage_max_lgr	7	84	20	0.05	0.95	0.05	18500	7	14	3	0	3	0.823529	1	18589	-6	2	0	0	NA	1	1	18738	-20	47	1	1	0	0.979167	0.979167	18849	7	11	0	0	NA	1	1	18897	0	18	0	0	NA	1	1	18965	8
648530	tfps_pango_lineage_max_lgr	7	84	20	0.05	0.95	0.1	18500	7	14	3	0	3	0.823529	1	18589	-6	2	0	0	NA	1	1	18738	-20	47	1	1	0	0.979167	0.979167	18849	7	11	0	0	NA	1	1	18897	0	16	0	0	NA	1	1	18965	8
648531	tfps_pango_lineage_max_lgr	7	84	20	0.05	0.95	0.15	18500	7	14	3	0	3	0.823529	1	18589	-6	2	0	0	NA	1	1	18738	-20	43	1	1	0	0.977273	0.977273	18849	7	11	0	0	NA	1	1	18897	0	12	0	0	NA	1	1	18965	8
648629	tfps_pango_lineage_max_lgr	7	84	20	0.05	1	0	18500	7	16	3	0	3	0.842105	1	18589	-6	2	0	0	NA	1	1	18738	-20	49	1	1	0	0.98	0.98	18849	7	11	0	0	NA	1	1	18897	0	18	0	0	NA	1	1	18965	8
648630	tfps_pango_lineage_max_lgr	7	84	20	0.05	1	0.05	18500	7	14	3	0	3	0.823529	1	18589	-6	2	0	0	NA	1	1	18738	-20	49	1	1	0	0.98	0.98	18849	7	11	0	0	NA	1	1	18897	0	18	0	0	NA	1	1	18965	8
648631	tfps_pango_lineage_max_lgr	7	84	20	0.05	1	0.1	18500	7	14	3	0	3	0.823529	1	18589	-6	2	0	0	NA	1	1	18738	-20	49	1	1	0	0.98	0.98	18849	7	11	0	0	NA	1	1	18897	0	16	0	0	NA	1	1	18965	8
660140	tfps_pango_lineage_max_lgr	14	56	20	0.05	0.85	0.05	18502	9	9	2	0	2	0.818182	1	18589	-6	1	0	0	NA	1	1	18738	-20	33	0	0	NA	1	1	18847	5	15	0	0	NA	1	1	18899	2	11	0	0	NA	1	1	18963	6
637235	tfps_pango_lineage_max_lgr	7	56	20	10000	0.9	0.35	18500	7	12	3	0	3	0.8	1	18589	-6	1	0	0	NA	1	1	18738	-20	34	0	0	NA	1	1	18849	7	8	0	0	NA	1	1	18899	2	5	0	0	NA	1	1	18965	8
637336	tfps_pango_lineage_max_lgr	7	56	20	10000	0.95	0.35	18500	7	12	3	0	3	0.8	1	18589	-6	1	0	0	NA	1	1	18738	-20	28	0	0	NA	1	1	18849	7	9	0	0	NA	1	1	18899	2	5	0	0	NA	1	1	18965	8
648926	tfps_pango_lineage_max_lgr	7	84	20	10000	0.7	0	18500	7	16	2	0	2	0.888889	1	18589	-6	1	0	0	NA	1	1	18738	-20	41	4	3	1	0.911111	0.931818	18850	8	14	0	0	NA	1	1	18899	2	16	0	0	NA	1	1	18965	8
648927	tfps_pango_lineage_max_lgr	7	84	20	10000	0.7	0.05	18500	7	16	2	0	2	0.888889	1	18589	-6	1	0	0	NA	1	1	18738	-20	39	3	2	1	0.928571	0.951219	18850	8	13	0	0	NA	1	1	18899	2	16	0	0	NA	1	1	18965	8
648928	tfps_pango_lineage_max_lgr	7	84	20	10000	0.7	0.1	18500	7	14	2	0	2	0.875	1	18589	-6	1	0	0	NA	1	1	18738	-20	38	3	2	1	0.926829	0.95	18850	8	13	0	0	NA	1	1	18899	2	15	0	0	NA	1	1	18965	8
648929	tfps_pango_lineage_max_lgr	7	84	20	10000	0.7	0.15	18500	7	14	2	0	2	0.875	1	18589	-6	1	0	0	NA	1	1	18738	-20	34	2	1	1	0.944444	0.971429	18850	8	11	0	0	NA	1	1	18899	2	15	0	0	NA	1	1	18965	8
648930	tfps_pango_lineage_max_lgr	7	84	20	10000	0.7	0.2	18500	7	14	2	0	2	0.875	1	18589	-6	1	0	0	NA	1	1	18738	-20	31	2	1	1	0.939394	0.96875	18850	8	9	0	0	NA	1	1	18899	2	14	0	0	NA	1	1	18965	8
649024	tfps_pango_lineage_max_lgr	7	84	20	10000	0.75	0	18500	7	16	2	0	2	0.888889	1	18589	-6	1	0	0	NA	1	1	18738	-20	42	3	3	0	0.933333	0.933333	18850	8	14	0	0	NA	1	1	18899	2	16	0	0	NA	1	1	18965	8
649025	tfps_pango_lineage_max_lgr	7	84	20	10000	0.75	0.05	18500	7	16	2	0	2	0.888889	1	18589	-6	1	0	0	NA	1	1	18738	-20	40	2	2	0	0.952381	0.952381	18850	8	13	0	0	NA	1	1	18899	2	16	0	0	NA	1	1	18965	8
649026	tfps_pango_lineage_max_lgr	7	84	20	10000	0.75	0.1	18500	7	14	2	0	2	0.875	1	18589	-6	1	0	0	NA	1	1	18738	-20	37	2	2	0	0.948718	0.948718	18850	8	11	0	0	NA	1	1	18899	2	15	0	0	NA	1	1	18965	8
649027	tfps_pango_lineage_max_lgr	7	84	20	10000	0.75	0.15	18500	7	14	2	0	2	0.875	1	18589	-6	1	0	0	NA	1	1	18738	-20	32	1	1	0	0.969697	0.969697	18850	8	11	0	0	NA	1	1	18899	2	14	0	0	NA	1	1	18965	8
649122	tfps_pango_lineage_max_lgr	7	84	20	10000	0.8	0	18500	7	16	2	0	2	0.888889	1	18589	-6	1	0	0	NA	1	1	18738	-20	42	3	3	0	0.933333	0.933333	18850	8	14	0	0	NA	1	1	18899	2	16	0	0	NA	1	1	18965	8
649123	tfps_pango_lineage_max_lgr	7	84	20	10000	0.8	0.05	18500	7	16	2	0	2	0.888889	1	18589	-6	1	0	0	NA	1	1	18738	-20	40	2	2	0	0.952381	0.952381	18850	8	13	0	0	NA	1	1	18899	2	16	0	0	NA	1	1	18965	8
649124	tfps_pango_lineage_max_lgr	7	84	20	10000	0.8	0.1	18500	7	14	2	0	2	0.875	1	18589	-6	1	0	0	NA	1	1	18738	-20	38	2	2	0	0.95	0.95	18850	8	11	0	0	NA	1	1	18899	2	15	0	0	NA	1	1	18965	8
649125	tfps_pango_lineage_max_lgr	7	84	20	10000	0.8	0.15	18500	7	14	2	0	2	0.875	1	18589	-6	1	0	0	NA	1	1	18738	-20	33	1	1	0	0.970588	0.970588	18850	8	11	0	0	NA	1	1	18899	2	14	0	0	NA	1	1	18965	8
649126	tfps_pango_lineage_max_lgr	7	84	20	10000	0.8	0.2	18500	7	14	2	0	2	0.875	1	18589	-6	1	0	0	NA	1	1	18738	-20	33	1	1	0	0.970588	0.970588	18850	8	9	0	0	NA	1	1	18899	2	14	0	0	NA	1	1	18965	8
649221	tfps_pango_lineage_max_lgr	7	84	20	10000	0.85	0.05	18500	7	16	2	0	2	0.888889	1	18589	-6	1	0	0	NA	1	1	18738	-20	39	2	2	0	0.951219	0.951219	18850	8	13	0	0	NA	1	1	18899	2	15	0	0	NA	1	1	18965	8
649222	tfps_pango_lineage_max_lgr	7	84	20	10000	0.85	0.1	18500	7	14	2	0	2	0.875	1	18589	-6	1	0	0	NA	1	1	18738	-20	34	2	2	0	0.944444	0.944444	18850	8	13	0	0	NA	1	1	18899	2	14	0	0	NA	1	1	18965	8
649223	tfps_pango_lineage_max_lgr	7	84	20	10000	0.85	0.15	18500	7	14	2	0	2	0.875	1	18589	-6	1	0	0	NA	1	1	18738	-20	34	1	1	0	0.971429	0.971429	18850	8	11	0	0	NA	1	1	18899	2	14	0	0	NA	1	1	18965	8
649224	tfps_pango_lineage_max_lgr	7	84	20	10000	0.85	0.2	18500	7	14	2	0	2	0.875	1	18589	-6	1	0	0	NA	1	1	18738	-20	32	1	1	0	0.969697	0.969697	18850	8	11	0	0	NA	1	1	18899	2	14	0	0	NA	1	1	18965	8
649225	tfps_pango_lineage_max_lgr	7	84	20	10000	0.85	0.25	18500	7	14	2	0	2	0.875	1	18589	-6	1	0	0	NA	1	1	18738	-20	32	1	1	0	0.969697	0.969697	18850	8	11	0	0	NA	1	1	18899	2	12	0	0	NA	1	1	18965	8
649319	tfps_pango_lineage_max_lgr	7	84	20	10000	0.9	0.05	18500	7	16	2	0	2	0.888889	1	18589	-6	1	0	0	NA	1	1	18738	-20	43	2	2	0	0.955556	0.955556	18850	8	13	0	0	NA	1	1	18899	2	16	0	0	NA	1	1	18965	8
649320	tfps_pango_lineage_max_lgr	7	84	20	10000	0.9	0.1	18500	7	14	2	0	2	0.875	1	18589	-6	1	0	0	NA	1	1	18738	-20	36	2	2	0	0.947368	0.947368	18850	8	11	0	0	NA	1	1	18899	2	15	0	0	NA	1	1	18965	8
649321	tfps_pango_lineage_max_lgr	7	84	20	10000	0.9	0.15	18500	7	14	2	0	2	0.875	1	18589	-6	1	0	0	NA	1	1	18738	-20	36	1	1	0	0.972973	0.972973	18850	8	9	0	0	NA	1	1	18899	2	15	0	0	NA	1	1	18965	8
649322	tfps_pango_lineage_max_lgr	7	84	20	10000	0.9	0.2	18500	7	14	2	0	2	0.875	1	18589	-6	1	0	0	NA	1	1	18738	-20	34	1	1	0	0.971429	0.971429	18850	8	9	0	0	NA	1	1	18899	2	13	0	0	NA	1	1	18965	8
649323	tfps_pango_lineage_max_lgr	7	84	20	10000	0.9	0.25	18500	7	13	2	0	2	0.866667	1	18589	-6	1	0	0	NA	1	1	18738	-20	32	1	1	0	0.969697	0.969697	18850	8	9	0	0	NA	1	1	18899	2	13	0	0	NA	1	1	18965	8
649420	tfps_pango_lineage_max_lgr	7	84	20	10000	0.95	0.05	18500	7	16	2	0	2	0.888889	1	18589	-6	1	0	0	NA	1	1	18738	-20	42	2	2	0	0.954546	0.954546	18850	8	11	0	0	NA	1	1	18899	2	15	0	0	NA	1	1	18965	8
649421	tfps_pango_lineage_max_lgr	7	84	20	10000	0.95	0.1	18500	7	16	2	0	2	0.888889	1	18589	-6	1	0	0	NA	1	1	18738	-20	40	2	2	0	0.952381	0.952381	18850	8	11	0	0	NA	1	1	18899	2	15	0	0	NA	1	1	18965	8
649422	tfps_pango_lineage_max_lgr	7	84	20	10000	0.95	0.15	18500	7	14	2	0	2	0.875	1	18589	-6	1	0	0	NA	1	1	18738	-20	40	1	1	0	0.97561	0.97561	18850	8	9	0	0	NA	1	1	18899	2	15	0	0	NA	1	1	18965	8
649423	tfps_pango_lineage_max_lgr	7	84	20	10000	0.95	0.2	18500	7	14	2	0	2	0.875	1	18589	-6	1	0	0	NA	1	1	18738	-20	38	1	1	0	0.974359	0.974359	18850	8	9	0	0	NA	1	1	18899	2	13	0	0	NA	1	1	18965	8
649521	tfps_pango_lineage_max_lgr	7	84	20	10000	1	0.05	18500	7	16	2	0	2	0.888889	1	18589	-6	1	0	0	NA	1	1	18738	-20	42	2	2	0	0.954546	0.954546	18850	8	11	0	0	NA	1	1	18899	2	15	0	0	NA	1	1	18965	8
649522	tfps_pango_lineage_max_lgr	7	84	20	10000	1	0.1	18500	7	16	2	0	2	0.888889	1	18589	-6	1	0	0	NA	1	1	18738	-20	42	2	2	0	0.954546	0.954546	18850	8	11	0	0	NA	1	1	18899	2	15	0	0	NA	1	1	18965	8
649523	tfps_pango_lineage_max_lgr	7	84	20	10000	1	0.15	18500	7	14	2	0	2	0.875	1	18589	-6	1	0	0	NA	1	1	18738	-20	42	1	1	0	0.976744	0.976744	18850	8	9	0	0	NA	1	1	18899	2	15	0	0	NA	1	1	18965	8
649524	tfps_pango_lineage_max_lgr	7	84	20	10000	1	0.2	18500	7	14	2	0	2	0.875	1	18589	-6	1	0	0	NA	1	1	18738	-20	40	1	1	0	0.97561	0.97561	18850	8	9	0	0	NA	1	1	18899	2	13	0	0	NA	1	1	18965	8
647226	tfps_pango_lineage_max_lgr	7	84	20	0.01	0.75	0.25	18500	7	11	5	0	5	0.6875	1	18589	-6	2	0	0	NA	1	1	18738	-20	33	0	0	NA	1	1	18849	7	13	0	0	NA	1	1	18897	0	14	0	0	NA	1	1	18969	12
647326	tfps_pango_lineage_max_lgr	7	84	20	0.01	0.8	0.2	18500	7	11	5	0	5	0.6875	1	18589	-6	2	0	0	NA	1	1	18738	-20	35	0	0	NA	1	1	18849	7	13	0	0	NA	1	1	18897	0	14	0	0	NA	1	1	18969	12
647427	tfps_pango_lineage_max_lgr	7	84	20	0.01	0.85	0.2	18500	7	11	5	0	5	0.6875	1	18589	-6	2	0	0	NA	1	1	18738	-20	35	0	0	NA	1	1	18849	7	13	0	0	NA	1	1	18897	0	14	0	0	NA	1	1	18969	12
647428	tfps_pango_lineage_max_lgr	7	84	20	0.01	0.85	0.25	18500	7	11	5	0	5	0.6875	1	18589	-6	2	0	0	NA	1	1	18738	-20	35	0	0	NA	1	1	18849	7	11	0	0	NA	1	1	18897	0	10	0	0	NA	1	1	18969	12
647429	tfps_pango_lineage_max_lgr	7	84	20	0.01	0.85	0.3	18500	7	11	5	0	5	0.6875	1	18589	-6	2	0	0	NA	1	1	18738	-20	35	0	0	NA	1	1	18849	7	11	0	0	NA	1	1	18897	0	10	0	0	NA	1	1	18969	12
647527	tfps_pango_lineage_max_lgr	7	84	20	0.01	0.9	0.15	18500	7	12	5	0	5	0.705882	1	18589	-6	2	0	0	NA	1	1	18738	-20	38	1	1	0	0.974359	0.974359	18849	7	11	0	0	NA	1	1	18897	0	14	0	0	NA	1	1	18969	12
647528	tfps_pango_lineage_max_lgr	7	84	20	0.01	0.9	0.2	18500	7	12	5	0	5	0.705882	1	18589	-6	2	0	0	NA	1	1	18738	-20	35	0	0	NA	1	1	18849	7	11	0	0	NA	1	1	18897	0	14	0	0	NA	1	1	18969	12
647529	tfps_pango_lineage_max_lgr	7	84	20	0.01	0.9	0.25	18500	7	12	5	0	5	0.705882	1	18589	-6	2	0	0	NA	1	1	18738	-20	35	0	0	NA	1	1	18849	7	10	0	0	NA	1	1	18897	0	10	0	0	NA	1	1	18969	12
648330	tfps_pango_lineage_max_lgr	7	84	20	0.05	0.85	0.2	18500	7	12	4	0	4	0.75	1	18589	-6	2	0	0	NA	1	1	18738	-20	39	1	1	0	0.975	0.975	18849	7	13	0	0	NA	1	1	18897	0	12	0	0	NA	1	1	18969	12
648331	tfps_pango_lineage_max_lgr	7	84	20	0.05	0.85	0.25	18500	7	12	4	0	4	0.75	1	18589	-6	2	0	0	NA	1	1	18738	-20	35	0	0	NA	1	1	18849	7	13	0	0	NA	1	1	18897	0	10	0	0	NA	1	1	18969	12
648332	tfps_pango_lineage_max_lgr	7	84	20	0.05	0.85	0.3	18500	7	12	4	0	4	0.75	1	18589	-6	2	0	0	NA	1	1	18738	-20	35	0	0	NA	1	1	18849	7	11	0	0	NA	1	1	18897	0	10	0	0	NA	1	1	18969	12
648431	tfps_pango_lineage_max_lgr	7	84	20	0.05	0.9	0.2	18500	7	13	4	0	4	0.764706	1	18589	-6	2	0	0	NA	1	1	18738	-20	39	0	0	NA	1	1	18849	7	11	0	0	NA	1	1	18897	0	12	0	0	NA	1	1	18969	12
648432	tfps_pango_lineage_max_lgr	7	84	20	0.05	0.9	0.25	18500	7	13	4	0	4	0.764706	1	18589	-6	2	0	0	NA	1	1	18738	-20	35	0	0	NA	1	1	18849	7	10	0	0	NA	1	1	18897	0	10	0	0	NA	1	1	18969	12
648433	tfps_pango_lineage_max_lgr	7	84	20	0.05	0.9	0.3	18500	7	13	4	0	4	0.764706	1	18589	-6	2	0	0	NA	1	1	18738	-20	35	0	0	NA	1	1	18849	7	10	0	0	NA	1	1	18897	0	10	0	0	NA	1	1	18969	12
648532	tfps_pango_lineage_max_lgr	7	84	20	0.05	0.95	0.2	18500	7	14	3	0	3	0.823529	1	18589	-6	2	0	0	NA	1	1	18738	-20	39	0	0	NA	1	1	18849	7	11	0	0	NA	1	1	18897	0	12	0	0	NA	1	1	18969	12
648533	tfps_pango_lineage_max_lgr	7	84	20	0.05	0.95	0.25	18500	7	14	3	0	3	0.823529	1	18589	-6	2	0	0	NA	1	1	18738	-20	37	0	0	NA	1	1	18849	7	10	0	0	NA	1	1	18897	0	10	0	0	NA	1	1	18969	12
648632	tfps_pango_lineage_max_lgr	7	84	20	0.05	1	0.15	18500	7	14	3	0	3	0.823529	1	18589	-6	2	0	0	NA	1	1	18738	-20	45	1	1	0	0.978261	0.978261	18849	7	11	0	0	NA	1	1	18897	0	12	0	0	NA	1	1	18969	12
648633	tfps_pango_lineage_max_lgr	7	84	20	0.05	1	0.2	18500	7	14	3	0	3	0.823529	1	18589	-6	2	0	0	NA	1	1	18738	-20	41	0	0	NA	1	1	18849	7	11	0	0	NA	1	1	18897	0	12	0	0	NA	1	1	18969	12
648634	tfps_pango_lineage_max_lgr	7	84	20	0.05	1	0.25	18500	7	14	3	0	3	0.823529	1	18589	-6	2	0	0	NA	1	1	18738	-20	39	0	0	NA	1	1	18849	7	10	0	0	NA	1	1	18897	0	10	0	0	NA	1	1	18969	12
660893	tfps_pango_lineage_max_lgr	14	56	20	10000	0.85	0	18503	10	8	5	1	4	0.615385	0.888889	18589	-6	2	0	0	NA	1	1	18738	-20	35	2	2	0	0.945946	0.945946	18850	8	13	0	0	NA	1	1	18899	2	12	0	0	NA	1	1	18963	6
660894	tfps_pango_lineage_max_lgr	14	56	20	10000	0.85	0.05	18503	10	7	4	1	3	0.636364	0.875	18589	-6	1	0	0	NA	1	1	18738	-20	33	2	2	0	0.942857	0.942857	18850	8	13	0	0	NA	1	1	18899	2	12	0	0	NA	1	1	18963	6
660895	tfps_pango_lineage_max_lgr	14	56	20	10000	0.85	0.1	18503	10	6	4	1	3	0.6	0.857143	18589	-6	1	0	0	NA	1	1	18738	-20	29	0	0	NA	1	1	18850	8	13	0	0	NA	1	1	18899	2	12	0	0	NA	1	1	18963	6
660896	tfps_pango_lineage_max_lgr	14	56	20	10000	0.85	0.15	18503	10	6	4	1	3	0.6	0.857143	18589	-6	1	0	0	NA	1	1	18738	-20	28	0	0	NA	1	1	18850	8	12	0	0	NA	1	1	18899	2	10	0	0	NA	1	1	18963	6
660897	tfps_pango_lineage_max_lgr	14	56	20	10000	0.85	0.2	18503	10	5	4	1	3	0.555556	0.833333	18589	-6	1	0	0	NA	1	1	18738	-20	27	0	0	NA	1	1	18850	8	10	0	0	NA	1	1	18899	2	9	0	0	NA	1	1	18963	6
660974	tfps_pango_lineage_max_lgr	14	56	20	10000	0.9	0	18503	10	9	5	1	4	0.642857	0.9	18589	-6	2	0	0	NA	1	1	18738	-20	37	2	2	0	0.948718	0.948718	18850	8	13	0	0	NA	1	1	18899	2	12	0	0	NA	1	1	18963	6
660975	tfps_pango_lineage_max_lgr	14	56	20	10000	0.9	0.05	18503	10	8	4	1	3	0.666667	0.888889	18589	-6	1	0	0	NA	1	1	18738	-20	35	1	1	0	0.972222	0.972222	18850	8	13	0	0	NA	1	1	18899	2	12	0	0	NA	1	1	18963	6
660976	tfps_pango_lineage_max_lgr	14	56	20	10000	0.9	0.1	18503	10	8	4	1	3	0.666667	0.888889	18589	-6	1	0	0	NA	1	1	18738	-20	29	0	0	NA	1	1	18850	8	12	0	0	NA	1	1	18899	2	12	0	0	NA	1	1	18963	6
660977	tfps_pango_lineage_max_lgr	14	56	20	10000	0.9	0.15	18503	10	8	4	1	3	0.666667	0.888889	18589	-6	1	0	0	NA	1	1	18738	-20	28	0	0	NA	1	1	18850	8	12	0	0	NA	1	1	18899	2	9	0	0	NA	1	1	18963	6
660978	tfps_pango_lineage_max_lgr	14	56	20	10000	0.9	0.2	18503	10	7	4	1	3	0.636364	0.875	18589	-6	1	0	0	NA	1	1	18738	-20	26	0	0	NA	1	1	18850	8	8	0	0	NA	1	1	18899	2	9	0	0	NA	1	1	18963	6
661052	tfps_pango_lineage_max_lgr	14	56	20	10000	0.95	0	18503	10	9	5	1	4	0.642857	0.9	18589	-6	2	0	0	NA	1	1	18738	-20	37	2	2	0	0.948718	0.948718	18850	8	13	0	0	NA	1	1	18899	2	12	0	0	NA	1	1	18963	6
661053	tfps_pango_lineage_max_lgr	14	56	20	10000	0.95	0.05	18503	10	8	4	1	3	0.666667	0.888889	18589	-6	1	0	0	NA	1	1	18738	-20	33	2	2	0	0.942857	0.942857	18850	8	13	0	0	NA	1	1	18899	2	12	0	0	NA	1	1	18963	6
661054	tfps_pango_lineage_max_lgr	14	56	20	10000	0.95	0.1	18503	10	6	4	1	3	0.6	0.857143	18589	-6	1	0	0	NA	1	1	18738	-20	29	1	1	0	0.966667	0.966667	18850	8	12	0	0	NA	1	1	18899	2	9	0	0	NA	1	1	18963	6
661055	tfps_pango_lineage_max_lgr	14	56	20	10000	0.95	0.15	18503	10	5	4	1	3	0.555556	0.833333	18589	-6	1	0	0	NA	1	1	18738	-20	27	1	1	0	0.964286	0.964286	18850	8	12	0	0	NA	1	1	18899	2	9	0	0	NA	1	1	18963	6
661128	tfps_pango_lineage_max_lgr	14	56	20	10000	1	0	18503	10	9	5	1	4	0.642857	0.9	18589	-6	2	0	0	NA	1	1	18738	-20	37	2	2	0	0.948718	0.948718	18850	8	13	0	0	NA	1	1	18899	2	12	0	0	NA	1	1	18963	6
661129	tfps_pango_lineage_max_lgr	14	56	20	10000	1	0.05	18503	10	8	4	1	3	0.666667	0.888889	18589	-6	1	0	0	NA	1	1	18738	-20	33	2	2	0	0.942857	0.942857	18850	8	13	0	0	NA	1	1	18899	2	12	0	0	NA	1	1	18963	6
661130	tfps_pango_lineage_max_lgr	14	56	20	10000	1	0.1	18503	10	6	4	1	3	0.6	0.857143	18589	-6	1	0	0	NA	1	1	18738	-20	29	1	1	0	0.966667	0.966667	18850	8	12	0	0	NA	1	1	18899	2	9	0	0	NA	1	1	18963	6
661131	tfps_pango_lineage_max_lgr	14	56	20	10000	1	0.15	18503	10	6	4	1	3	0.6	0.857143	18589	-6	1	0	0	NA	1	1	18738	-20	27	1	1	0	0.964286	0.964286	18850	8	12	0	0	NA	1	1	18899	2	9	0	0	NA	1	1	18963	6
649028	tfps_pango_lineage_max_lgr	7	84	20	10000	0.75	0.2	18500	7	14	2	0	2	0.875	1	18589	-6	1	0	0	NA	1	1	18738	-20	32	1	1	0	0.969697	0.969697	18850	8	9	0	0	NA	1	1	18901	4	12	0	0	NA	1	1	18965	8
649226	tfps_pango_lineage_max_lgr	7	84	20	10000	0.85	0.3	18500	7	13	2	0	2	0.866667	1	18589	-6	1	0	0	NA	1	1	18738	-20	32	0	0	NA	1	1	18850	8	11	0	0	NA	1	1	18899	2	11	0	0	NA	1	1	18969	12
649227	tfps_pango_lineage_max_lgr	7	84	20	10000	0.85	0.35	18500	7	13	2	0	2	0.866667	1	18589	-6	1	0	0	NA	1	1	18738	-20	32	0	0	NA	1	1	18850	8	9	0	0	NA	1	1	18899	2	11	0	0	NA	1	1	18969	12
649228	tfps_pango_lineage_max_lgr	7	84	20	10000	0.85	0.4	18500	7	13	2	0	2	0.866667	1	18589	-6	1	0	0	NA	1	1	18738	-20	29	0	0	NA	1	1	18850	8	9	0	0	NA	1	1	18899	2	8	0	0	NA	1	1	18969	12
649324	tfps_pango_lineage_max_lgr	7	84	20	10000	0.9	0.3	18500	7	13	2	0	2	0.866667	1	18589	-6	1	0	0	NA	1	1	18738	-20	32	0	0	NA	1	1	18850	8	9	0	0	NA	1	1	18899	2	12	0	0	NA	1	1	18969	12
649325	tfps_pango_lineage_max_lgr	7	84	20	10000	0.9	0.35	18500	7	13	2	0	2	0.866667	1	18589	-6	1	0	0	NA	1	1	18738	-20	32	0	0	NA	1	1	18850	8	8	0	0	NA	1	1	18899	2	9	0	0	NA	1	1	18969	12
649326	tfps_pango_lineage_max_lgr	7	84	20	10000	0.9	0.4	18500	7	13	2	0	2	0.866667	1	18589	-6	1	0	0	NA	1	1	18738	-20	27	0	0	NA	1	1	18850	8	8	0	0	NA	1	1	18899	2	9	0	0	NA	1	1	18969	12
649327	tfps_pango_lineage_max_lgr	7	84	20	10000	0.9	0.45	18500	7	13	2	0	2	0.866667	1	18589	-6	1	0	0	NA	1	1	18738	-20	23	0	0	NA	1	1	18850	8	8	0	0	NA	1	1	18899	2	8	0	0	NA	1	1	18969	12
649424	tfps_pango_lineage_max_lgr	7	84	20	10000	0.95	0.25	18500	7	13	2	0	2	0.866667	1	18589	-6	1	0	0	NA	1	1	18738	-20	34	1	1	0	0.971429	0.971429	18850	8	9	0	0	NA	1	1	18899	2	12	0	0	NA	1	1	18969	12
649425	tfps_pango_lineage_max_lgr	7	84	20	10000	0.95	0.3	18500	7	13	2	0	2	0.866667	1	18589	-6	1	0	0	NA	1	1	18738	-20	34	0	0	NA	1	1	18850	8	8	0	0	NA	1	1	18899	2	11	0	0	NA	1	1	18969	12
649426	tfps_pango_lineage_max_lgr	7	84	20	10000	0.95	0.35	18500	7	13	2	0	2	0.866667	1	18589	-6	1	0	0	NA	1	1	18738	-20	33	0	0	NA	1	1	18850	8	8	0	0	NA	1	1	18899	2	9	0	0	NA	1	1	18969	12
649427	tfps_pango_lineage_max_lgr	7	84	20	10000	0.95	0.4	18500	7	13	2	0	2	0.866667	1	18589	-6	1	0	0	NA	1	1	18738	-20	28	0	0	NA	1	1	18850	8	8	0	0	NA	1	1	18899	2	8	0	0	NA	1	1	18969	12
649525	tfps_pango_lineage_max_lgr	7	84	20	10000	1	0.25	18500	7	13	2	0	2	0.866667	1	18589	-6	1	0	0	NA	1	1	18738	-20	36	1	1	0	0.972973	0.972973	18850	8	9	0	0	NA	1	1	18899	2	12	0	0	NA	1	1	18969	12
649526	tfps_pango_lineage_max_lgr	7	84	20	10000	1	0.3	18500	7	13	2	0	2	0.866667	1	18589	-6	1	0	0	NA	1	1	18738	-20	36	0	0	NA	1	1	18850	8	8	0	0	NA	1	1	18899	2	11	0	0	NA	1	1	18969	12
649527	tfps_pango_lineage_max_lgr	7	84	20	10000	1	0.35	18500	7	13	2	0	2	0.866667	1	18589	-6	1	0	0	NA	1	1	18738	-20	35	0	0	NA	1	1	18850	8	8	0	0	NA	1	1	18899	2	8	0	0	NA	1	1	18969	12
649528	tfps_pango_lineage_max_lgr	7	84	20	10000	1	0.4	18500	7	13	2	0	2	0.866667	1	18589	-6	1	0	0	NA	1	1	18738	-20	30	0	0	NA	1	1	18850	8	8	0	0	NA	1	1	18899	2	8	0	0	NA	1	1	18969	12
232080	tfps_lgr_gam_mean	14	56	20	0.05	0.7	0.05	18502	9	7	2	1	1	0.777778	0.875	18614	19	3	0	0	NA	1	1	18734	-24	7	5	4	1	0.583333	0.636364	18841	-1	17	0	0	NA	1	1	18896	-1	5	0	0	NA	1	1	18963	6
232081	tfps_lgr_gam_mean	14	56	20	0.05	0.7	0.1	18502	9	6	2	1	1	0.75	0.857143	18614	19	2	0	0	NA	1	1	18734	-24	6	3	3	0	0.666667	0.666667	18841	-1	14	0	0	NA	1	1	18896	-1	5	0	0	NA	1	1	18963	6
232178	tfps_lgr_gam_mean	14	56	20	0.05	0.75	0.05	18502	9	7	2	1	1	0.777778	0.875	18614	19	3	0	0	NA	1	1	18734	-24	8	4	4	0	0.666667	0.666667	18841	-1	17	0	0	NA	1	1	18896	-1	5	0	0	NA	1	1	18963	6
232179	tfps_lgr_gam_mean	14	56	20	0.05	0.75	0.1	18502	9	6	2	1	1	0.75	0.857143	18614	19	3	0	0	NA	1	1	18734	-24	8	4	4	0	0.666667	0.666667	18841	-1	14	0	0	NA	1	1	18896	-1	5	0	0	NA	1	1	18963	6
232268	tfps_lgr_gam_mean	14	56	20	0.05	0.8	0.05	18502	9	7	2	1	1	0.777778	0.875	18614	19	4	0	0	NA	1	1	18734	-24	8	4	4	0	0.666667	0.666667	18841	-1	14	0	0	NA	1	1	18896	-1	5	0	0	NA	1	1	18963	6
220719	tfps_lgr_gam_mean	7	56	20	0.05	1	0.15	18502	9	9	4	1	3	0.692308	0.9	18614	19	3	0	0	NA	1	1	18734	-24	7	4	4	0	0.636364	0.636364	18842	0	7	0	0	NA	1	1	18896	-1	5	0	0	NA	1	1	18963	6
635915	tfps_pango_lineage_max_lgr	7	56	20	0.05	0.7	0	18500	7	11	5	0	5	0.6875	1	18589	-6	5	0	0	NA	1	1	18734	-24	36	3	3	0	0.923077	0.923077	18847	5	21	0	0	NA	1	1	18888	-9	13	0	0	NA	1	1	18963	6
635916	tfps_pango_lineage_max_lgr	7	56	20	0.05	0.7	0.05	18500	7	11	5	0	5	0.6875	1	18589	-6	5	0	0	NA	1	1	18734	-24	34	3	3	0	0.918919	0.918919	18847	5	18	0	0	NA	1	1	18888	-9	13	0	0	NA	1	1	18963	6
635917	tfps_pango_lineage_max_lgr	7	56	20	0.05	0.7	0.1	18500	7	11	5	0	5	0.6875	1	18589	-6	5	0	0	NA	1	1	18734	-24	32	1	1	0	0.969697	0.969697	18847	5	18	0	0	NA	1	1	18888	-9	11	0	0	NA	1	1	18963	6
636016	tfps_pango_lineage_max_lgr	7	56	20	0.05	0.75	0	18500	7	11	5	0	5	0.6875	1	18589	-6	5	0	0	NA	1	1	18734	-24	37	3	3	0	0.925	0.925	18847	5	21	0	0	NA	1	1	18888	-9	13	0	0	NA	1	1	18963	6
636017	tfps_pango_lineage_max_lgr	7	56	20	0.05	0.75	0.05	18500	7	11	5	0	5	0.6875	1	18589	-6	5	0	0	NA	1	1	18734	-24	34	1	1	0	0.971429	0.971429	18847	5	18	0	0	NA	1	1	18888	-9	13	0	0	NA	1	1	18963	6
635814	tfps_pango_lineage_max_lgr	7	56	20	0.05	0.65	0	18500	7	12	4	0	4	0.75	1	18591	-4	4	0	0	NA	1	1	18734	-24	34	3	3	0	0.918919	0.918919	18847	5	21	0	0	NA	1	1	18888	-9	13	0	0	NA	1	1	18963	6
635815	tfps_pango_lineage_max_lgr	7	56	20	0.05	0.65	0.05	18500	7	12	4	0	4	0.75	1	18591	-4	4	0	0	NA	1	1	18734	-24	34	3	3	0	0.918919	0.918919	18847	5	17	0	0	NA	1	1	18888	-9	13	0	0	NA	1	1	18963	6
635816	tfps_pango_lineage_max_lgr	7	56	20	0.05	0.65	0.1	18500	7	12	4	0	4	0.75	1	18591	-4	4	0	0	NA	1	1	18734	-24	33	1	1	0	0.970588	0.970588	18847	5	16	0	0	NA	1	1	18888	-9	13	0	0	NA	1	1	18963	6
635817	tfps_pango_lineage_max_lgr	7	56	20	0.05	0.65	0.15	18500	7	12	4	0	4	0.75	1	18591	-4	4	0	0	NA	1	1	18734	-24	30	1	1	0	0.967742	0.967742	18847	5	16	0	0	NA	1	1	18888	-9	11	0	0	NA	1	1	18963	6
636622	tfps_pango_lineage_max_lgr	7	56	20	10000	0.6	0	18500	7	12	4	0	4	0.75	1	18605	10	1	0	0	NA	1	1	18738	-20	33	2	2	0	0.942857	0.942857	18849	7	15	0	0	NA	1	1	18899	2	11	0	0	NA	1	1	18963	6
635006	tfps_pango_lineage_max_lgr	7	56	20	0.01	0.7	0	18500	7	12	4	0	4	0.75	1	18589	-6	5	0	0	NA	1	1	18738	-20	32	2	2	0	0.941176	0.941176	18847	5	19	0	0	NA	1	1	18888	-9	16	0	0	NA	1	1	18963	6
635007	tfps_pango_lineage_max_lgr	7	56	20	0.01	0.7	0.05	18500	7	11	4	0	4	0.733333	1	18589	-6	5	0	0	NA	1	1	18738	-20	32	2	2	0	0.941176	0.941176	18847	5	17	0	0	NA	1	1	18888	-9	16	0	0	NA	1	1	18963	6
635008	tfps_pango_lineage_max_lgr	7	56	20	0.01	0.7	0.1	18500	7	11	4	0	4	0.733333	1	18589	-6	4	0	0	NA	1	1	18738	-20	30	1	1	0	0.967742	0.967742	18847	5	14	0	0	NA	1	1	18888	-9	14	0	0	NA	1	1	18963	6
635107	tfps_pango_lineage_max_lgr	7	56	20	0.01	0.75	0	18500	7	12	4	0	4	0.75	1	18589	-6	5	0	0	NA	1	1	18738	-20	34	2	2	0	0.944444	0.944444	18847	5	17	0	0	NA	1	1	18888	-9	16	0	0	NA	1	1	18963	6
635108	tfps_pango_lineage_max_lgr	7	56	20	0.01	0.75	0.05	18500	7	11	4	0	4	0.733333	1	18589	-6	5	0	0	NA	1	1	18738	-20	34	1	1	0	0.971429	0.971429	18847	5	16	0	0	NA	1	1	18888	-9	14	0	0	NA	1	1	18963	6
220720	tfps_lgr_gam_mean	7	56	20	0.05	1	0.2	18502	9	7	4	1	3	0.636364	0.875	18614	19	2	0	0	NA	1	1	18734	-24	7	4	4	0	0.636364	0.636364	18842	0	5	0	0	NA	1	1	18896	-1	4	0	0	NA	1	1	18969	12
634905	tfps_pango_lineage_max_lgr	7	56	20	0.01	0.65	0	18500	7	13	3	0	3	0.8125	1	18591	-4	4	0	0	NA	1	1	18738	-20	31	2	2	0	0.939394	0.939394	18847	5	17	0	0	NA	1	1	18888	-9	16	0	0	NA	1	1	18963	6
634906	tfps_pango_lineage_max_lgr	7	56	20	0.01	0.65	0.05	18500	7	12	3	0	3	0.8	1	18591	-4	4	0	0	NA	1	1	18738	-20	30	2	2	0	0.9375	0.9375	18847	5	17	0	0	NA	1	1	18888	-9	16	0	0	NA	1	1	18963	6
634907	tfps_pango_lineage_max_lgr	7	56	20	0.01	0.65	0.1	18500	7	12	3	0	3	0.8	1	18591	-4	4	0	0	NA	1	1	18738	-20	30	1	1	0	0.967742	0.967742	18847	5	15	0	0	NA	1	1	18888	-9	16	0	0	NA	1	1	18963	6
634908	tfps_pango_lineage_max_lgr	7	56	20	0.01	0.65	0.15	18500	7	12	3	0	3	0.8	1	18591	-4	3	0	0	NA	1	1	18738	-20	28	1	1	0	0.965517	0.965517	18847	5	12	0	0	NA	1	1	18888	-9	14	0	0	NA	1	1	18963	6
232180	tfps_lgr_gam_mean	14	56	20	0.05	0.75	0.15	18502	9	4	2	1	1	0.666667	0.8	18614	19	3	0	0	NA	1	1	18744	-14	5	4	4	0	0.555556	0.555556	18841	-1	14	0	0	NA	1	1	18896	-1	4	0	0	NA	1	1	18963	6
220630	tfps_lgr_gam_mean	7	56	20	0.05	0.9	0.2	18501	8	9	3	1	2	0.75	0.9	18614	19	3	0	0	NA	1	1	18744	-14	6	4	4	0	0.6	0.6	18842	0	7	0	0	NA	1	1	18896	-1	2	0	0	NA	1	1	18965	8
635311	tfps_pango_lineage_max_lgr	7	56	20	0.01	0.85	0.1	18500	7	11	4	0	4	0.733333	1	18589	-6	4	0	0	NA	1	1	18738	-20	37	1	1	0	0.973684	0.973684	18843	1	12	0	0	NA	1	1	18899	2	10	0	0	NA	1	1	18963	6
635312	tfps_pango_lineage_max_lgr	7	56	20	0.01	0.85	0.15	18500	7	11	4	0	4	0.733333	1	18589	-6	3	0	0	NA	1	1	18738	-20	37	1	1	0	0.973684	0.973684	18843	1	9	0	0	NA	1	1	18899	2	8	0	0	NA	1	1	18963	6
635416	tfps_pango_lineage_max_lgr	7	56	20	0.01	0.9	0.3	18500	7	11	4	0	4	0.733333	1	18589	-6	3	0	0	NA	1	1	18738	-20	36	0	0	NA	1	1	18841	-1	7	0	0	NA	1	1	18899	2	7	0	0	NA	1	1	18965	8
635417	tfps_pango_lineage_max_lgr	7	56	20	0.01	0.9	0.35	18500	7	11	4	0	4	0.733333	1	18589	-6	3	0	0	NA	1	1	18738	-20	29	0	0	NA	1	1	18841	-1	7	0	0	NA	1	1	18899	2	7	0	0	NA	1	1	18965	8
635418	tfps_pango_lineage_max_lgr	7	56	20	0.01	0.9	0.4	18500	7	11	4	0	4	0.733333	1	18589	-6	3	0	0	NA	1	1	18738	-20	27	0	0	NA	1	1	18841	-1	7	0	0	NA	1	1	18899	2	7	0	0	NA	1	1	18965	8
635516	tfps_pango_lineage_max_lgr	7	56	20	0.01	0.95	0.25	18500	7	11	4	0	4	0.733333	1	18589	-6	3	0	0	NA	1	1	18738	-20	36	1	1	0	0.972973	0.972973	18841	-1	12	0	0	NA	1	1	18899	2	7	0	0	NA	1	1	18965	8
635517	tfps_pango_lineage_max_lgr	7	56	20	0.01	0.95	0.3	18500	7	11	4	0	4	0.733333	1	18589	-6	3	0	0	NA	1	1	18738	-20	33	0	0	NA	1	1	18841	-1	10	0	0	NA	1	1	18899	2	7	0	0	NA	1	1	18965	8
635518	tfps_pango_lineage_max_lgr	7	56	20	0.01	0.95	0.35	18500	7	11	4	0	4	0.733333	1	18589	-6	3	0	0	NA	1	1	18738	-20	29	0	0	NA	1	1	18841	-1	8	0	0	NA	1	1	18899	2	7	0	0	NA	1	1	18965	8
635519	tfps_pango_lineage_max_lgr	7	56	20	0.01	0.95	0.4	18500	7	11	4	0	4	0.733333	1	18589	-6	3	0	0	NA	1	1	18738	-20	27	0	0	NA	1	1	18841	-1	8	0	0	NA	1	1	18899	2	7	0	0	NA	1	1	18965	8
635617	tfps_pango_lineage_max_lgr	7	56	20	0.01	1	0.25	18500	7	11	4	0	4	0.733333	1	18589	-6	3	0	0	NA	1	1	18738	-20	34	1	1	0	0.971429	0.971429	18841	-1	12	0	0	NA	1	1	18899	2	7	0	0	NA	1	1	18965	8
635618	tfps_pango_lineage_max_lgr	7	56	20	0.01	1	0.3	18500	7	11	4	0	4	0.733333	1	18589	-6	3	0	0	NA	1	1	18738	-20	31	0	0	NA	1	1	18841	-1	10	0	0	NA	1	1	18899	2	7	0	0	NA	1	1	18965	8
635619	tfps_pango_lineage_max_lgr	7	56	20	0.01	1	0.35	18500	7	11	4	0	4	0.733333	1	18589	-6	3	0	0	NA	1	1	18738	-20	30	0	0	NA	1	1	18841	-1	8	0	0	NA	1	1	18899	2	7	0	0	NA	1	1	18965	8
635620	tfps_pango_lineage_max_lgr	7	56	20	0.01	1	0.4	18500	7	11	4	0	4	0.733333	1	18589	-6	3	0	0	NA	1	1	18738	-20	27	0	0	NA	1	1	18841	-1	8	0	0	NA	1	1	18899	2	7	0	0	NA	1	1	18965	8
635918	tfps_pango_lineage_max_lgr	7	56	20	0.05	0.7	0.15	18500	7	11	5	0	5	0.6875	1	18589	-6	4	0	0	NA	1	1	18734	-24	32	1	1	0	0.969697	0.969697	18847	5	15	0	0	NA	1	1	18899	2	9	0	0	NA	1	1	18963	6
636018	tfps_pango_lineage_max_lgr	7	56	20	0.05	0.75	0.1	18500	7	11	5	0	5	0.6875	1	18589	-6	5	0	0	NA	1	1	18734	-24	34	1	1	0	0.971429	0.971429	18847	5	17	0	0	NA	1	1	18899	2	10	0	0	NA	1	1	18963	6
636019	tfps_pango_lineage_max_lgr	7	56	20	0.05	0.75	0.15	18500	7	11	5	0	5	0.6875	1	18589	-6	4	0	0	NA	1	1	18734	-24	32	1	1	0	0.969697	0.969697	18847	5	15	0	0	NA	1	1	18899	2	9	0	0	NA	1	1	18963	6
636120	tfps_pango_lineage_max_lgr	7	56	20	0.05	0.8	0.15	18500	7	11	5	0	5	0.6875	1	18589	-6	4	0	0	NA	1	1	18734	-24	33	1	1	0	0.970588	0.970588	18847	5	12	0	0	NA	1	1	18899	2	9	0	0	NA	1	1	18963	6
636221	tfps_pango_lineage_max_lgr	7	56	20	0.05	0.85	0.15	18500	7	11	5	0	5	0.6875	1	18589	-6	4	0	0	NA	1	1	18734	-24	37	1	1	0	0.973684	0.973684	18847	5	10	0	0	NA	1	1	18899	2	9	0	0	NA	1	1	18963	6
220674	tfps_lgr_gam_mean	7	56	20	0.05	0.95	0.15	18502	9	8	3	1	2	0.727273	0.888889	18614	19	3	0	0	NA	1	1	18744	-14	5	5	4	1	0.5	0.555556	18842	0	9	0	0	NA	1	1	18896	-1	5	0	0	NA	1	1	18965	8
635313	tfps_pango_lineage_max_lgr	7	56	20	0.01	0.85	0.2	18500	7	11	4	0	4	0.733333	1	18589	-6	3	0	0	NA	1	1	18738	-20	37	1	1	0	0.973684	0.973684	18843	1	9	0	0	NA	1	1	18899	2	8	0	0	NA	1	1	18965	8
635314	tfps_pango_lineage_max_lgr	7	56	20	0.01	0.85	0.25	18500	7	11	4	0	4	0.733333	1	18589	-6	3	0	0	NA	1	1	18738	-20	37	1	1	0	0.973684	0.973684	18843	1	9	0	0	NA	1	1	18899	2	7	0	0	NA	1	1	18965	8
635315	tfps_pango_lineage_max_lgr	7	56	20	0.01	0.85	0.3	18500	7	11	4	0	4	0.733333	1	18589	-6	3	0	0	NA	1	1	18738	-20	35	0	0	NA	1	1	18843	1	9	0	0	NA	1	1	18899	2	7	0	0	NA	1	1	18965	8
635316	tfps_pango_lineage_max_lgr	7	56	20	0.01	0.85	0.35	18500	7	11	4	0	4	0.733333	1	18589	-6	3	0	0	NA	1	1	18738	-20	31	0	0	NA	1	1	18843	1	9	0	0	NA	1	1	18899	2	7	0	0	NA	1	1	18965	8
635713	tfps_pango_lineage_max_lgr	7	56	20	0.05	0.6	0	18500	7	11	5	0	5	0.6875	1	18591	-4	4	0	0	NA	1	1	18734	-24	34	3	3	0	0.918919	0.918919	18847	5	20	0	0	NA	1	1	18899	2	12	0	0	NA	1	1	18963	6
635714	tfps_pango_lineage_max_lgr	7	56	20	0.05	0.6	0.05	18500	7	11	5	0	5	0.6875	1	18591	-4	4	0	0	NA	1	1	18734	-24	32	3	3	0	0.914286	0.914286	18847	5	20	0	0	NA	1	1	18899	2	10	0	0	NA	1	1	18963	6
635715	tfps_pango_lineage_max_lgr	7	56	20	0.05	0.6	0.1	18500	7	11	5	0	5	0.6875	1	18591	-4	4	0	0	NA	1	1	18734	-24	32	1	1	0	0.969697	0.969697	18847	5	16	0	0	NA	1	1	18899	2	10	0	0	NA	1	1	18963	6
635716	tfps_pango_lineage_max_lgr	7	56	20	0.05	0.6	0.15	18500	7	11	5	0	5	0.6875	1	18591	-4	4	0	0	NA	1	1	18734	-24	28	1	1	0	0.965517	0.965517	18847	5	15	0	0	NA	1	1	18899	2	10	0	0	NA	1	1	18963	6
647631	tfps_pango_lineage_max_lgr	7	84	20	0.01	0.95	0.3	18500	7	12	5	0	5	0.705882	1	18589	-6	2	0	0	NA	1	1	18738	-20	37	0	0	NA	1	1	18841	-1	11	0	0	NA	1	1	18897	0	11	0	0	NA	1	1	18969	12
647732	tfps_pango_lineage_max_lgr	7	84	20	0.01	1	0.3	18500	7	13	4	0	4	0.764706	1	18589	-6	2	0	0	NA	1	1	18738	-20	39	0	0	NA	1	1	18841	-1	11	0	0	NA	1	1	18897	0	11	0	0	NA	1	1	18969	12
659901	tfps_pango_lineage_max_lgr	14	56	20	0.05	0.7	0	18502	9	9	4	0	4	0.692308	1	18589	-6	1	0	0	NA	1	1	18734	-24	35	0	0	NA	1	1	18847	5	13	0	0	NA	1	1	18899	2	12	0	0	NA	1	1	18963	6
659980	tfps_pango_lineage_max_lgr	14	56	20	0.05	0.75	0	18502	9	9	4	0	4	0.692308	1	18589	-6	1	0	0	NA	1	1	18734	-24	37	0	0	NA	1	1	18847	5	14	0	0	NA	1	1	18899	2	12	0	0	NA	1	1	18963	6
660060	tfps_pango_lineage_max_lgr	14	56	20	0.05	0.8	0	18502	9	8	4	0	4	0.666667	1	18589	-6	1	0	0	NA	1	1	18734	-24	41	0	0	NA	1	1	18847	5	14	0	0	NA	1	1	18899	2	14	0	0	NA	1	1	18963	6
635009	tfps_pango_lineage_max_lgr	7	56	20	0.01	0.7	0.15	18500	7	11	4	0	4	0.733333	1	18589	-6	4	0	0	NA	1	1	18738	-20	30	1	1	0	0.967742	0.967742	18847	5	11	0	0	NA	1	1	18899	2	10	0	0	NA	1	1	18963	6
635010	tfps_pango_lineage_max_lgr	7	56	20	0.01	0.7	0.2	18500	7	11	4	0	4	0.733333	1	18589	-6	3	0	0	NA	1	1	18738	-20	26	1	1	0	0.962963	0.962963	18847	5	11	0	0	NA	1	1	18899	2	10	0	0	NA	1	1	18963	6
635109	tfps_pango_lineage_max_lgr	7	56	20	0.01	0.75	0.1	18500	7	11	4	0	4	0.733333	1	18589	-6	4	0	0	NA	1	1	18738	-20	32	1	1	0	0.969697	0.969697	18847	5	12	0	0	NA	1	1	18899	2	13	0	0	NA	1	1	18963	6
635110	tfps_pango_lineage_max_lgr	7	56	20	0.01	0.75	0.15	18500	7	11	4	0	4	0.733333	1	18589	-6	4	0	0	NA	1	1	18738	-20	32	1	1	0	0.969697	0.969697	18847	5	11	0	0	NA	1	1	18899	2	10	0	0	NA	1	1	18963	6
635111	tfps_pango_lineage_max_lgr	7	56	20	0.01	0.75	0.2	18500	7	11	4	0	4	0.733333	1	18589	-6	3	0	0	NA	1	1	18738	-20	28	1	1	0	0.965517	0.965517	18847	5	11	0	0	NA	1	1	18899	2	10	0	0	NA	1	1	18963	6
635210	tfps_pango_lineage_max_lgr	7	56	20	0.01	0.8	0.1	18500	7	11	4	0	4	0.733333	1	18589	-6	4	0	0	NA	1	1	18738	-20	35	1	1	0	0.972222	0.972222	18847	5	11	0	0	NA	1	1	18899	2	10	0	0	NA	1	1	18963	6
635211	tfps_pango_lineage_max_lgr	7	56	20	0.01	0.8	0.15	18500	7	11	4	0	4	0.733333	1	18589	-6	3	0	0	NA	1	1	18738	-20	33	1	1	0	0.970588	0.970588	18847	5	10	0	0	NA	1	1	18899	2	10	0	0	NA	1	1	18963	6
635919	tfps_pango_lineage_max_lgr	7	56	20	0.05	0.7	0.2	18500	7	11	5	0	5	0.6875	1	18589	-6	3	0	0	NA	1	1	18738	-20	23	1	1	0	0.958333	0.958333	18847	5	15	0	0	NA	1	1	18899	2	9	0	0	NA	1	1	18963	6
635920	tfps_pango_lineage_max_lgr	7	56	20	0.05	0.7	0.25	18500	7	11	5	0	5	0.6875	1	18589	-6	3	0	0	NA	1	1	18738	-20	21	1	1	0	0.954546	0.954546	18847	5	12	0	0	NA	1	1	18899	2	9	0	0	NA	1	1	18963	6
636020	tfps_pango_lineage_max_lgr	7	56	20	0.05	0.75	0.2	18500	7	11	5	0	5	0.6875	1	18589	-6	4	0	0	NA	1	1	18738	-20	27	1	1	0	0.964286	0.964286	18847	5	15	0	0	NA	1	1	18899	2	9	0	0	NA	1	1	18963	6
636021	tfps_pango_lineage_max_lgr	7	56	20	0.05	0.75	0.25	18500	7	11	5	0	5	0.6875	1	18589	-6	3	0	0	NA	1	1	18738	-20	25	1	1	0	0.961538	0.961538	18847	5	12	0	0	NA	1	1	18899	2	7	0	0	NA	1	1	18963	6
636121	tfps_pango_lineage_max_lgr	7	56	20	0.05	0.8	0.2	18500	7	11	5	0	5	0.6875	1	18589	-6	3	0	0	NA	1	1	18738	-20	30	1	1	0	0.967742	0.967742	18847	5	10	0	0	NA	1	1	18899	2	7	0	0	NA	1	1	18963	6
659820	tfps_pango_lineage_max_lgr	14	56	20	0.05	0.65	0	18502	9	9	4	0	4	0.692308	1	18591	-4	2	0	0	NA	1	1	18734	-24	37	0	0	NA	1	1	18847	5	12	0	0	NA	1	1	18899	2	14	0	0	NA	1	1	18963	6
220675	tfps_lgr_gam_mean	7	56	20	0.05	0.95	0.2	18502	9	6	3	1	2	0.666667	0.857143	18614	19	2	0	0	NA	1	1	18744	-14	5	2	2	0	0.714286	0.714286	18842	0	7	0	0	NA	1	1	18896	-1	4	0	0	NA	1	1	18969	12
634804	tfps_pango_lineage_max_lgr	7	56	20	0.01	0.6	0	18500	7	12	4	0	4	0.75	1	18591	-4	4	0	0	NA	1	1	18738	-20	32	2	2	0	0.941176	0.941176	18847	5	16	0	0	NA	1	1	18899	2	13	0	0	NA	1	1	18963	6
634805	tfps_pango_lineage_max_lgr	7	56	20	0.01	0.6	0.05	18500	7	11	4	0	4	0.733333	1	18591	-4	4	0	0	NA	1	1	18738	-20	28	2	2	0	0.933333	0.933333	18847	5	16	0	0	NA	1	1	18899	2	11	0	0	NA	1	1	18963	6
634806	tfps_pango_lineage_max_lgr	7	56	20	0.01	0.6	0.1	18500	7	11	4	0	4	0.733333	1	18591	-4	4	0	0	NA	1	1	18738	-20	28	1	1	0	0.965517	0.965517	18847	5	14	0	0	NA	1	1	18899	2	11	0	0	NA	1	1	18963	6
634807	tfps_pango_lineage_max_lgr	7	56	20	0.01	0.6	0.15	18500	7	11	4	0	4	0.733333	1	18591	-4	3	0	0	NA	1	1	18738	-20	28	1	1	0	0.965517	0.965517	18847	5	14	0	0	NA	1	1	18899	2	11	0	0	NA	1	1	18963	6
634808	tfps_pango_lineage_max_lgr	7	56	20	0.01	0.6	0.2	18500	7	11	4	0	4	0.733333	1	18591	-4	3	0	0	NA	1	1	18738	-20	26	1	1	0	0.962963	0.962963	18847	5	11	0	0	NA	1	1	18899	2	11	0	0	NA	1	1	18963	6
634809	tfps_pango_lineage_max_lgr	7	56	20	0.01	0.6	0.25	18500	7	11	4	0	4	0.733333	1	18591	-4	2	0	0	NA	1	1	18738	-20	26	1	1	0	0.962963	0.962963	18847	5	10	0	0	NA	1	1	18899	2	10	0	0	NA	1	1	18963	6
634810	tfps_pango_lineage_max_lgr	7	56	20	0.01	0.6	0.3	18500	7	11	4	0	4	0.733333	1	18591	-4	2	0	0	NA	1	1	18738	-20	23	1	1	0	0.958333	0.958333	18847	5	10	0	0	NA	1	1	18899	2	10	0	0	NA	1	1	18963	6
634909	tfps_pango_lineage_max_lgr	7	56	20	0.01	0.65	0.2	18500	7	12	3	0	3	0.8	1	18591	-4	2	0	0	NA	1	1	18738	-20	28	1	1	0	0.965517	0.965517	18847	5	10	0	0	NA	1	1	18899	2	10	0	0	NA	1	1	18963	6
634910	tfps_pango_lineage_max_lgr	7	56	20	0.01	0.65	0.25	18500	7	12	3	0	3	0.8	1	18591	-4	2	0	0	NA	1	1	18738	-20	26	1	1	0	0.962963	0.962963	18847	5	10	0	0	NA	1	1	18899	2	10	0	0	NA	1	1	18963	6
635011	tfps_pango_lineage_max_lgr	7	56	20	0.01	0.7	0.25	18500	7	11	4	0	4	0.733333	1	18589	-6	3	0	0	NA	1	1	18738	-20	22	1	1	0	0.956522	0.956522	18847	5	8	0	0	NA	1	1	18899	2	8	0	0	NA	1	1	18965	8
635012	tfps_pango_lineage_max_lgr	7	56	20	0.01	0.7	0.3	18500	7	11	4	0	4	0.733333	1	18589	-6	3	0	0	NA	1	1	18738	-20	22	1	1	0	0.956522	0.956522	18847	5	8	0	0	NA	1	1	18899	2	7	0	0	NA	1	1	18965	8
635013	tfps_pango_lineage_max_lgr	7	56	20	0.01	0.7	0.35	18500	7	11	4	0	4	0.733333	1	18589	-6	3	0	0	NA	1	1	18738	-20	22	0	0	NA	1	1	18847	5	8	0	0	NA	1	1	18899	2	7	0	0	NA	1	1	18965	8
635014	tfps_pango_lineage_max_lgr	7	56	20	0.01	0.7	0.4	18500	7	11	4	0	4	0.733333	1	18589	-6	3	0	0	NA	1	1	18738	-20	22	0	0	NA	1	1	18847	5	8	0	0	NA	1	1	18899	2	7	0	0	NA	1	1	18965	8
635015	tfps_pango_lineage_max_lgr	7	56	20	0.01	0.7	0.45	18500	7	10	4	0	4	0.714286	1	18589	-6	3	0	0	NA	1	1	18738	-20	22	0	0	NA	1	1	18847	5	8	0	0	NA	1	1	18899	2	7	0	0	NA	1	1	18965	8
635112	tfps_pango_lineage_max_lgr	7	56	20	0.01	0.75	0.25	18500	7	11	4	0	4	0.733333	1	18589	-6	3	0	0	NA	1	1	18738	-20	26	1	1	0	0.962963	0.962963	18847	5	8	0	0	NA	1	1	18899	2	8	0	0	NA	1	1	18965	8
635113	tfps_pango_lineage_max_lgr	7	56	20	0.01	0.75	0.3	18500	7	11	4	0	4	0.733333	1	18589	-6	3	0	0	NA	1	1	18738	-20	26	1	1	0	0.962963	0.962963	18847	5	8	0	0	NA	1	1	18899	2	7	0	0	NA	1	1	18965	8
635212	tfps_pango_lineage_max_lgr	7	56	20	0.01	0.8	0.2	18500	7	11	4	0	4	0.733333	1	18589	-6	3	0	0	NA	1	1	18738	-20	31	1	1	0	0.96875	0.96875	18847	5	8	0	0	NA	1	1	18899	2	8	0	0	NA	1	1	18965	8
635213	tfps_pango_lineage_max_lgr	7	56	20	0.01	0.8	0.25	18500	7	11	4	0	4	0.733333	1	18589	-6	3	0	0	NA	1	1	18738	-20	31	1	1	0	0.96875	0.96875	18847	5	8	0	0	NA	1	1	18899	2	7	0	0	NA	1	1	18965	8
635717	tfps_pango_lineage_max_lgr	7	56	20	0.05	0.6	0.2	18500	7	11	5	0	5	0.6875	1	18591	-4	3	0	0	NA	1	1	18738	-20	27	1	1	0	0.964286	0.964286	18847	5	14	0	0	NA	1	1	18899	2	10	0	0	NA	1	1	18963	6
635718	tfps_pango_lineage_max_lgr	7	56	20	0.05	0.6	0.25	18500	7	11	5	0	5	0.6875	1	18591	-4	2	0	0	NA	1	1	18738	-20	24	1	1	0	0.96	0.96	18847	5	14	0	0	NA	1	1	18899	2	9	0	0	NA	1	1	18963	6
635719	tfps_pango_lineage_max_lgr	7	56	20	0.05	0.6	0.3	18500	7	11	5	0	5	0.6875	1	18591	-4	2	0	0	NA	1	1	18738	-20	20	1	1	0	0.952381	0.952381	18847	5	13	0	0	NA	1	1	18899	2	9	0	0	NA	1	1	18963	6
635818	tfps_pango_lineage_max_lgr	7	56	20	0.05	0.65	0.2	18500	7	12	4	0	4	0.75	1	18591	-4	3	0	0	NA	1	1	18738	-20	25	1	1	0	0.961538	0.961538	18847	5	14	0	0	NA	1	1	18899	2	9	0	0	NA	1	1	18963	6
635819	tfps_pango_lineage_max_lgr	7	56	20	0.05	0.65	0.25	18500	7	12	4	0	4	0.75	1	18591	-4	2	0	0	NA	1	1	18738	-20	23	1	1	0	0.958333	0.958333	18847	5	14	0	0	NA	1	1	18899	2	9	0	0	NA	1	1	18963	6
635820	tfps_pango_lineage_max_lgr	7	56	20	0.05	0.65	0.3	18500	7	12	4	0	4	0.75	1	18591	-4	2	0	0	NA	1	1	18738	-20	21	1	1	0	0.954546	0.954546	18847	5	12	0	0	NA	1	1	18899	2	7	0	0	NA	1	1	18963	6
635921	tfps_pango_lineage_max_lgr	7	56	20	0.05	0.7	0.3	18500	7	11	5	0	5	0.6875	1	18589	-6	3	0	0	NA	1	1	18738	-20	21	1	1	0	0.954546	0.954546	18847	5	12	0	0	NA	1	1	18899	2	7	0	0	NA	1	1	18965	8
635922	tfps_pango_lineage_max_lgr	7	56	20	0.05	0.7	0.35	18500	7	10	5	0	5	0.666667	1	18589	-6	3	0	0	NA	1	1	18738	-20	21	0	0	NA	1	1	18847	5	12	0	0	NA	1	1	18899	2	6	0	0	NA	1	1	18965	8
635923	tfps_pango_lineage_max_lgr	7	56	20	0.05	0.7	0.4	18500	7	10	5	0	5	0.666667	1	18589	-6	3	0	0	NA	1	1	18738	-20	21	0	0	NA	1	1	18847	5	12	0	0	NA	1	1	18899	2	6	0	0	NA	1	1	18965	8
635924	tfps_pango_lineage_max_lgr	7	56	20	0.05	0.7	0.45	18500	7	10	4	0	4	0.714286	1	18589	-6	3	0	0	NA	1	1	18738	-20	20	0	0	NA	1	1	18847	5	9	0	0	NA	1	1	18899	2	5	0	0	NA	1	1	18965	8
636022	tfps_pango_lineage_max_lgr	7	56	20	0.05	0.75	0.3	18500	7	11	5	0	5	0.6875	1	18589	-6	3	0	0	NA	1	1	18738	-20	25	0	0	NA	1	1	18847	5	12	0	0	NA	1	1	18899	2	7	0	0	NA	1	1	18965	8
636023	tfps_pango_lineage_max_lgr	7	56	20	0.05	0.75	0.35	18500	7	10	5	0	5	0.666667	1	18589	-6	3	0	0	NA	1	1	18738	-20	25	0	0	NA	1	1	18847	5	12	0	0	NA	1	1	18899	2	6	0	0	NA	1	1	18965	8
636024	tfps_pango_lineage_max_lgr	7	56	20	0.05	0.75	0.4	18500	7	10	5	0	5	0.666667	1	18589	-6	3	0	0	NA	1	1	18738	-20	24	0	0	NA	1	1	18847	5	12	0	0	NA	1	1	18899	2	6	0	0	NA	1	1	18965	8
636025	tfps_pango_lineage_max_lgr	7	56	20	0.05	0.75	0.45	18500	7	10	5	0	5	0.666667	1	18589	-6	3	0	0	NA	1	1	18738	-20	24	0	0	NA	1	1	18847	5	9	0	0	NA	1	1	18899	2	5	0	0	NA	1	1	18965	8
636122	tfps_pango_lineage_max_lgr	7	56	20	0.05	0.8	0.25	18500	7	11	5	0	5	0.6875	1	18589	-6	3	0	0	NA	1	1	18738	-20	30	1	1	0	0.967742	0.967742	18847	5	10	0	0	NA	1	1	18899	2	7	0	0	NA	1	1	18965	8
636123	tfps_pango_lineage_max_lgr	7	56	20	0.05	0.8	0.3	18500	7	11	5	0	5	0.6875	1	18589	-6	3	0	0	NA	1	1	18738	-20	28	0	0	NA	1	1	18847	5	10	0	0	NA	1	1	18899	2	6	0	0	NA	1	1	18965	8
636124	tfps_pango_lineage_max_lgr	7	56	20	0.05	0.8	0.35	18500	7	10	5	0	5	0.666667	1	18589	-6	3	0	0	NA	1	1	18738	-20	27	0	0	NA	1	1	18847	5	10	0	0	NA	1	1	18899	2	6	0	0	NA	1	1	18965	8
636125	tfps_pango_lineage_max_lgr	7	56	20	0.05	0.8	0.4	18500	7	10	5	0	5	0.666667	1	18589	-6	3	0	0	NA	1	1	18738	-20	25	0	0	NA	1	1	18847	5	7	0	0	NA	1	1	18899	2	5	0	0	NA	1	1	18965	8
636222	tfps_pango_lineage_max_lgr	7	56	20	0.05	0.85	0.2	18500	7	11	5	0	5	0.6875	1	18589	-6	3	0	0	NA	1	1	18738	-20	36	1	1	0	0.972973	0.972973	18847	5	10	0	0	NA	1	1	18899	2	7	0	0	NA	1	1	18965	8
636223	tfps_pango_lineage_max_lgr	7	56	20	0.05	0.85	0.25	18500	7	11	5	0	5	0.6875	1	18589	-6	3	0	0	NA	1	1	18738	-20	36	1	1	0	0.972973	0.972973	18847	5	10	0	0	NA	1	1	18899	2	7	0	0	NA	1	1	18965	8
636224	tfps_pango_lineage_max_lgr	7	56	20	0.05	0.85	0.3	18500	7	11	5	0	5	0.6875	1	18589	-6	3	0	0	NA	1	1	18738	-20	36	0	0	NA	1	1	18847	5	10	0	0	NA	1	1	18899	2	6	0	0	NA	1	1	18965	8
636225	tfps_pango_lineage_max_lgr	7	56	20	0.05	0.85	0.35	18500	7	10	5	0	5	0.666667	1	18589	-6	3	0	0	NA	1	1	18738	-20	30	0	0	NA	1	1	18847	5	10	0	0	NA	1	1	18899	2	6	0	0	NA	1	1	18965	8
636226	tfps_pango_lineage_max_lgr	7	56	20	0.05	0.85	0.4	18500	7	10	5	0	5	0.666667	1	18589	-6	3	0	0	NA	1	1	18738	-20	25	0	0	NA	1	1	18847	5	6	0	0	NA	1	1	18899	2	5	0	0	NA	1	1	18965	8
636325	tfps_pango_lineage_max_lgr	7	56	20	0.05	0.9	0.3	18500	7	11	5	0	5	0.6875	1	18589	-6	3	0	0	NA	1	1	18738	-20	31	0	0	NA	1	1	18847	5	10	0	0	NA	1	1	18899	2	6	0	0	NA	1	1	18965	8
636326	tfps_pango_lineage_max_lgr	7	56	20	0.05	0.9	0.35	18500	7	10	5	0	5	0.666667	1	18589	-6	3	0	0	NA	1	1	18738	-20	28	0	0	NA	1	1	18847	5	7	0	0	NA	1	1	18899	2	6	0	0	NA	1	1	18965	8
636426	tfps_pango_lineage_max_lgr	7	56	20	0.05	0.95	0.3	18500	7	11	5	0	5	0.6875	1	18589	-6	3	0	0	NA	1	1	18738	-20	31	0	0	NA	1	1	18847	5	11	0	0	NA	1	1	18899	2	6	0	0	NA	1	1	18965	8
636427	tfps_pango_lineage_max_lgr	7	56	20	0.05	0.95	0.35	18500	7	10	5	0	5	0.666667	1	18589	-6	3	0	0	NA	1	1	18738	-20	27	0	0	NA	1	1	18847	5	8	0	0	NA	1	1	18899	2	5	0	0	NA	1	1	18965	8
636824	tfps_pango_lineage_max_lgr	7	56	20	10000	0.7	0	18500	7	13	3	0	3	0.8125	1	18589	-6	2	0	0	NA	1	1	18738	-20	34	2	2	0	0.944444	0.944444	18849	7	16	0	0	NA	1	1	18899	2	13	0	0	NA	1	1	18963	6
636825	tfps_pango_lineage_max_lgr	7	56	20	10000	0.7	0.05	18500	7	13	3	0	3	0.8125	1	18589	-6	2	0	0	NA	1	1	18738	-20	34	2	2	0	0.944444	0.944444	18849	7	16	0	0	NA	1	1	18899	2	13	0	0	NA	1	1	18963	6
636826	tfps_pango_lineage_max_lgr	7	56	20	10000	0.7	0.1	18500	7	13	3	0	3	0.8125	1	18589	-6	2	0	0	NA	1	1	18738	-20	29	2	2	0	0.935484	0.935484	18849	7	14	0	0	NA	1	1	18899	2	13	0	0	NA	1	1	18963	6
636827	tfps_pango_lineage_max_lgr	7	56	20	10000	0.7	0.15	18500	7	13	3	0	3	0.8125	1	18589	-6	2	0	0	NA	1	1	18738	-20	28	2	2	0	0.933333	0.933333	18849	7	12	0	0	NA	1	1	18899	2	12	0	0	NA	1	1	18963	6
636828	tfps_pango_lineage_max_lgr	7	56	20	10000	0.7	0.2	18500	7	13	3	0	3	0.8125	1	18589	-6	2	0	0	NA	1	1	18738	-20	27	1	1	0	0.964286	0.964286	18849	7	12	0	0	NA	1	1	18899	2	12	0	0	NA	1	1	18963	6
636829	tfps_pango_lineage_max_lgr	7	56	20	10000	0.7	0.25	18500	7	13	3	0	3	0.8125	1	18589	-6	1	0	0	NA	1	1	18738	-20	27	1	1	0	0.964286	0.964286	18849	7	11	0	0	NA	1	1	18899	2	12	0	0	NA	1	1	18963	6
636830	tfps_pango_lineage_max_lgr	7	56	20	10000	0.7	0.3	18500	7	13	3	0	3	0.8125	1	18589	-6	1	0	0	NA	1	1	18738	-20	27	1	1	0	0.964286	0.964286	18849	7	11	0	0	NA	1	1	18899	2	10	0	0	NA	1	1	18963	6
636831	tfps_pango_lineage_max_lgr	7	56	20	10000	0.7	0.35	18500	7	12	3	0	3	0.8	1	18589	-6	1	0	0	NA	1	1	18738	-20	21	1	1	0	0.954546	0.954546	18849	7	10	0	0	NA	1	1	18899	2	9	0	0	NA	1	1	18963	6
636832	tfps_pango_lineage_max_lgr	7	56	20	10000	0.7	0.4	18500	7	12	3	0	3	0.8	1	18589	-6	1	0	0	NA	1	1	18738	-20	21	1	1	0	0.954546	0.954546	18849	7	8	0	0	NA	1	1	18899	2	7	0	0	NA	1	1	18963	6
636925	tfps_pango_lineage_max_lgr	7	56	20	10000	0.75	0	18500	7	13	3	0	3	0.8125	1	18589	-6	2	0	0	NA	1	1	18738	-20	37	2	2	0	0.948718	0.948718	18849	7	16	0	0	NA	1	1	18899	2	13	0	0	NA	1	1	18963	6
636926	tfps_pango_lineage_max_lgr	7	56	20	10000	0.75	0.05	18500	7	13	3	0	3	0.8125	1	18589	-6	2	0	0	NA	1	1	18738	-20	35	2	2	0	0.945946	0.945946	18849	7	16	0	0	NA	1	1	18899	2	13	0	0	NA	1	1	18963	6
636927	tfps_pango_lineage_max_lgr	7	56	20	10000	0.75	0.1	18500	7	13	3	0	3	0.8125	1	18589	-6	2	0	0	NA	1	1	18738	-20	32	1	1	0	0.969697	0.969697	18849	7	14	0	0	NA	1	1	18899	2	12	0	0	NA	1	1	18963	6
636928	tfps_pango_lineage_max_lgr	7	56	20	10000	0.75	0.15	18500	7	13	3	0	3	0.8125	1	18589	-6	2	0	0	NA	1	1	18738	-20	31	1	1	0	0.96875	0.96875	18849	7	12	0	0	NA	1	1	18899	2	12	0	0	NA	1	1	18963	6
636929	tfps_pango_lineage_max_lgr	7	56	20	10000	0.75	0.2	18500	7	13	3	0	3	0.8125	1	18589	-6	2	0	0	NA	1	1	18738	-20	30	1	1	0	0.967742	0.967742	18849	7	12	0	0	NA	1	1	18899	2	12	0	0	NA	1	1	18963	6
636930	tfps_pango_lineage_max_lgr	7	56	20	10000	0.75	0.25	18500	7	13	3	0	3	0.8125	1	18589	-6	2	0	0	NA	1	1	18738	-20	28	1	1	0	0.965517	0.965517	18849	7	11	0	0	NA	1	1	18899	2	10	0	0	NA	1	1	18963	6
636931	tfps_pango_lineage_max_lgr	7	56	20	10000	0.75	0.3	18500	7	13	3	0	3	0.8125	1	18589	-6	1	0	0	NA	1	1	18738	-20	24	1	1	0	0.96	0.96	18849	7	11	0	0	NA	1	1	18899	2	10	0	0	NA	1	1	18963	6
636932	tfps_pango_lineage_max_lgr	7	56	20	10000	0.75	0.35	18500	7	12	3	0	3	0.8	1	18589	-6	1	0	0	NA	1	1	18738	-20	24	0	0	NA	1	1	18849	7	10	0	0	NA	1	1	18899	2	9	0	0	NA	1	1	18963	6
636933	tfps_pango_lineage_max_lgr	7	56	20	10000	0.75	0.4	18500	7	12	3	0	3	0.8	1	18589	-6	1	0	0	NA	1	1	18738	-20	24	0	0	NA	1	1	18849	7	8	0	0	NA	1	1	18899	2	7	0	0	NA	1	1	18963	6
637032	tfps_pango_lineage_max_lgr	7	56	20	10000	0.8	0.3	18500	7	13	3	0	3	0.8125	1	18589	-6	1	0	0	NA	1	1	18738	-20	31	1	1	0	0.96875	0.96875	18849	7	8	0	0	NA	1	1	18899	2	7	0	0	NA	1	1	18963	6
637132	tfps_pango_lineage_max_lgr	7	56	20	10000	0.85	0.25	18500	7	13	3	0	3	0.8125	1	18589	-6	1	0	0	NA	1	1	18738	-20	37	1	1	0	0.973684	0.973684	18849	7	8	0	0	NA	1	1	18899	2	7	0	0	NA	1	1	18963	6
637133	tfps_pango_lineage_max_lgr	7	56	20	10000	0.85	0.3	18500	7	13	3	0	3	0.8125	1	18589	-6	1	0	0	NA	1	1	18738	-20	37	1	1	0	0.973684	0.973684	18849	7	8	0	0	NA	1	1	18899	2	5	0	0	NA	1	1	18963	6
648026	tfps_pango_lineage_max_lgr	7	84	20	0.05	0.7	0.15	18500	7	12	4	0	4	0.75	1	18589	-6	2	0	0	NA	1	1	18738	-20	37	2	1	1	0.948718	0.973684	18849	7	11	0	0	NA	1	1	18897	0	16	0	0	NA	1	1	18965	8
648027	tfps_pango_lineage_max_lgr	7	84	20	0.05	0.7	0.2	18500	7	12	4	0	4	0.75	1	18589	-6	2	0	0	NA	1	1	18738	-20	33	2	1	1	0.942857	0.970588	18849	7	11	0	0	NA	1	1	18897	0	14	0	0	NA	1	1	18965	8
648127	tfps_pango_lineage_max_lgr	7	84	20	0.05	0.75	0.15	18500	7	12	4	0	4	0.75	1	18589	-6	2	0	0	NA	1	1	18738	-20	36	2	2	0	0.947368	0.947368	18849	7	11	0	0	NA	1	1	18897	0	15	0	0	NA	1	1	18965	8
648128	tfps_pango_lineage_max_lgr	7	84	20	0.05	0.75	0.2	18500	7	12	4	0	4	0.75	1	18589	-6	2	0	0	NA	1	1	18738	-20	34	1	1	0	0.971429	0.971429	18849	7	11	0	0	NA	1	1	18897	0	12	0	0	NA	1	1	18965	8
648228	tfps_pango_lineage_max_lgr	7	84	20	0.05	0.8	0.15	18500	7	12	4	0	4	0.75	1	18589	-6	2	0	0	NA	1	1	18738	-20	38	2	2	0	0.95	0.95	18849	7	11	0	0	NA	1	1	18897	0	15	0	0	NA	1	1	18965	8
659902	tfps_pango_lineage_max_lgr	14	56	20	0.05	0.7	0.05	18502	9	9	4	0	4	0.692308	1	18589	-6	1	0	0	NA	1	1	18738	-20	32	0	0	NA	1	1	18847	5	13	0	0	NA	1	1	18899	2	12	0	0	NA	1	1	18963	6
659981	tfps_pango_lineage_max_lgr	14	56	20	0.05	0.75	0.05	18502	9	9	4	0	4	0.692308	1	18589	-6	1	0	0	NA	1	1	18738	-20	34	0	0	NA	1	1	18847	5	14	0	0	NA	1	1	18899	2	12	0	0	NA	1	1	18963	6
660061	tfps_pango_lineage_max_lgr	14	56	20	0.05	0.8	0.05	18502	9	8	2	0	2	0.8	1	18589	-6	1	0	0	NA	1	1	18738	-20	36	0	0	NA	1	1	18847	5	14	0	0	NA	1	1	18899	2	12	0	0	NA	1	1	18963	6
634811	tfps_pango_lineage_max_lgr	7	56	20	0.01	0.6	0.35	18500	7	11	4	0	4	0.733333	1	18591	-4	2	0	0	NA	1	1	18738	-20	21	0	0	NA	1	1	18847	5	9	0	0	NA	1	1	18899	2	8	0	0	NA	1	1	18965	8
634812	tfps_pango_lineage_max_lgr	7	56	20	0.01	0.6	0.4	18500	7	11	4	0	4	0.733333	1	18591	-4	2	0	0	NA	1	1	18738	-20	21	0	0	NA	1	1	18847	5	8	0	0	NA	1	1	18899	2	7	0	0	NA	1	1	18965	8
634813	tfps_pango_lineage_max_lgr	7	56	20	0.01	0.6	0.45	18500	7	10	4	0	4	0.714286	1	18591	-4	2	0	0	NA	1	1	18738	-20	21	0	0	NA	1	1	18847	5	8	0	0	NA	1	1	18899	2	7	0	0	NA	1	1	18965	8
634814	tfps_pango_lineage_max_lgr	7	56	20	0.01	0.6	0.5	18500	7	10	4	0	4	0.714286	1	18591	-4	2	0	0	NA	1	1	18738	-20	21	0	0	NA	1	1	18847	5	8	0	0	NA	1	1	18899	2	7	0	0	NA	1	1	18965	8
634815	tfps_pango_lineage_max_lgr	7	56	20	0.01	0.6	0.55	18500	7	9	4	0	4	0.692308	1	18591	-4	2	0	0	NA	1	1	18738	-20	20	0	0	NA	1	1	18847	5	7	0	0	NA	1	1	18899	2	7	0	0	NA	1	1	18965	8
634911	tfps_pango_lineage_max_lgr	7	56	20	0.01	0.65	0.3	18500	7	12	3	0	3	0.8	1	18591	-4	2	0	0	NA	1	1	18738	-20	22	1	1	0	0.956522	0.956522	18847	5	9	0	0	NA	1	1	18899	2	8	0	0	NA	1	1	18965	8
634912	tfps_pango_lineage_max_lgr	7	56	20	0.01	0.65	0.35	18500	7	12	3	0	3	0.8	1	18591	-4	2	0	0	NA	1	1	18738	-20	22	0	0	NA	1	1	18847	5	8	0	0	NA	1	1	18899	2	8	0	0	NA	1	1	18965	8
634913	tfps_pango_lineage_max_lgr	7	56	20	0.01	0.65	0.4	18500	7	12	3	0	3	0.8	1	18591	-4	2	0	0	NA	1	1	18738	-20	22	0	0	NA	1	1	18847	5	8	0	0	NA	1	1	18899	2	7	0	0	NA	1	1	18965	8
634914	tfps_pango_lineage_max_lgr	7	56	20	0.01	0.65	0.45	18500	7	11	3	0	3	0.785714	1	18591	-4	2	0	0	NA	1	1	18738	-20	22	0	0	NA	1	1	18847	5	8	0	0	NA	1	1	18899	2	7	0	0	NA	1	1	18965	8
634915	tfps_pango_lineage_max_lgr	7	56	20	0.01	0.65	0.5	18500	7	11	3	0	3	0.785714	1	18591	-4	2	0	0	NA	1	1	18738	-20	21	0	0	NA	1	1	18847	5	8	0	0	NA	1	1	18899	2	7	0	0	NA	1	1	18965	8
634916	tfps_pango_lineage_max_lgr	7	56	20	0.01	0.65	0.55	18500	7	10	3	0	3	0.769231	1	18591	-4	2	0	0	NA	1	1	18738	-20	20	0	0	NA	1	1	18847	5	7	0	0	NA	1	1	18899	2	7	0	0	NA	1	1	18965	8
635114	tfps_pango_lineage_max_lgr	7	56	20	0.01	0.75	0.35	18500	7	11	4	0	4	0.733333	1	18589	-6	3	0	0	NA	1	1	18738	-20	26	0	0	NA	1	1	18847	5	8	0	0	NA	1	1	18901	4	5	0	0	NA	1	1	18965	8
635115	tfps_pango_lineage_max_lgr	7	56	20	0.01	0.75	0.4	18500	7	11	4	0	4	0.733333	1	18589	-6	3	0	0	NA	1	1	18738	-20	26	0	0	NA	1	1	18847	5	8	0	0	NA	1	1	18901	4	5	0	0	NA	1	1	18965	8
635116	tfps_pango_lineage_max_lgr	7	56	20	0.01	0.75	0.45	18500	7	11	4	0	4	0.733333	1	18589	-6	3	0	0	NA	1	1	18738	-20	25	0	0	NA	1	1	18847	5	8	0	0	NA	1	1	18901	4	5	0	0	NA	1	1	18965	8
635214	tfps_pango_lineage_max_lgr	7	56	20	0.01	0.8	0.3	18500	7	11	4	0	4	0.733333	1	18589	-6	3	0	0	NA	1	1	18738	-20	31	1	1	0	0.96875	0.96875	18847	5	8	0	0	NA	1	1	18901	4	5	0	0	NA	1	1	18965	8
635215	tfps_pango_lineage_max_lgr	7	56	20	0.01	0.8	0.35	18500	7	11	4	0	4	0.733333	1	18589	-6	3	0	0	NA	1	1	18738	-20	29	0	0	NA	1	1	18847	5	8	0	0	NA	1	1	18901	4	5	0	0	NA	1	1	18965	8
635216	tfps_pango_lineage_max_lgr	7	56	20	0.01	0.8	0.4	18500	7	11	4	0	4	0.733333	1	18589	-6	3	0	0	NA	1	1	18738	-20	27	0	0	NA	1	1	18847	5	7	0	0	NA	1	1	18901	4	5	0	0	NA	1	1	18965	8
635720	tfps_pango_lineage_max_lgr	7	56	20	0.05	0.6	0.35	18500	7	10	5	0	5	0.666667	1	18591	-4	2	0	0	NA	1	1	18738	-20	20	0	0	NA	1	1	18847	5	12	0	0	NA	1	1	18899	2	7	0	0	NA	1	1	18965	8
635721	tfps_pango_lineage_max_lgr	7	56	20	0.05	0.6	0.4	18500	7	10	5	0	5	0.666667	1	18591	-4	2	0	0	NA	1	1	18738	-20	20	0	0	NA	1	1	18847	5	12	0	0	NA	1	1	18899	2	6	0	0	NA	1	1	18965	8
635722	tfps_pango_lineage_max_lgr	7	56	20	0.05	0.6	0.45	18500	7	10	4	0	4	0.714286	1	18591	-4	2	0	0	NA	1	1	18738	-20	20	0	0	NA	1	1	18847	5	12	0	0	NA	1	1	18899	2	6	0	0	NA	1	1	18965	8
635723	tfps_pango_lineage_max_lgr	7	56	20	0.05	0.6	0.5	18500	7	10	4	0	4	0.714286	1	18591	-4	2	0	0	NA	1	1	18738	-20	20	0	0	NA	1	1	18847	5	12	0	0	NA	1	1	18899	2	6	0	0	NA	1	1	18965	8
635724	tfps_pango_lineage_max_lgr	7	56	20	0.05	0.6	0.55	18500	7	9	4	0	4	0.692308	1	18591	-4	2	0	0	NA	1	1	18738	-20	17	0	0	NA	1	1	18847	5	8	0	0	NA	1	1	18899	2	5	0	0	NA	1	1	18965	8
635821	tfps_pango_lineage_max_lgr	7	56	20	0.05	0.65	0.35	18500	7	11	4	0	4	0.733333	1	18591	-4	2	0	0	NA	1	1	18738	-20	21	0	0	NA	1	1	18847	5	12	0	0	NA	1	1	18899	2	7	0	0	NA	1	1	18965	8
635822	tfps_pango_lineage_max_lgr	7	56	20	0.05	0.65	0.4	18500	7	11	4	0	4	0.733333	1	18591	-4	2	0	0	NA	1	1	18738	-20	21	0	0	NA	1	1	18847	5	12	0	0	NA	1	1	18899	2	6	0	0	NA	1	1	18965	8
635823	tfps_pango_lineage_max_lgr	7	56	20	0.05	0.65	0.45	18500	7	11	3	0	3	0.785714	1	18591	-4	2	0	0	NA	1	1	18738	-20	20	0	0	NA	1	1	18847	5	12	0	0	NA	1	1	18899	2	6	0	0	NA	1	1	18965	8
635824	tfps_pango_lineage_max_lgr	7	56	20	0.05	0.65	0.5	18500	7	11	3	0	3	0.785714	1	18591	-4	2	0	0	NA	1	1	18738	-20	20	0	0	NA	1	1	18847	5	9	0	0	NA	1	1	18899	2	5	0	0	NA	1	1	18965	8
636833	tfps_pango_lineage_max_lgr	7	56	20	10000	0.7	0.45	18500	7	11	3	0	3	0.785714	1	18589	-6	1	0	0	NA	1	1	18738	-20	21	0	0	NA	1	1	18849	7	8	0	0	NA	1	1	18899	2	5	0	0	NA	1	1	18965	8
636834	tfps_pango_lineage_max_lgr	7	56	20	10000	0.7	0.5	18500	7	11	3	0	3	0.785714	1	18589	-6	1	0	0	NA	1	1	18738	-20	21	0	0	NA	1	1	18849	7	8	0	0	NA	1	1	18899	2	5	0	0	NA	1	1	18965	8
636934	tfps_pango_lineage_max_lgr	7	56	20	10000	0.75	0.45	18500	7	12	3	0	3	0.8	1	18589	-6	1	0	0	NA	1	1	18738	-20	24	0	0	NA	1	1	18849	7	8	0	0	NA	1	1	18899	2	5	0	0	NA	1	1	18965	8
636935	tfps_pango_lineage_max_lgr	7	56	20	10000	0.75	0.5	18500	7	11	3	0	3	0.785714	1	18589	-6	1	0	0	NA	1	1	18738	-20	23	0	0	NA	1	1	18849	7	8	0	0	NA	1	1	18899	2	4	0	0	NA	1	1	18965	8
637033	tfps_pango_lineage_max_lgr	7	56	20	10000	0.8	0.35	18500	7	12	3	0	3	0.8	1	18589	-6	1	0	0	NA	1	1	18738	-20	30	0	0	NA	1	1	18849	7	8	0	0	NA	1	1	18899	2	5	0	0	NA	1	1	18965	8
637034	tfps_pango_lineage_max_lgr	7	56	20	10000	0.8	0.4	18500	7	12	3	0	3	0.8	1	18589	-6	1	0	0	NA	1	1	18738	-20	30	0	0	NA	1	1	18849	7	8	0	0	NA	1	1	18899	2	4	0	0	NA	1	1	18965	8
637035	tfps_pango_lineage_max_lgr	7	56	20	10000	0.8	0.45	18500	7	11	3	0	3	0.785714	1	18589	-6	1	0	0	NA	1	1	18738	-20	28	0	0	NA	1	1	18849	7	8	0	0	NA	1	1	18899	2	4	0	0	NA	1	1	18965	8
637134	tfps_pango_lineage_max_lgr	7	56	20	10000	0.85	0.35	18500	7	12	3	0	3	0.8	1	18589	-6	1	0	0	NA	1	1	18738	-20	36	0	0	NA	1	1	18849	7	8	0	0	NA	1	1	18899	2	5	0	0	NA	1	1	18965	8
637135	tfps_pango_lineage_max_lgr	7	56	20	10000	0.85	0.4	18500	7	12	3	0	3	0.8	1	18589	-6	1	0	0	NA	1	1	18738	-20	32	0	0	NA	1	1	18849	7	8	0	0	NA	1	1	18899	2	4	0	0	NA	1	1	18965	8
637437	tfps_pango_lineage_max_lgr	7	56	20	10000	1	0.35	18500	7	13	2	0	2	0.866667	1	18589	-6	1	0	0	NA	1	1	18738	-20	24	0	0	NA	1	1	18849	7	9	0	0	NA	1	1	18899	2	5	0	0	NA	1	1	18965	8
646924	tfps_pango_lineage_max_lgr	7	84	20	0.01	0.6	0	18500	7	13	5	0	5	0.722222	1	18589	-6	2	0	0	NA	1	1	18738	-20	44	3	2	1	0.93617	0.956522	18849	7	13	0	0	NA	1	1	18899	2	16	0	0	NA	1	1	18965	8
646925	tfps_pango_lineage_max_lgr	7	84	20	0.01	0.6	0.05	18500	7	11	5	0	5	0.6875	1	18589	-6	2	0	0	NA	1	1	18738	-20	40	2	1	1	0.952381	0.97561	18849	7	13	0	0	NA	1	1	18899	2	16	0	0	NA	1	1	18965	8
646926	tfps_pango_lineage_max_lgr	7	84	20	0.01	0.6	0.1	18500	7	11	5	0	5	0.6875	1	18589	-6	2	0	0	NA	1	1	18738	-20	38	2	1	1	0.95	0.974359	18849	7	13	0	0	NA	1	1	18899	2	16	0	0	NA	1	1	18965	8
646927	tfps_pango_lineage_max_lgr	7	84	20	0.01	0.6	0.15	18500	7	11	5	0	5	0.6875	1	18589	-6	2	0	0	NA	1	1	18738	-20	32	2	1	1	0.941176	0.969697	18849	7	13	0	0	NA	1	1	18899	2	16	0	0	NA	1	1	18965	8
646928	tfps_pango_lineage_max_lgr	7	84	20	0.01	0.6	0.2	18500	7	11	5	0	5	0.6875	1	18589	-6	2	0	0	NA	1	1	18738	-20	29	1	0	1	0.966667	1	18849	7	11	0	0	NA	1	1	18899	2	14	0	0	NA	1	1	18965	8
646929	tfps_pango_lineage_max_lgr	7	84	20	0.01	0.6	0.25	18500	7	11	5	0	5	0.6875	1	18589	-6	2	0	0	NA	1	1	18738	-20	24	0	0	NA	1	1	18849	7	11	0	0	NA	1	1	18899	2	14	0	0	NA	1	1	18965	8
647022	tfps_pango_lineage_max_lgr	7	84	20	0.01	0.65	0	18500	7	13	5	0	5	0.722222	1	18589	-6	2	0	0	NA	1	1	18738	-20	45	2	1	1	0.957447	0.978261	18849	7	14	0	0	NA	1	1	18899	2	16	0	0	NA	1	1	18965	8
647023	tfps_pango_lineage_max_lgr	7	84	20	0.01	0.65	0.05	18500	7	11	5	0	5	0.6875	1	18589	-6	2	0	0	NA	1	1	18738	-20	43	2	1	1	0.955556	0.977273	18849	7	14	0	0	NA	1	1	18899	2	16	0	0	NA	1	1	18965	8
647024	tfps_pango_lineage_max_lgr	7	84	20	0.01	0.65	0.1	18500	7	11	5	0	5	0.6875	1	18589	-6	2	0	0	NA	1	1	18738	-20	39	2	1	1	0.951219	0.975	18849	7	13	0	0	NA	1	1	18899	2	16	0	0	NA	1	1	18965	8
647025	tfps_pango_lineage_max_lgr	7	84	20	0.01	0.65	0.15	18500	7	11	5	0	5	0.6875	1	18589	-6	2	0	0	NA	1	1	18738	-20	34	0	0	NA	1	1	18849	7	11	0	0	NA	1	1	18899	2	14	0	0	NA	1	1	18965	8
647026	tfps_pango_lineage_max_lgr	7	84	20	0.01	0.65	0.2	18500	7	11	5	0	5	0.6875	1	18589	-6	2	0	0	NA	1	1	18738	-20	33	0	0	NA	1	1	18849	7	11	0	0	NA	1	1	18899	2	14	0	0	NA	1	1	18965	8
647827	tfps_pango_lineage_max_lgr	7	84	20	0.05	0.6	0	18500	7	14	4	0	4	0.777778	1	18589	-6	2	0	0	NA	1	1	18738	-20	44	3	2	1	0.93617	0.956522	18849	7	13	0	0	NA	1	1	18899	2	18	0	0	NA	1	1	18965	8
647828	tfps_pango_lineage_max_lgr	7	84	20	0.05	0.6	0.05	18500	7	12	4	0	4	0.75	1	18589	-6	2	0	0	NA	1	1	18738	-20	42	1	0	1	0.976744	1	18849	7	13	0	0	NA	1	1	18899	2	16	0	0	NA	1	1	18965	8
647829	tfps_pango_lineage_max_lgr	7	84	20	0.05	0.6	0.1	18500	7	12	4	0	4	0.75	1	18589	-6	2	0	0	NA	1	1	18738	-20	38	1	0	1	0.974359	1	18849	7	13	0	0	NA	1	1	18899	2	16	0	0	NA	1	1	18965	8
647830	tfps_pango_lineage_max_lgr	7	84	20	0.05	0.6	0.15	18500	7	12	4	0	4	0.75	1	18589	-6	2	0	0	NA	1	1	18738	-20	32	1	0	1	0.969697	1	18849	7	13	0	0	NA	1	1	18899	2	14	0	0	NA	1	1	18965	8
647831	tfps_pango_lineage_max_lgr	7	84	20	0.05	0.6	0.2	18500	7	12	4	0	4	0.75	1	18589	-6	2	0	0	NA	1	1	18738	-20	32	1	0	1	0.969697	1	18849	7	11	0	0	NA	1	1	18899	2	12	0	0	NA	1	1	18965	8
647832	tfps_pango_lineage_max_lgr	7	84	20	0.05	0.6	0.25	18500	7	12	4	0	4	0.75	1	18589	-6	2	0	0	NA	1	1	18738	-20	32	1	0	1	0.969697	1	18849	7	11	0	0	NA	1	1	18899	2	12	0	0	NA	1	1	18965	8
647925	tfps_pango_lineage_max_lgr	7	84	20	0.05	0.65	0	18500	7	14	4	0	4	0.777778	1	18589	-6	2	0	0	NA	1	1	18738	-20	47	4	3	1	0.921569	0.94	18849	7	13	0	0	NA	1	1	18899	2	16	0	0	NA	1	1	18965	8
647926	tfps_pango_lineage_max_lgr	7	84	20	0.05	0.65	0.05	18500	7	12	4	0	4	0.75	1	18589	-6	2	0	0	NA	1	1	18738	-20	43	3	2	1	0.934783	0.955556	18849	7	13	0	0	NA	1	1	18899	2	14	0	0	NA	1	1	18965	8
647927	tfps_pango_lineage_max_lgr	7	84	20	0.05	0.65	0.1	18500	7	12	4	0	4	0.75	1	18589	-6	2	0	0	NA	1	1	18738	-20	43	3	2	1	0.934783	0.955556	18849	7	13	0	0	NA	1	1	18899	2	14	0	0	NA	1	1	18965	8
647928	tfps_pango_lineage_max_lgr	7	84	20	0.05	0.65	0.15	18500	7	12	4	0	4	0.75	1	18589	-6	2	0	0	NA	1	1	18738	-20	37	2	1	1	0.948718	0.973684	18849	7	13	0	0	NA	1	1	18899	2	14	0	0	NA	1	1	18965	8
647929	tfps_pango_lineage_max_lgr	7	84	20	0.05	0.65	0.2	18500	7	12	4	0	4	0.75	1	18589	-6	2	0	0	NA	1	1	18738	-20	35	2	1	1	0.945946	0.972222	18849	7	11	0	0	NA	1	1	18899	2	12	0	0	NA	1	1	18965	8
352905	tfps_lgr_max	28	56	50	0.01	0.85	0.7	18517	24	6	3	0	3	0.666667	1	18589	-6	1	0	0	NA	1	1	18744	-14	24	5	5	0	0.827586	0.827586	18841	-1	15	0	0	NA	1	1	18894	-3	8	0	0	NA	1	1	18967	10
352906	tfps_lgr_max	28	56	50	0.01	0.85	0.75	18517	24	5	3	0	3	0.625	1	18589	-6	1	0	0	NA	1	1	18744	-14	18	5	5	0	0.782609	0.782609	18841	-1	15	0	0	NA	1	1	18894	-3	8	0	0	NA	1	1	18967	10
648730	tfps_pango_lineage_max_lgr	7	84	20	10000	0.6	0	18500	7	16	2	0	2	0.888889	1	18589	-6	1	0	0	NA	1	1	18738	-20	41	4	3	1	0.911111	0.931818	18850	8	12	0	0	NA	1	1	18899	2	14	0	0	NA	1	1	18965	8
648731	tfps_pango_lineage_max_lgr	7	84	20	10000	0.6	0.05	18500	7	16	2	0	2	0.888889	1	18589	-6	1	0	0	NA	1	1	18738	-20	37	4	3	1	0.902439	0.925	18850	8	12	0	0	NA	1	1	18899	2	14	0	0	NA	1	1	18965	8
648732	tfps_pango_lineage_max_lgr	7	84	20	10000	0.6	0.1	18500	7	14	2	0	2	0.875	1	18589	-6	1	0	0	NA	1	1	18738	-20	36	1	0	1	0.972973	1	18850	8	11	0	0	NA	1	1	18899	2	14	0	0	NA	1	1	18965	8
648733	tfps_pango_lineage_max_lgr	7	84	20	10000	0.6	0.15	18500	7	14	2	0	2	0.875	1	18589	-6	1	0	0	NA	1	1	18738	-20	33	1	0	1	0.970588	1	18850	8	11	0	0	NA	1	1	18899	2	14	0	0	NA	1	1	18965	8
648734	tfps_pango_lineage_max_lgr	7	84	20	10000	0.6	0.2	18500	7	14	2	0	2	0.875	1	18589	-6	1	0	0	NA	1	1	18738	-20	31	1	0	1	0.96875	1	18850	8	11	0	0	NA	1	1	18899	2	13	0	0	NA	1	1	18965	8
648735	tfps_pango_lineage_max_lgr	7	84	20	10000	0.6	0.25	18500	7	14	2	0	2	0.875	1	18589	-6	1	0	0	NA	1	1	18738	-20	29	1	0	1	0.966667	1	18850	8	9	0	0	NA	1	1	18899	2	12	0	0	NA	1	1	18965	8
648828	tfps_pango_lineage_max_lgr	7	84	20	10000	0.65	0	18500	7	16	2	0	2	0.888889	1	18589	-6	1	0	0	NA	1	1	18738	-20	41	4	3	1	0.911111	0.931818	18850	8	12	0	0	NA	1	1	18899	2	14	0	0	NA	1	1	18965	8
648829	tfps_pango_lineage_max_lgr	7	84	20	10000	0.65	0.05	18500	7	16	2	0	2	0.888889	1	18589	-6	1	0	0	NA	1	1	18738	-20	39	4	3	1	0.906977	0.928571	18850	8	11	0	0	NA	1	1	18899	2	14	0	0	NA	1	1	18965	8
648830	tfps_pango_lineage_max_lgr	7	84	20	10000	0.65	0.1	18500	7	14	2	0	2	0.875	1	18589	-6	1	0	0	NA	1	1	18738	-20	38	3	2	1	0.926829	0.95	18850	8	11	0	0	NA	1	1	18899	2	14	0	0	NA	1	1	18965	8
648831	tfps_pango_lineage_max_lgr	7	84	20	10000	0.65	0.15	18500	7	14	2	0	2	0.875	1	18589	-6	1	0	0	NA	1	1	18738	-20	36	3	2	1	0.923077	0.947368	18850	8	11	0	0	NA	1	1	18899	2	13	0	0	NA	1	1	18965	8
648832	tfps_pango_lineage_max_lgr	7	84	20	10000	0.65	0.2	18500	7	14	2	0	2	0.875	1	18589	-6	1	0	0	NA	1	1	18738	-20	31	2	1	1	0.939394	0.96875	18850	8	11	0	0	NA	1	1	18899	2	12	0	0	NA	1	1	18965	8
649127	tfps_pango_lineage_max_lgr	7	84	20	10000	0.8	0.25	18500	7	13	2	0	2	0.866667	1	18589	-6	1	0	0	NA	1	1	18738	-20	29	1	1	0	0.966667	0.966667	18850	8	9	0	0	NA	1	1	18899	2	14	0	0	NA	1	1	18965	8
649128	tfps_pango_lineage_max_lgr	7	84	20	10000	0.8	0.3	18500	7	13	2	0	2	0.866667	1	18589	-6	1	0	0	NA	1	1	18738	-20	29	0	0	NA	1	1	18850	8	9	0	0	NA	1	1	18899	2	12	0	0	NA	1	1	18965	8
637036	tfps_pango_lineage_max_lgr	7	56	20	10000	0.8	0.5	18500	7	11	3	0	3	0.785714	1	18589	-6	1	0	0	NA	1	1	18738	-20	25	0	0	NA	1	1	18849	7	8	0	0	NA	1	1	18901	4	2	0	0	NA	1	1	18965	8
637136	tfps_pango_lineage_max_lgr	7	56	20	10000	0.85	0.45	18500	7	11	3	0	3	0.785714	1	18589	-6	1	0	0	NA	1	1	18738	-20	29	0	0	NA	1	1	18849	7	8	0	0	NA	1	1	18901	4	2	0	0	NA	1	1	18965	8
637236	tfps_pango_lineage_max_lgr	7	56	20	10000	0.9	0.4	18500	7	12	3	0	3	0.8	1	18589	-6	1	0	0	NA	1	1	18738	-20	30	0	0	NA	1	1	18849	7	8	0	0	NA	1	1	18901	4	2	0	0	NA	1	1	18965	8
637337	tfps_pango_lineage_max_lgr	7	56	20	10000	0.95	0.4	18500	7	12	3	0	3	0.8	1	18589	-6	1	0	0	NA	1	1	18738	-20	25	0	0	NA	1	1	18849	7	9	0	0	NA	1	1	18901	4	2	0	0	NA	1	1	18965	8
637438	tfps_pango_lineage_max_lgr	7	56	20	10000	1	0.4	18500	7	13	2	0	2	0.866667	1	18589	-6	1	0	0	NA	1	1	18738	-20	24	0	0	NA	1	1	18849	7	9	0	0	NA	1	1	18901	4	2	0	0	NA	1	1	18965	8
647132	tfps_pango_lineage_max_lgr	7	84	20	0.01	0.7	0.6	18500	7	7	5	0	5	0.583333	1	18589	-6	2	0	0	NA	1	1	18738	-20	21	0	0	NA	1	1	18849	7	8	0	0	NA	1	1	18897	0	7	0	0	NA	1	1	18969	12
647133	tfps_pango_lineage_max_lgr	7	84	20	0.01	0.7	0.65	18500	7	7	5	0	5	0.583333	1	18589	-6	2	0	0	NA	1	1	18738	-20	20	0	0	NA	1	1	18849	7	6	0	0	NA	1	1	18897	0	7	0	0	NA	1	1	18969	12
647134	tfps_pango_lineage_max_lgr	7	84	20	0.01	0.7	0.7	18500	7	7	3	0	3	0.7	1	18589	-6	2	0	0	NA	1	1	18738	-20	20	0	0	NA	1	1	18849	7	6	0	0	NA	1	1	18897	0	7	0	0	NA	1	1	18969	12
647227	tfps_pango_lineage_max_lgr	7	84	20	0.01	0.75	0.3	18500	7	11	5	0	5	0.6875	1	18589	-6	2	0	0	NA	1	1	18738	-20	32	0	0	NA	1	1	18849	7	11	0	0	NA	1	1	18897	0	10	0	0	NA	1	1	18969	12
647228	tfps_pango_lineage_max_lgr	7	84	20	0.01	0.75	0.35	18500	7	11	5	0	5	0.6875	1	18589	-6	2	0	0	NA	1	1	18738	-20	32	0	0	NA	1	1	18849	7	11	0	0	NA	1	1	18897	0	10	0	0	NA	1	1	18969	12
647229	tfps_pango_lineage_max_lgr	7	84	20	0.01	0.75	0.4	18500	7	11	5	0	5	0.6875	1	18589	-6	2	0	0	NA	1	1	18738	-20	32	0	0	NA	1	1	18849	7	10	0	0	NA	1	1	18897	0	10	0	0	NA	1	1	18969	12
647230	tfps_pango_lineage_max_lgr	7	84	20	0.01	0.75	0.45	18500	7	11	5	0	5	0.6875	1	18589	-6	2	0	0	NA	1	1	18738	-20	29	0	0	NA	1	1	18849	7	10	0	0	NA	1	1	18897	0	7	0	0	NA	1	1	18969	12
647231	tfps_pango_lineage_max_lgr	7	84	20	0.01	0.75	0.5	18500	7	10	5	0	5	0.666667	1	18589	-6	2	0	0	NA	1	1	18738	-20	29	0	0	NA	1	1	18849	7	10	0	0	NA	1	1	18897	0	7	0	0	NA	1	1	18969	12
647232	tfps_pango_lineage_max_lgr	7	84	20	0.01	0.75	0.55	18500	7	10	5	0	5	0.666667	1	18589	-6	2	0	0	NA	1	1	18738	-20	28	0	0	NA	1	1	18849	7	10	0	0	NA	1	1	18897	0	7	0	0	NA	1	1	18969	12
647233	tfps_pango_lineage_max_lgr	7	84	20	0.01	0.75	0.6	18500	7	8	4	0	4	0.666667	1	18589	-6	2	0	0	NA	1	1	18738	-20	25	0	0	NA	1	1	18849	7	7	0	0	NA	1	1	18897	0	7	0	0	NA	1	1	18969	12
647234	tfps_pango_lineage_max_lgr	7	84	20	0.01	0.75	0.65	18500	7	8	4	0	4	0.666667	1	18589	-6	2	0	0	NA	1	1	18738	-20	25	0	0	NA	1	1	18849	7	6	0	0	NA	1	1	18897	0	7	0	0	NA	1	1	18969	12
647327	tfps_pango_lineage_max_lgr	7	84	20	0.01	0.8	0.25	18500	7	11	5	0	5	0.6875	1	18589	-6	2	0	0	NA	1	1	18738	-20	33	0	0	NA	1	1	18849	7	13	0	0	NA	1	1	18897	0	12	0	0	NA	1	1	18969	12
647328	tfps_pango_lineage_max_lgr	7	84	20	0.01	0.8	0.3	18500	7	11	5	0	5	0.6875	1	18589	-6	2	0	0	NA	1	1	18738	-20	32	0	0	NA	1	1	18849	7	11	0	0	NA	1	1	18897	0	10	0	0	NA	1	1	18969	12
647329	tfps_pango_lineage_max_lgr	7	84	20	0.01	0.8	0.35	18500	7	11	5	0	5	0.6875	1	18589	-6	2	0	0	NA	1	1	18738	-20	32	0	0	NA	1	1	18849	7	11	0	0	NA	1	1	18897	0	10	0	0	NA	1	1	18969	12
647330	tfps_pango_lineage_max_lgr	7	84	20	0.01	0.8	0.4	18500	7	11	5	0	5	0.6875	1	18589	-6	2	0	0	NA	1	1	18738	-20	31	0	0	NA	1	1	18849	7	10	0	0	NA	1	1	18897	0	10	0	0	NA	1	1	18969	12
647331	tfps_pango_lineage_max_lgr	7	84	20	0.01	0.8	0.45	18500	7	10	5	0	5	0.666667	1	18589	-6	2	0	0	NA	1	1	18738	-20	29	0	0	NA	1	1	18849	7	10	0	0	NA	1	1	18897	0	7	0	0	NA	1	1	18969	12
647332	tfps_pango_lineage_max_lgr	7	84	20	0.01	0.8	0.5	18500	7	10	5	0	5	0.666667	1	18589	-6	2	0	0	NA	1	1	18738	-20	28	0	0	NA	1	1	18849	7	10	0	0	NA	1	1	18897	0	7	0	0	NA	1	1	18969	12
647333	tfps_pango_lineage_max_lgr	7	84	20	0.01	0.8	0.55	18500	7	10	5	0	5	0.666667	1	18589	-6	2	0	0	NA	1	1	18738	-20	28	0	0	NA	1	1	18849	7	9	0	0	NA	1	1	18897	0	7	0	0	NA	1	1	18969	12
647334	tfps_pango_lineage_max_lgr	7	84	20	0.01	0.8	0.6	18500	7	9	4	0	4	0.692308	1	18589	-6	2	0	0	NA	1	1	18738	-20	25	0	0	NA	1	1	18849	7	8	0	0	NA	1	1	18897	0	7	0	0	NA	1	1	18969	12
647430	tfps_pango_lineage_max_lgr	7	84	20	0.01	0.85	0.35	18500	7	11	5	0	5	0.6875	1	18589	-6	2	0	0	NA	1	1	18738	-20	34	0	0	NA	1	1	18849	7	11	0	0	NA	1	1	18897	0	10	0	0	NA	1	1	18969	12
647431	tfps_pango_lineage_max_lgr	7	84	20	0.01	0.85	0.4	18500	7	11	5	0	5	0.6875	1	18589	-6	2	0	0	NA	1	1	18738	-20	33	0	0	NA	1	1	18849	7	11	0	0	NA	1	1	18897	0	7	0	0	NA	1	1	18969	12
647432	tfps_pango_lineage_max_lgr	7	84	20	0.01	0.85	0.45	18500	7	11	5	0	5	0.6875	1	18589	-6	2	0	0	NA	1	1	18738	-20	31	0	0	NA	1	1	18849	7	11	0	0	NA	1	1	18897	0	7	0	0	NA	1	1	18969	12
647433	tfps_pango_lineage_max_lgr	7	84	20	0.01	0.85	0.5	18500	7	10	5	0	5	0.666667	1	18589	-6	2	0	0	NA	1	1	18738	-20	28	0	0	NA	1	1	18849	7	10	0	0	NA	1	1	18897	0	7	0	0	NA	1	1	18969	12
647434	tfps_pango_lineage_max_lgr	7	84	20	0.01	0.85	0.55	18500	7	10	5	0	5	0.666667	1	18589	-6	2	0	0	NA	1	1	18738	-20	27	0	0	NA	1	1	18849	7	9	0	0	NA	1	1	18897	0	7	0	0	NA	1	1	18969	12
647530	tfps_pango_lineage_max_lgr	7	84	20	0.01	0.9	0.3	18500	7	12	5	0	5	0.705882	1	18589	-6	2	0	0	NA	1	1	18738	-20	35	0	0	NA	1	1	18849	7	10	0	0	NA	1	1	18897	0	10	0	0	NA	1	1	18969	12
647531	tfps_pango_lineage_max_lgr	7	84	20	0.01	0.9	0.35	18500	7	12	5	0	5	0.705882	1	18589	-6	2	0	0	NA	1	1	18738	-20	34	0	0	NA	1	1	18849	7	10	0	0	NA	1	1	18897	0	10	0	0	NA	1	1	18969	12
647532	tfps_pango_lineage_max_lgr	7	84	20	0.01	0.9	0.4	18500	7	12	5	0	5	0.705882	1	18589	-6	2	0	0	NA	1	1	18738	-20	33	0	0	NA	1	1	18849	7	10	0	0	NA	1	1	18897	0	7	0	0	NA	1	1	18969	12
647533	tfps_pango_lineage_max_lgr	7	84	20	0.01	0.9	0.45	18500	7	11	5	0	5	0.6875	1	18589	-6	2	0	0	NA	1	1	18738	-20	30	0	0	NA	1	1	18849	7	10	0	0	NA	1	1	18897	0	7	0	0	NA	1	1	18969	12
647534	tfps_pango_lineage_max_lgr	7	84	20	0.01	0.9	0.5	18500	7	11	5	0	5	0.6875	1	18589	-6	2	0	0	NA	1	1	18738	-20	28	0	0	NA	1	1	18849	7	9	0	0	NA	1	1	18897	0	7	0	0	NA	1	1	18969	12
647632	tfps_pango_lineage_max_lgr	7	84	20	0.01	0.95	0.35	18500	7	12	5	0	5	0.705882	1	18589	-6	2	0	0	NA	1	1	18738	-20	35	0	0	NA	1	1	18849	7	10	0	0	NA	1	1	18897	0	10	0	0	NA	1	1	18969	12
647633	tfps_pango_lineage_max_lgr	7	84	20	0.01	0.95	0.4	18500	7	12	5	0	5	0.705882	1	18589	-6	2	0	0	NA	1	1	18738	-20	33	0	0	NA	1	1	18849	7	10	0	0	NA	1	1	18897	0	8	0	0	NA	1	1	18969	12
647634	tfps_pango_lineage_max_lgr	7	84	20	0.01	0.95	0.45	18500	7	11	5	0	5	0.6875	1	18589	-6	2	0	0	NA	1	1	18738	-20	32	0	0	NA	1	1	18849	7	10	0	0	NA	1	1	18897	0	8	0	0	NA	1	1	18969	12
647635	tfps_pango_lineage_max_lgr	7	84	20	0.01	0.95	0.5	18500	7	11	5	0	5	0.6875	1	18589	-6	2	0	0	NA	1	1	18738	-20	29	0	0	NA	1	1	18849	7	9	0	0	NA	1	1	18897	0	8	0	0	NA	1	1	18969	12
647733	tfps_pango_lineage_max_lgr	7	84	20	0.01	1	0.35	18500	7	13	4	0	4	0.764706	1	18589	-6	2	0	0	NA	1	1	18738	-20	37	0	0	NA	1	1	18849	7	10	0	0	NA	1	1	18897	0	8	0	0	NA	1	1	18969	12
647734	tfps_pango_lineage_max_lgr	7	84	20	0.01	1	0.4	18500	7	13	4	0	4	0.764706	1	18589	-6	2	0	0	NA	1	1	18738	-20	35	0	0	NA	1	1	18849	7	10	0	0	NA	1	1	18897	0	7	0	0	NA	1	1	18969	12
647735	tfps_pango_lineage_max_lgr	7	84	20	0.01	1	0.45	18500	7	12	4	0	4	0.75	1	18589	-6	2	0	0	NA	1	1	18738	-20	34	0	0	NA	1	1	18849	7	10	0	0	NA	1	1	18897	0	7	0	0	NA	1	1	18969	12
647736	tfps_pango_lineage_max_lgr	7	84	20	0.01	1	0.5	18500	7	12	4	0	4	0.75	1	18589	-6	2	0	0	NA	1	1	18738	-20	31	0	0	NA	1	1	18849	7	9	0	0	NA	1	1	18897	0	7	0	0	NA	1	1	18969	12
648028	tfps_pango_lineage_max_lgr	7	84	20	0.05	0.7	0.25	18500	7	12	4	0	4	0.75	1	18589	-6	2	0	0	NA	1	1	18738	-20	30	1	1	0	0.967742	0.967742	18849	7	11	0	0	NA	1	1	18897	0	13	0	0	NA	1	1	18969	12
648029	tfps_pango_lineage_max_lgr	7	84	20	0.05	0.7	0.3	18500	7	12	4	0	4	0.75	1	18589	-6	2	0	0	NA	1	1	18738	-20	29	0	0	NA	1	1	18849	7	11	0	0	NA	1	1	18897	0	13	0	0	NA	1	1	18969	12
648030	tfps_pango_lineage_max_lgr	7	84	20	0.05	0.7	0.35	18500	7	12	4	0	4	0.75	1	18589	-6	2	0	0	NA	1	1	18738	-20	27	0	0	NA	1	1	18849	7	11	0	0	NA	1	1	18897	0	11	0	0	NA	1	1	18969	12
648031	tfps_pango_lineage_max_lgr	7	84	20	0.05	0.7	0.4	18500	7	12	4	0	4	0.75	1	18589	-6	2	0	0	NA	1	1	18738	-20	27	0	0	NA	1	1	18849	7	11	0	0	NA	1	1	18897	0	11	0	0	NA	1	1	18969	12
648032	tfps_pango_lineage_max_lgr	7	84	20	0.05	0.7	0.45	18500	7	12	4	0	4	0.75	1	18589	-6	2	0	0	NA	1	1	18738	-20	25	0	0	NA	1	1	18849	7	9	0	0	NA	1	1	18897	0	11	0	0	NA	1	1	18969	12
648033	tfps_pango_lineage_max_lgr	7	84	20	0.05	0.7	0.5	18500	7	11	4	0	4	0.733333	1	18589	-6	2	0	0	NA	1	1	18738	-20	21	0	0	NA	1	1	18849	7	7	0	0	NA	1	1	18897	0	11	0	0	NA	1	1	18969	12
648034	tfps_pango_lineage_max_lgr	7	84	20	0.05	0.7	0.55	18500	7	11	4	0	4	0.733333	1	18589	-6	2	0	0	NA	1	1	18738	-20	21	0	0	NA	1	1	18849	7	7	0	0	NA	1	1	18897	0	11	0	0	NA	1	1	18969	12
648035	tfps_pango_lineage_max_lgr	7	84	20	0.05	0.7	0.6	18500	7	9	3	0	3	0.75	1	18589	-6	2	0	0	NA	1	1	18738	-20	20	0	0	NA	1	1	18849	7	7	0	0	NA	1	1	18897	0	8	0	0	NA	1	1	18969	12
648036	tfps_pango_lineage_max_lgr	7	84	20	0.05	0.7	0.65	18500	7	9	3	0	3	0.75	1	18589	-6	2	0	0	NA	1	1	18738	-20	19	0	0	NA	1	1	18849	7	6	0	0	NA	1	1	18897	0	8	0	0	NA	1	1	18969	12
648037	tfps_pango_lineage_max_lgr	7	84	20	0.05	0.7	0.7	18500	7	8	2	0	2	0.8	1	18589	-6	2	0	0	NA	1	1	18738	-20	17	0	0	NA	1	1	18849	7	5	0	0	NA	1	1	18897	0	8	0	0	NA	1	1	18969	12
648129	tfps_pango_lineage_max_lgr	7	84	20	0.05	0.75	0.25	18500	7	12	4	0	4	0.75	1	18589	-6	2	0	0	NA	1	1	18738	-20	32	0	0	NA	1	1	18849	7	11	0	0	NA	1	1	18897	0	12	0	0	NA	1	1	18969	12
648130	tfps_pango_lineage_max_lgr	7	84	20	0.05	0.75	0.3	18500	7	12	4	0	4	0.75	1	18589	-6	2	0	0	NA	1	1	18738	-20	29	0	0	NA	1	1	18849	7	11	0	0	NA	1	1	18897	0	10	0	0	NA	1	1	18969	12
648131	tfps_pango_lineage_max_lgr	7	84	20	0.05	0.75	0.35	18500	7	12	4	0	4	0.75	1	18589	-6	2	0	0	NA	1	1	18738	-20	29	0	0	NA	1	1	18849	7	9	0	0	NA	1	1	18897	0	10	0	0	NA	1	1	18969	12
648132	tfps_pango_lineage_max_lgr	7	84	20	0.05	0.75	0.4	18500	7	12	4	0	4	0.75	1	18589	-6	2	0	0	NA	1	1	18738	-20	28	0	0	NA	1	1	18849	7	9	0	0	NA	1	1	18897	0	10	0	0	NA	1	1	18969	12
648133	tfps_pango_lineage_max_lgr	7	84	20	0.05	0.75	0.45	18500	7	12	4	0	4	0.75	1	18589	-6	2	0	0	NA	1	1	18738	-20	26	0	0	NA	1	1	18849	7	9	0	0	NA	1	1	18897	0	10	0	0	NA	1	1	18969	12
648134	tfps_pango_lineage_max_lgr	7	84	20	0.05	0.75	0.5	18500	7	11	4	0	4	0.733333	1	18589	-6	2	0	0	NA	1	1	18738	-20	26	0	0	NA	1	1	18849	7	9	0	0	NA	1	1	18897	0	7	0	0	NA	1	1	18969	12
648135	tfps_pango_lineage_max_lgr	7	84	20	0.05	0.75	0.55	18500	7	11	4	0	4	0.733333	1	18589	-6	2	0	0	NA	1	1	18738	-20	25	0	0	NA	1	1	18849	7	9	0	0	NA	1	1	18897	0	7	0	0	NA	1	1	18969	12
648136	tfps_pango_lineage_max_lgr	7	84	20	0.05	0.75	0.6	18500	7	9	3	0	3	0.75	1	18589	-6	2	0	0	NA	1	1	18738	-20	24	0	0	NA	1	1	18849	7	7	0	0	NA	1	1	18897	0	7	0	0	NA	1	1	18969	12
648137	tfps_pango_lineage_max_lgr	7	84	20	0.05	0.75	0.65	18500	7	9	3	0	3	0.75	1	18589	-6	2	0	0	NA	1	1	18738	-20	22	0	0	NA	1	1	18849	7	6	0	0	NA	1	1	18897	0	7	0	0	NA	1	1	18969	12
648229	tfps_pango_lineage_max_lgr	7	84	20	0.05	0.8	0.2	18500	7	12	4	0	4	0.75	1	18589	-6	2	0	0	NA	1	1	18738	-20	36	1	1	0	0.972973	0.972973	18849	7	11	0	0	NA	1	1	18897	0	12	0	0	NA	1	1	18969	12
648230	tfps_pango_lineage_max_lgr	7	84	20	0.05	0.8	0.25	18500	7	12	4	0	4	0.75	1	18589	-6	2	0	0	NA	1	1	18738	-20	34	0	0	NA	1	1	18849	7	11	0	0	NA	1	1	18897	0	12	0	0	NA	1	1	18969	12
648231	tfps_pango_lineage_max_lgr	7	84	20	0.05	0.8	0.3	18500	7	12	4	0	4	0.75	1	18589	-6	2	0	0	NA	1	1	18738	-20	31	0	0	NA	1	1	18849	7	9	0	0	NA	1	1	18897	0	10	0	0	NA	1	1	18969	12
648232	tfps_pango_lineage_max_lgr	7	84	20	0.05	0.8	0.35	18500	7	12	4	0	4	0.75	1	18589	-6	2	0	0	NA	1	1	18738	-20	31	0	0	NA	1	1	18849	7	9	0	0	NA	1	1	18897	0	10	0	0	NA	1	1	18969	12
648233	tfps_pango_lineage_max_lgr	7	84	20	0.05	0.8	0.4	18500	7	12	4	0	4	0.75	1	18589	-6	2	0	0	NA	1	1	18738	-20	30	0	0	NA	1	1	18849	7	9	0	0	NA	1	1	18897	0	10	0	0	NA	1	1	18969	12
648234	tfps_pango_lineage_max_lgr	7	84	20	0.05	0.8	0.45	18500	7	11	4	0	4	0.733333	1	18589	-6	2	0	0	NA	1	1	18738	-20	28	0	0	NA	1	1	18849	7	9	0	0	NA	1	1	18897	0	8	0	0	NA	1	1	18969	12
648235	tfps_pango_lineage_max_lgr	7	84	20	0.05	0.8	0.5	18500	7	11	4	0	4	0.733333	1	18589	-6	2	0	0	NA	1	1	18738	-20	27	0	0	NA	1	1	18849	7	9	0	0	NA	1	1	18897	0	7	0	0	NA	1	1	18969	12
648236	tfps_pango_lineage_max_lgr	7	84	20	0.05	0.8	0.55	18500	7	11	4	0	4	0.733333	1	18589	-6	2	0	0	NA	1	1	18738	-20	27	0	0	NA	1	1	18849	7	7	0	0	NA	1	1	18897	0	7	0	0	NA	1	1	18969	12
648237	tfps_pango_lineage_max_lgr	7	84	20	0.05	0.8	0.6	18500	7	10	3	0	3	0.769231	1	18589	-6	2	0	0	NA	1	1	18738	-20	24	0	0	NA	1	1	18849	7	7	0	0	NA	1	1	18897	0	7	0	0	NA	1	1	18969	12
648333	tfps_pango_lineage_max_lgr	7	84	20	0.05	0.85	0.35	18500	7	12	4	0	4	0.75	1	18589	-6	2	0	0	NA	1	1	18738	-20	35	0	0	NA	1	1	18849	7	11	0	0	NA	1	1	18897	0	10	0	0	NA	1	1	18969	12
648334	tfps_pango_lineage_max_lgr	7	84	20	0.05	0.85	0.4	18500	7	12	4	0	4	0.75	1	18589	-6	2	0	0	NA	1	1	18738	-20	32	0	0	NA	1	1	18849	7	11	0	0	NA	1	1	18897	0	8	0	0	NA	1	1	18969	12
648335	tfps_pango_lineage_max_lgr	7	84	20	0.05	0.85	0.45	18500	7	12	4	0	4	0.75	1	18589	-6	2	0	0	NA	1	1	18738	-20	29	0	0	NA	1	1	18849	7	11	0	0	NA	1	1	18897	0	7	0	0	NA	1	1	18969	12
648336	tfps_pango_lineage_max_lgr	7	84	20	0.05	0.85	0.5	18500	7	11	4	0	4	0.733333	1	18589	-6	2	0	0	NA	1	1	18738	-20	27	0	0	NA	1	1	18849	7	10	0	0	NA	1	1	18897	0	7	0	0	NA	1	1	18969	12
648337	tfps_pango_lineage_max_lgr	7	84	20	0.05	0.85	0.55	18500	7	11	4	0	4	0.733333	1	18589	-6	2	0	0	NA	1	1	18738	-20	26	0	0	NA	1	1	18849	7	9	0	0	NA	1	1	18897	0	7	0	0	NA	1	1	18969	12
648434	tfps_pango_lineage_max_lgr	7	84	20	0.05	0.9	0.35	18500	7	13	4	0	4	0.764706	1	18589	-6	2	0	0	NA	1	1	18738	-20	33	0	0	NA	1	1	18849	7	10	0	0	NA	1	1	18897	0	10	0	0	NA	1	1	18969	12
648435	tfps_pango_lineage_max_lgr	7	84	20	0.05	0.9	0.4	18500	7	13	4	0	4	0.764706	1	18589	-6	2	0	0	NA	1	1	18738	-20	32	0	0	NA	1	1	18849	7	10	0	0	NA	1	1	18897	0	8	0	0	NA	1	1	18969	12
648436	tfps_pango_lineage_max_lgr	7	84	20	0.05	0.9	0.45	18500	7	12	4	0	4	0.75	1	18589	-6	2	0	0	NA	1	1	18738	-20	27	0	0	NA	1	1	18849	7	10	0	0	NA	1	1	18897	0	7	0	0	NA	1	1	18969	12
648437	tfps_pango_lineage_max_lgr	7	84	20	0.05	0.9	0.5	18500	7	12	4	0	4	0.75	1	18589	-6	2	0	0	NA	1	1	18738	-20	25	0	0	NA	1	1	18849	7	9	0	0	NA	1	1	18897	0	7	0	0	NA	1	1	18969	12
648438	tfps_pango_lineage_max_lgr	7	84	20	0.05	0.9	0.55	18500	7	12	4	0	4	0.75	1	18589	-6	2	0	0	NA	1	1	18738	-20	24	0	0	NA	1	1	18849	7	8	0	0	NA	1	1	18897	0	7	0	0	NA	1	1	18969	12
648534	tfps_pango_lineage_max_lgr	7	84	20	0.05	0.95	0.3	18500	7	14	3	0	3	0.823529	1	18589	-6	2	0	0	NA	1	1	18738	-20	37	0	0	NA	1	1	18849	7	10	0	0	NA	1	1	18897	0	10	0	0	NA	1	1	18969	12
648535	tfps_pango_lineage_max_lgr	7	84	20	0.05	0.95	0.35	18500	7	14	3	0	3	0.823529	1	18589	-6	2	0	0	NA	1	1	18738	-20	34	0	0	NA	1	1	18849	7	10	0	0	NA	1	1	18897	0	10	0	0	NA	1	1	18969	12
648536	tfps_pango_lineage_max_lgr	7	84	20	0.05	0.95	0.4	18500	7	14	3	0	3	0.823529	1	18589	-6	2	0	0	NA	1	1	18738	-20	34	0	0	NA	1	1	18849	7	10	0	0	NA	1	1	18897	0	8	0	0	NA	1	1	18969	12
648537	tfps_pango_lineage_max_lgr	7	84	20	0.05	0.95	0.45	18500	7	13	3	0	3	0.8125	1	18589	-6	2	0	0	NA	1	1	18738	-20	29	0	0	NA	1	1	18849	7	10	0	0	NA	1	1	18897	0	7	0	0	NA	1	1	18969	12
648538	tfps_pango_lineage_max_lgr	7	84	20	0.05	0.95	0.5	18500	7	13	3	0	3	0.8125	1	18589	-6	2	0	0	NA	1	1	18738	-20	27	0	0	NA	1	1	18849	7	9	0	0	NA	1	1	18897	0	7	0	0	NA	1	1	18969	12
648539	tfps_pango_lineage_max_lgr	7	84	20	0.05	0.95	0.55	18500	7	13	3	0	3	0.8125	1	18589	-6	2	0	0	NA	1	1	18738	-20	26	0	0	NA	1	1	18849	7	8	0	0	NA	1	1	18897	0	7	0	0	NA	1	1	18969	12
648635	tfps_pango_lineage_max_lgr	7	84	20	0.05	1	0.3	18500	7	14	3	0	3	0.823529	1	18589	-6	2	0	0	NA	1	1	18738	-20	39	0	0	NA	1	1	18849	7	10	0	0	NA	1	1	18897	0	10	0	0	NA	1	1	18969	12
648636	tfps_pango_lineage_max_lgr	7	84	20	0.05	1	0.35	18500	7	14	3	0	3	0.823529	1	18589	-6	2	0	0	NA	1	1	18738	-20	36	0	0	NA	1	1	18849	7	10	0	0	NA	1	1	18897	0	10	0	0	NA	1	1	18969	12
648637	tfps_pango_lineage_max_lgr	7	84	20	0.05	1	0.4	18500	7	14	3	0	3	0.823529	1	18589	-6	2	0	0	NA	1	1	18738	-20	34	0	0	NA	1	1	18849	7	10	0	0	NA	1	1	18897	0	7	0	0	NA	1	1	18969	12
648638	tfps_pango_lineage_max_lgr	7	84	20	0.05	1	0.45	18500	7	13	3	0	3	0.8125	1	18589	-6	2	0	0	NA	1	1	18738	-20	31	0	0	NA	1	1	18849	7	10	0	0	NA	1	1	18897	0	7	0	0	NA	1	1	18969	12
648639	tfps_pango_lineage_max_lgr	7	84	20	0.05	1	0.5	18500	7	13	3	0	3	0.8125	1	18589	-6	2	0	0	NA	1	1	18738	-20	28	0	0	NA	1	1	18849	7	8	0	0	NA	1	1	18897	0	7	0	0	NA	1	1	18969	12
353613	tfps_lgr_max	28	56	50	0.05	0.75	0.75	18517	24	6	3	0	3	0.666667	1	18589	-6	1	0	0	NA	1	1	18748	-10	19	5	5	0	0.791667	0.791667	18841	-1	13	0	0	NA	1	1	18894	-3	8	0	0	NA	1	1	18965	8
635016	tfps_pango_lineage_max_lgr	7	56	20	0.01	0.7	0.5	18500	7	10	4	0	4	0.714286	1	18589	-6	3	0	0	NA	1	1	18738	-20	19	0	0	NA	1	1	18852	10	4	0	0	NA	1	1	18899	2	7	0	0	NA	1	1	18965	8
[truncated: 44 more columns]

## Sheet: 5
		Transmission Polymorphism Scan parameters			Cluster Filter Variables
								B.1.177								Alpha								Delta 1								Delta 2								Delta 3								Omicron BA.1
	Leading indicator	Cluster Min Age	Cluster Max Age	Cluster Min Descendants	LGR p-value threshold	Parent/sub-cluster replacement LGR threshold	EWS threshold	Earliest true positive date	Earliest true positive EWS lead (-ve) or lag (+ve) days	Number of EWS true positives	Number of EWS false positives	Number of EWS false positives BEFORE earliest true positive	Number of EWS false positives AFTER earliest true positive	PPV	PPV (using false positives before earliest true positive)	Earliest true positive date	Earliest true positive EWS lead (-ve) or lag (+ve) days	Number of EWS true positives	Number of EWS false positives	Number of EWS false positives BEFORE earliest true positive	Number of EWS false positives AFTER earliest true positive	PPV	PPV (using false positives before earliest true positive)	Earliest true positive date	Earliest true positive EWS lead (-ve) or lag (+ve) days	Number of EWS true positives	Number of EWS false positives	Number of EWS false positives BEFORE earliest true positive	Number of EWS false positives AFTER earliest true positive	PPV	PPV (using false positives before earliest true positive)	Earliest true positive date	Earliest true positive EWS lead (-ve) or lag (+ve) days	Number of EWS true positives	Number of EWS false positives	Number of EWS false positives BEFORE earliest true positive	Number of EWS false positives AFTER earliest true positive	PPV	PPV (using false positives before earliest true positive)	Earliest true positive date	Earliest true positive EWS lead (-ve) or lag (+ve) days	Number of EWS true positives	Number of EWS false positives	Number of EWS false positives BEFORE earliest true positive	Number of EWS false positives AFTER earliest true positive	PPV	PPV (using false positives before earliest true positive)	Earliest true positive date	Earliest true positive EWS lead (-ve) or lag (+ve) days
Min								18499	6	1	0	0	0	0.05	0.0588235	18589	-6	1	0	0	1	0.909091	1	18734	-24	1	0	0	0	0.142857	0.142857	18841	-1	1	0	0	0	1	1	18888	-9	1	0	0	0	1	1	18963	6
Max								18587	94	34	25	17	17	1	1	18658	63	28	1	0	1	1	1	18832	74	64	32	27	8	1	1	18884	42	32	0	0	0	1	1	18939	42	30	0	0	0	1	1	19019	62
Median								18515	22	9	8	3	3	0.545454	0.714286	18589	-6	5	0	0	1	1	1	18744	-14	46	15	14	1	0.736111	0.754098	18841	-1	17	0	0	#NUM!	1	1	18896	-1	7	0	0	#NUM!	1	1	18967	10
Mean								18514.7	21.705	9.83558	8.03743	4.68703	3.42156	0.535046	0.671708	18609	13.9785	7.96891	0.0029224	0	1	0.999825	1	18752.7	-5.25783	41.0845	14.4278	13.1376	1.37072	0.743439	0.759739	18844.5	2.51496	16.3346	0	0	#DIV/0!	1	1	18898.7	1.69477	9.1443	0	0	#DIV/0!	1	1	18970.2	13.2483
Row number	leading_indicator_type	TFPS_cluster_min_age	TFPS_cluster_max_age	TFPS_cluster_min_descendants	LGR_p_value_threshold	parent_sub_lgr_threshold	EWS_threshold	w2_earliest_tp_EWS_date	w2_lead_lag_days	w2_n_tp	w2_EWS_false_positive_n	w2_n_fp_before_tp	w2_n_fp_after_tp	w2_PPV	w2_PPV_fp_before_tp	w3_earliest_tp_EWS_date	w3_lead_lag_days	w3_n_tp	w3_EWS_false_positive_n	w3_n_fp_before_tp	w3_n_fp_after_tp	w3_PPV	w3_PPV_fp_before_tp	w4_earliest_tp_EWS_date	w4_lead_lag_days	w4_n_tp	w4_EWS_false_positive_n	w4_n_fp_before_tp	w4_n_fp_after_tp	w4_PPV	w4_PPV_fp_before_tp	w5_earliest_tp_EWS_date	w5_lead_lag_days	w5_n_tp	w5_EWS_false_positive_n	w5_n_fp_before_tp	w5_n_fp_after_tp	w5_PPV	w5_PPV_fp_before_tp	w6_earliest_tp_EWS_date	w6_lead_lag_days	w6_n_tp	w6_EWS_false_positive_n	w6_n_fp_before_tp	w6_n_fp_after_tp	w6_PPV	w6_PPV_fp_before_tp	w7_earliest_tp_EWS_date	w7_lead_lag_days
635309	tfps_pango_lineage_max_lgr	7	56	20	0.01	0.85	0	18500	7	13	4	0	4	0.764706	1	18589	-6	6	0	0	NA	1	1	18738	-20	39	2	2	0	0.951219	0.951219	18843	1	15	0	0	NA	1	1	18888	-9	16	0	0	NA	1	1	18963	6
636117	tfps_pango_lineage_max_lgr	7	56	20	0.05	0.8	0	18500	7	11	5	0	5	0.6875	1	18589	-6	6	0	0	NA	1	1	18734	-24	39	3	3	0	0.928571	0.928571	18847	5	16	0	0	NA	1	1	18888	-9	13	0	0	NA	1	1	18963	6
636218	tfps_pango_lineage_max_lgr	7	56	20	0.05	0.85	0	18500	7	12	5	0	5	0.705882	1	18589	-6	6	0	0	NA	1	1	18734	-24	41	3	3	0	0.931818	0.931818	18847	5	16	0	0	NA	1	1	18888	-9	13	0	0	NA	1	1	18963	6
636319	tfps_pango_lineage_max_lgr	7	56	20	0.05	0.9	0	18500	7	13	5	0	5	0.722222	1	18589	-6	6	0	0	NA	1	1	18734	-24	41	3	3	0	0.931818	0.931818	18847	5	18	0	0	NA	1	1	18888	-9	13	0	0	NA	1	1	18963	6
636420	tfps_pango_lineage_max_lgr	7	56	20	0.05	0.95	0	18500	7	13	5	0	5	0.722222	1	18589	-6	6	0	0	NA	1	1	18734	-24	41	3	3	0	0.931818	0.931818	18847	5	17	0	0	NA	1	1	18888	-9	13	0	0	NA	1	1	18963	6
636521	tfps_pango_lineage_max_lgr	7	56	20	0.05	1	0	18500	7	12	6	0	6	0.666667	1	18589	-6	6	0	0	NA	1	1	18734	-24	41	3	3	0	0.931818	0.931818	18847	5	16	0	0	NA	1	1	18888	-9	13	0	0	NA	1	1	18963	6
231184	tfps_lgr_gam_mean	14	56	20	0.01	0.7	0	18503	10	5	5	3	2	0.5	0.625	18589	-6	4	0	0	NA	1	1	18734	-24	4	6	6	0	0.4	0.4	18841	-1	16	0	0	NA	1	1	18896	-1	7	0	0	NA	1	1	18963	6
231285	tfps_lgr_gam_mean	14	56	20	0.01	0.75	0	18503	10	6	5	3	2	0.545454	0.666667	18589	-6	4	0	0	NA	1	1	18734	-24	8	8	8	0	0.5	0.5	18841	-1	16	0	0	NA	1	1	18896	-1	1	0	0	NA	1	1	18963	6
231386	tfps_lgr_gam_mean	14	56	20	0.01	0.8	0	18503	10	7	5	3	2	0.583333	0.7	18589	-6	3	0	0	NA	1	1	18734	-24	8	6	6	0	0.571429	0.571429	18841	-1	15	0	0	NA	1	1	18896	-1	2	0	0	NA	1	1	18963	6
231486	tfps_lgr_gam_mean	14	56	20	0.01	0.85	0	18503	10	6	5	3	2	0.545454	0.666667	18589	-6	3	0	0	NA	1	1	18734	-24	7	8	8	0	0.466667	0.466667	18841	-1	16	0	0	NA	1	1	18896	-1	1	0	0	NA	1	1	18963	6
231587	tfps_lgr_gam_mean	14	56	20	0.01	0.9	0	18503	10	7	5	3	2	0.583333	0.7	18589	-6	3	0	0	NA	1	1	18734	-24	4	8	8	0	0.333333	0.333333	18841	-1	14	0	0	NA	1	1	18896	-1	1	0	0	NA	1	1	18963	6
231588	tfps_lgr_gam_mean	14	56	20	0.01	0.9	0.05	18503	10	7	5	3	2	0.583333	0.7	18589	-6	2	0	0	NA	1	1	18734	-24	2	8	8	0	0.2	0.2	18841	-1	14	0	0	NA	1	1	18896	-1	1	0	0	NA	1	1	18963	6
255929	tfps_lgr_gam_wtd_mean	7	56	20	0.01	0.65	0.05	18503	10	12	6	2	4	0.666667	0.857143	18589	-6	4	0	0	NA	1	1	18734	-24	12	9	8	1	0.571429	0.6	18841	-1	7	0	0	NA	1	1	18896	-1	3	0	0	NA	1	1	18963	6
256048	tfps_lgr_gam_wtd_mean	7	56	20	0.01	0.75	0	18503	10	11	7	2	5	0.611111	0.846154	18589	-6	6	0	0	NA	1	1	18734	-24	14	10	10	0	0.583333	0.583333	18841	-1	10	0	0	NA	1	1	18896	-1	5	0	0	NA	1	1	18963	6
149248	tfps_lgr_gam_max	7	56	20	0.01	0.7	0.35	18506	13	12	5	2	3	0.705882	0.857143	18589	-6	4	0	0	NA	1	1	18734	-24	53	9	8	1	0.854839	0.868853	18841	-1	17	0	0	NA	1	1	18888	-9	6	0	0	NA	1	1	18969	12
149249	tfps_lgr_gam_max	7	56	20	0.01	0.7	0.4	18506	13	12	5	2	3	0.705882	0.857143	18589	-6	4	0	0	NA	1	1	18734	-24	49	9	8	1	0.844828	0.859649	18841	-1	16	0	0	NA	1	1	18888	-9	6	0	0	NA	1	1	18969	12
149250	tfps_lgr_gam_max	7	56	20	0.01	0.7	0.45	18506	13	12	5	2	3	0.705882	0.857143	18589	-6	4	0	0	NA	1	1	18734	-24	48	9	8	1	0.842105	0.857143	18841	-1	16	0	0	NA	1	1	18888	-9	5	0	0	NA	1	1	18969	12
149347	tfps_lgr_gam_max	7	56	20	0.01	0.75	0.25	18506	13	10	6	3	3	0.625	0.769231	18589	-6	5	0	0	NA	1	1	18734	-24	57	10	10	0	0.850746	0.850746	18841	-1	19	0	0	NA	1	1	18888	-9	8	0	0	NA	1	1	18969	12
149348	tfps_lgr_gam_max	7	56	20	0.01	0.75	0.3	18506	13	10	6	3	3	0.625	0.769231	18589	-6	4	0	0	NA	1	1	18734	-24	56	10	10	0	0.848485	0.848485	18841	-1	17	0	0	NA	1	1	18888	-9	8	0	0	NA	1	1	18969	12
149349	tfps_lgr_gam_max	7	56	20	0.01	0.75	0.35	18506	13	10	6	3	3	0.625	0.769231	18589	-6	4	0	0	NA	1	1	18734	-24	54	10	10	0	0.84375	0.84375	18841	-1	16	0	0	NA	1	1	18888	-9	6	0	0	NA	1	1	18969	12
149350	tfps_lgr_gam_max	7	56	20	0.01	0.75	0.4	18506	13	10	6	3	3	0.625	0.769231	18589	-6	4	0	0	NA	1	1	18734	-24	50	8	8	0	0.862069	0.862069	18841	-1	16	0	0	NA	1	1	18888	-9	5	0	0	NA	1	1	18969	12
149351	tfps_lgr_gam_max	7	56	20	0.01	0.75	0.45	18506	13	10	6	3	3	0.625	0.769231	18589	-6	4	0	0	NA	1	1	18734	-24	49	8	8	0	0.859649	0.859649	18841	-1	16	0	0	NA	1	1	18888	-9	5	0	0	NA	1	1	18969	12
149352	tfps_lgr_gam_max	7	56	20	0.01	0.75	0.5	18506	13	10	6	3	3	0.625	0.769231	18589	-6	4	0	0	NA	1	1	18734	-24	48	8	8	0	0.857143	0.857143	18841	-1	15	0	0	NA	1	1	18888	-9	4	0	0	NA	1	1	18969	12
635208	tfps_pango_lineage_max_lgr	7	56	20	0.01	0.8	0	18500	7	12	4	0	4	0.75	1	18589	-6	6	0	0	NA	1	1	18738	-20	37	2	2	0	0.948718	0.948718	18847	5	17	0	0	NA	1	1	18888	-9	18	0	0	NA	1	1	18963	6
256175	tfps_lgr_gam_wtd_mean	7	56	20	0.01	0.85	0.05	18501	8	11	7	1	6	0.611111	0.916667	18589	-6	4	0	0	NA	1	1	18738	-20	9	10	10	0	0.473684	0.473684	18842	0	9	0	0	NA	1	1	18896	-1	5	0	0	NA	1	1	18963	6
220012	tfps_lgr_gam_mean	7	56	20	0.01	0.7	0.1	18506	13	7	5	3	2	0.583333	0.7	18589	-6	6	0	0	NA	1	1	18734	-24	9	10	9	1	0.473684	0.5	18842	0	15	0	0	NA	1	1	18896	-1	1	0	0	NA	1	1	18963	6
220013	tfps_lgr_gam_mean	7	56	20	0.01	0.7	0.15	18506	13	7	5	3	2	0.583333	0.7	18589	-6	5	0	0	NA	1	1	18734	-24	9	8	7	1	0.529412	0.5625	18842	0	10	0	0	NA	1	1	18896	-1	1	0	0	NA	1	1	18963	6
220065	tfps_lgr_gam_mean	7	56	20	0.01	0.75	0.1	18506	13	7	6	4	2	0.538462	0.636364	18589	-6	6	0	0	NA	1	1	18734	-24	12	10	10	0	0.545454	0.545454	18842	0	15	0	0	NA	1	1	18896	-1	1	0	0	NA	1	1	18963	6
220066	tfps_lgr_gam_mean	7	56	20	0.01	0.75	0.15	18506	13	7	6	4	2	0.538462	0.636364	18589	-6	6	0	0	NA	1	1	18734	-24	12	9	9	0	0.571429	0.571429	18842	0	14	0	0	NA	1	1	18896	-1	1	0	0	NA	1	1	18963	6
220112	tfps_lgr_gam_mean	7	56	20	0.01	0.8	0.1	18506	13	8	7	5	2	0.533333	0.615385	18589	-6	5	0	0	NA	1	1	18734	-24	12	9	9	0	0.571429	0.571429	18842	0	14	0	0	NA	1	1	18896	-1	1	0	0	NA	1	1	18963	6
220113	tfps_lgr_gam_mean	7	56	20	0.01	0.8	0.15	18506	13	8	6	4	2	0.571429	0.666667	18589	-6	5	0	0	NA	1	1	18734	-24	12	7	7	0	0.631579	0.631579	18842	0	13	0	0	NA	1	1	18896	-1	1	0	0	NA	1	1	18963	6
220159	tfps_lgr_gam_mean	7	56	20	0.01	0.85	0.1	18506	13	8	7	5	2	0.533333	0.615385	18589	-6	5	0	0	NA	1	1	18734	-24	10	9	9	0	0.526316	0.526316	18842	0	13	0	0	NA	1	1	18896	-1	1	0	0	NA	1	1	18963	6
220160	tfps_lgr_gam_mean	7	56	20	0.01	0.85	0.15	18506	13	8	7	5	2	0.533333	0.615385	18589	-6	5	0	0	NA	1	1	18734	-24	10	9	9	0	0.526316	0.526316	18842	0	11	0	0	NA	1	1	18896	-1	1	0	0	NA	1	1	18963	6
220216	tfps_lgr_gam_mean	7	56	20	0.01	0.9	0.1	18506	13	9	7	5	2	0.5625	0.642857	18589	-6	5	0	0	NA	1	1	18734	-24	8	10	10	0	0.444444	0.444444	18842	0	11	0	0	NA	1	1	18896	-1	1	0	0	NA	1	1	18965	8
635410	tfps_pango_lineage_max_lgr	7	56	20	0.01	0.9	0	18500	7	13	4	0	4	0.764706	1	18589	-6	6	0	0	NA	1	1	18738	-20	39	2	2	0	0.951219	0.951219	18841	-1	15	0	0	NA	1	1	18899	2	13	0	0	NA	1	1	18963	6
635411	tfps_pango_lineage_max_lgr	7	56	20	0.01	0.9	0.05	18500	7	11	4	0	4	0.733333	1	18589	-6	4	0	0	NA	1	1	18738	-20	39	1	1	0	0.975	0.975	18841	-1	14	0	0	NA	1	1	18899	2	10	0	0	NA	1	1	18963	6
635412	tfps_pango_lineage_max_lgr	7	56	20	0.01	0.9	0.1	18500	7	11	4	0	4	0.733333	1	18589	-6	3	0	0	NA	1	1	18738	-20	39	1	1	0	0.975	0.975	18841	-1	11	0	0	NA	1	1	18899	2	10	0	0	NA	1	1	18963	6
635511	tfps_pango_lineage_max_lgr	7	56	20	0.01	0.95	0	18500	7	13	4	0	4	0.764706	1	18589	-6	6	0	0	NA	1	1	18738	-20	39	2	2	0	0.951219	0.951219	18841	-1	16	0	0	NA	1	1	18899	2	13	0	0	NA	1	1	18963	6
635512	tfps_pango_lineage_max_lgr	7	56	20	0.01	0.95	0.05	18500	7	11	4	0	4	0.733333	1	18589	-6	4	0	0	NA	1	1	18738	-20	39	2	2	0	0.951219	0.951219	18841	-1	15	0	0	NA	1	1	18899	2	10	0	0	NA	1	1	18963	6
635513	tfps_pango_lineage_max_lgr	7	56	20	0.01	0.95	0.1	18500	7	11	4	0	4	0.733333	1	18589	-6	3	0	0	NA	1	1	18738	-20	39	1	1	0	0.975	0.975	18841	-1	12	0	0	NA	1	1	18899	2	10	0	0	NA	1	1	18963	6
635612	tfps_pango_lineage_max_lgr	7	56	20	0.01	1	0	18500	7	13	4	0	4	0.764706	1	18589	-6	4	0	0	NA	1	1	18738	-20	39	2	2	0	0.951219	0.951219	18841	-1	16	0	0	NA	1	1	18899	2	12	0	0	NA	1	1	18963	6
635613	tfps_pango_lineage_max_lgr	7	56	20	0.01	1	0.05	18500	7	11	4	0	4	0.733333	1	18589	-6	3	0	0	NA	1	1	18738	-20	39	2	2	0	0.951219	0.951219	18841	-1	15	0	0	NA	1	1	18899	2	9	0	0	NA	1	1	18963	6
635614	tfps_pango_lineage_max_lgr	7	56	20	0.01	1	0.1	18500	7	11	4	0	4	0.733333	1	18589	-6	3	0	0	NA	1	1	18738	-20	39	1	1	0	0.975	0.975	18841	-1	14	0	0	NA	1	1	18899	2	9	0	0	NA	1	1	18963	6
647625	tfps_pango_lineage_max_lgr	7	84	20	0.01	0.95	0	18500	7	15	5	0	5	0.75	1	18589	-6	2	0	0	NA	1	1	18738	-20	47	1	1	0	0.979167	0.979167	18841	-1	12	0	0	NA	1	1	18897	0	18	0	0	NA	1	1	18965	8
647626	tfps_pango_lineage_max_lgr	7	84	20	0.01	0.95	0.05	18500	7	13	5	0	5	0.722222	1	18589	-6	2	0	0	NA	1	1	18738	-20	44	1	1	0	0.977778	0.977778	18841	-1	12	0	0	NA	1	1	18897	0	16	0	0	NA	1	1	18965	8
647627	tfps_pango_lineage_max_lgr	7	84	20	0.01	0.95	0.1	18500	7	12	5	0	5	0.705882	1	18589	-6	2	0	0	NA	1	1	18738	-20	42	1	1	0	0.976744	0.976744	18841	-1	12	0	0	NA	1	1	18897	0	16	0	0	NA	1	1	18965	8
647726	tfps_pango_lineage_max_lgr	7	84	20	0.01	1	0	18500	7	16	4	0	4	0.8	1	18589	-6	2	0	0	NA	1	1	18738	-20	49	1	1	0	0.98	0.98	18841	-1	12	0	0	NA	1	1	18897	0	18	0	0	NA	1	1	18965	8
647727	tfps_pango_lineage_max_lgr	7	84	20	0.01	1	0.05	18500	7	14	4	0	4	0.777778	1	18589	-6	2	0	0	NA	1	1	18738	-20	46	1	1	0	0.978723	0.978723	18841	-1	12	0	0	NA	1	1	18897	0	16	0	0	NA	1	1	18965	8
647728	tfps_pango_lineage_max_lgr	7	84	20	0.01	1	0.1	18500	7	13	4	0	4	0.764706	1	18589	-6	2	0	0	NA	1	1	18738	-20	44	1	1	0	0.977778	0.977778	18841	-1	12	0	0	NA	1	1	18897	0	14	0	0	NA	1	1	18965	8
325649	tfps_lgr_max	14	56	20	0.01	0.7	0.5	18503	10	12	5	2	3	0.705882	0.857143	18589	-6	1	0	0	NA	1	1	18734	-24	35	9	9	0	0.795454	0.795454	18841	-1	7	0	0	NA	1	1	18899	2	1	0	0	NA	1	1	18967	10
325650	tfps_lgr_max	14	56	20	0.01	0.7	0.55	18503	10	10	5	2	3	0.666667	0.833333	18589	-6	1	0	0	NA	1	1	18734	-24	33	6	6	0	0.846154	0.846154	18841	-1	7	0	0	NA	1	1	18899	2	1	0	0	NA	1	1	18967	10
325751	tfps_lgr_max	14	56	20	0.01	0.75	0.55	18503	10	10	5	2	3	0.666667	0.833333	18589	-6	1	0	0	NA	1	1	18734	-24	34	8	8	0	0.809524	0.809524	18841	-1	7	0	0	NA	1	1	18899	2	1	0	0	NA	1	1	18967	10
326053	tfps_lgr_max	14	56	20	0.01	0.9	0.5	18503	10	12	5	2	3	0.705882	0.857143	18589	-6	1	0	0	NA	1	1	18734	-24	39	8	8	0	0.829787	0.829787	18841	-1	11	0	0	NA	1	1	18899	2	1	0	0	NA	1	1	18967	10
635310	tfps_pango_lineage_max_lgr	7	56	20	0.01	0.85	0.05	18500	7	11	4	0	4	0.733333	1	18589	-6	6	0	0	NA	1	1	18738	-20	37	1	1	0	0.973684	0.973684	18843	1	12	0	0	NA	1	1	18899	2	13	0	0	NA	1	1	18963	6
635413	tfps_pango_lineage_max_lgr	7	56	20	0.01	0.9	0.15	18500	7	11	4	0	4	0.733333	1	18589	-6	3	0	0	NA	1	1	18738	-20	39	1	1	0	0.975	0.975	18841	-1	11	0	0	NA	1	1	18899	2	8	0	0	NA	1	1	18965	8
635414	tfps_pango_lineage_max_lgr	7	56	20	0.01	0.9	0.2	18500	7	11	4	0	4	0.733333	1	18589	-6	3	0	0	NA	1	1	18738	-20	39	1	1	0	0.975	0.975	18841	-1	11	0	0	NA	1	1	18899	2	7	0	0	NA	1	1	18965	8
635415	tfps_pango_lineage_max_lgr	7	56	20	0.01	0.9	0.25	18500	7	11	4	0	4	0.733333	1	18589	-6	3	0	0	NA	1	1	18738	-20	37	1	1	0	0.973684	0.973684	18841	-1	11	0	0	NA	1	1	18899	2	7	0	0	NA	1	1	18965	8
635514	tfps_pango_lineage_max_lgr	7	56	20	0.01	0.95	0.15	18500	7	11	4	0	4	0.733333	1	18589	-6	3	0	0	NA	1	1	18738	-20	39	1	1	0	0.975	0.975	18841	-1	12	0	0	NA	1	1	18899	2	8	0	0	NA	1	1	18965	8
635515	tfps_pango_lineage_max_lgr	7	56	20	0.01	0.95	0.2	18500	7	11	4	0	4	0.733333	1	18589	-6	3	0	0	NA	1	1	18738	-20	39	1	1	0	0.975	0.975	18841	-1	12	0	0	NA	1	1	18899	2	7	0	0	NA	1	1	18965	8
635615	tfps_pango_lineage_max_lgr	7	56	20	0.01	1	0.15	18500	7	11	4	0	4	0.733333	1	18589	-6	3	0	0	NA	1	1	18738	-20	39	1	1	0	0.975	0.975	18841	-1	12	0	0	NA	1	1	18899	2	7	0	0	NA	1	1	18965	8
635616	tfps_pango_lineage_max_lgr	7	56	20	0.01	1	0.2	18500	7	11	4	0	4	0.733333	1	18589	-6	3	0	0	NA	1	1	18738	-20	37	1	1	0	0.973684	0.973684	18841	-1	12	0	0	NA	1	1	18899	2	7	0	0	NA	1	1	18965	8
636118	tfps_pango_lineage_max_lgr	7	56	20	0.05	0.8	0.05	18500	7	11	5	0	5	0.6875	1	18589	-6	6	0	0	NA	1	1	18734	-24	37	1	1	0	0.973684	0.973684	18847	5	14	0	0	NA	1	1	18899	2	10	0	0	NA	1	1	18963	6
636119	tfps_pango_lineage_max_lgr	7	56	20	0.05	0.8	0.1	18500	7	11	5	0	5	0.6875	1	18589	-6	6	0	0	NA	1	1	18734	-24	35	1	1	0	0.972222	0.972222	18847	5	13	0	0	NA	1	1	18899	2	9	0	0	NA	1	1	18963	6
636219	tfps_pango_lineage_max_lgr	7	56	20	0.05	0.85	0.05	18500	7	12	5	0	5	0.705882	1	18589	-6	6	0	0	NA	1	1	18734	-24	39	3	3	0	0.928571	0.928571	18847	5	13	0	0	NA	1	1	18899	2	10	0	0	NA	1	1	18963	6
636220	tfps_pango_lineage_max_lgr	7	56	20	0.05	0.85	0.1	18500	7	11	5	0	5	0.6875	1	18589	-6	6	0	0	NA	1	1	18734	-24	37	1	1	0	0.973684	0.973684	18847	5	13	0	0	NA	1	1	18899	2	9	0	0	NA	1	1	18963	6
636320	tfps_pango_lineage_max_lgr	7	56	20	0.05	0.9	0.05	18500	7	13	5	0	5	0.722222	1	18589	-6	6	0	0	NA	1	1	18734	-24	41	1	1	0	0.97619	0.97619	18847	5	14	0	0	NA	1	1	18899	2	10	0	0	NA	1	1	18963	6
636321	tfps_pango_lineage_max_lgr	7	56	20	0.05	0.9	0.1	18500	7	12	5	0	5	0.705882	1	18589	-6	4	0	0	NA	1	1	18734	-24	39	1	1	0	0.975	0.975	18847	5	13	0	0	NA	1	1	18899	2	9	0	0	NA	1	1	18963	6
636322	tfps_pango_lineage_max_lgr	7	56	20	0.05	0.9	0.15	18500	7	12	5	0	5	0.705882	1	18589	-6	3	0	0	NA	1	1	18734	-24	39	1	1	0	0.975	0.975	18847	5	10	0	0	NA	1	1	18899	2	9	0	0	NA	1	1	18963	6
636421	tfps_pango_lineage_max_lgr	7	56	20	0.05	0.95	0.05	18500	7	13	5	0	5	0.722222	1	18589	-6	6	0	0	NA	1	1	18734	-24	41	3	3	0	0.931818	0.931818	18847	5	15	0	0	NA	1	1	18899	2	10	0	0	NA	1	1	18963	6
636522	tfps_pango_lineage_max_lgr	7	56	20	0.05	1	0.05	18500	7	12	6	0	6	0.666667	1	18589	-6	6	0	0	NA	1	1	18734	-24	41	3	3	0	0.931818	0.931818	18847	5	15	0	0	NA	1	1	18899	2	10	0	0	NA	1	1	18963	6
220114	tfps_lgr_gam_mean	7	56	20	0.01	0.8	0.2	18506	13	8	6	4	2	0.571429	0.666667	18589	-6	5	0	0	NA	1	1	18734	-24	10	7	7	0	0.588235	0.588235	18842	0	10	0	0	NA	1	1	18896	-1	1	0	0	NA	1	1	18968	11
220217	tfps_lgr_gam_mean	7	56	20	0.01	0.9	0.15	18506	13	9	7	5	2	0.5625	0.642857	18589	-6	5	0	0	NA	1	1	18738	-20	7	8	8	0	0.466667	0.466667	18842	0	5	0	0	NA	1	1	18896	-1	1	0	0	NA	1	1	18965	8
220273	tfps_lgr_gam_mean	7	56	20	0.01	0.95	0.05	18506	13	9	7	5	2	0.5625	0.642857	18589	-6	7	0	0	NA	1	1	18734	-24	12	8	8	0	0.6	0.6	18842	0	11	0	0	NA	1	1	18896	-1	3	0	0	NA	1	1	18969	12
220274	tfps_lgr_gam_mean	7	56	20	0.01	0.95	0.1	18506	13	9	6	4	2	0.6	0.692308	18589	-6	5	0	0	NA	1	1	18734	-24	12	8	8	0	0.6	0.6	18842	0	11	0	0	NA	1	1	18896	-1	1	0	0	NA	1	1	18969	12
647628	tfps_pango_lineage_max_lgr	7	84	20	0.01	0.95	0.15	18500	7	12	5	0	5	0.705882	1	18589	-6	2	0	0	NA	1	1	18738	-20	42	1	1	0	0.976744	0.976744	18841	-1	12	0	0	NA	1	1	18897	0	14	0	0	NA	1	1	18969	12
647629	tfps_pango_lineage_max_lgr	7	84	20	0.01	0.95	0.2	18500	7	12	5	0	5	0.705882	1	18589	-6	2	0	0	NA	1	1	18738	-20	37	0	0	NA	1	1	18841	-1	11	0	0	NA	1	1	18897	0	12	0	0	NA	1	1	18969	12
647630	tfps_pango_lineage_max_lgr	7	84	20	0.01	0.95	0.25	18500	7	12	5	0	5	0.705882	1	18589	-6	2	0	0	NA	1	1	18738	-20	37	0	0	NA	1	1	18841	-1	11	0	0	NA	1	1	18897	0	11	0	0	NA	1	1	18969	12
647729	tfps_pango_lineage_max_lgr	7	84	20	0.01	1	0.15	18500	7	13	4	0	4	0.764706	1	18589	-6	2	0	0	NA	1	1	18738	-20	44	1	1	0	0.977778	0.977778	18841	-1	12	0	0	NA	1	1	18897	0	14	0	0	NA	1	1	18969	12
647730	tfps_pango_lineage_max_lgr	7	84	20	0.01	1	0.2	18500	7	13	4	0	4	0.764706	1	18589	-6	2	0	0	NA	1	1	18738	-20	39	0	0	NA	1	1	18841	-1	11	0	0	NA	1	1	18897	0	12	0	0	NA	1	1	18969	12
647731	tfps_pango_lineage_max_lgr	7	84	20	0.01	1	0.25	18500	7	13	4	0	4	0.764706	1	18589	-6	2	0	0	NA	1	1	18738	-20	39	0	0	NA	1	1	18841	-1	11	0	0	NA	1	1	18897	0	11	0	0	NA	1	1	18969	12
660139	tfps_pango_lineage_max_lgr	14	56	20	0.05	0.85	0	18502	9	9	4	0	4	0.692308	1	18589	-6	1	0	0	NA	1	1	18734	-24	42	0	0	NA	1	1	18847	5	16	0	0	NA	1	1	18899	2	14	0	0	NA	1	1	18963	6
660218	tfps_pango_lineage_max_lgr	14	56	20	0.05	0.9	0	18502	9	10	4	0	4	0.714286	1	18589	-6	1	0	0	NA	1	1	18734	-24	36	0	0	NA	1	1	18847	5	16	0	0	NA	1	1	18899	2	12	0	0	NA	1	1	18963	6
660305	tfps_pango_lineage_max_lgr	14	56	20	0.05	0.95	0	18502	9	10	4	0	4	0.714286	1	18589	-6	1	0	0	NA	1	1	18734	-24	36	2	2	0	0.947368	0.947368	18847	5	16	0	0	NA	1	1	18899	2	12	0	0	NA	1	1	18963	6
660392	tfps_pango_lineage_max_lgr	14	56	20	0.05	1	0	18502	9	11	3	0	3	0.785714	1	18589	-6	1	0	0	NA	1	1	18734	-24	36	2	2	0	0.947368	0.947368	18847	5	16	0	0	NA	1	1	18899	2	12	0	0	NA	1	1	18963	6
635209	tfps_pango_lineage_max_lgr	7	56	20	0.01	0.8	0.05	18500	7	11	4	0	4	0.733333	1	18589	-6	6	0	0	NA	1	1	18738	-20	35	1	1	0	0.972222	0.972222	18847	5	12	0	0	NA	1	1	18899	2	13	0	0	NA	1	1	18963	6
636422	tfps_pango_lineage_max_lgr	7	56	20	0.05	0.95	0.1	18500	7	12	5	0	5	0.705882	1	18589	-6	4	0	0	NA	1	1	18738	-20	38	2	2	0	0.95	0.95	18847	5	14	0	0	NA	1	1	18899	2	10	0	0	NA	1	1	18963	6
636423	tfps_pango_lineage_max_lgr	7	56	20	0.05	0.95	0.15	18500	7	12	5	0	5	0.705882	1	18589	-6	3	0	0	NA	1	1	18738	-20	38	1	1	0	0.974359	0.974359	18847	5	11	0	0	NA	1	1	18899	2	8	0	0	NA	1	1	18963	6
636523	tfps_pango_lineage_max_lgr	7	56	20	0.05	1	0.1	18500	7	11	6	0	6	0.647059	1	18589	-6	4	0	0	NA	1	1	18738	-20	38	2	2	0	0.95	0.95	18847	5	14	0	0	NA	1	1	18899	2	10	0	0	NA	1	1	18963	6
636524	tfps_pango_lineage_max_lgr	7	56	20	0.05	1	0.15	18500	7	11	6	0	6	0.647059	1	18589	-6	3	0	0	NA	1	1	18738	-20	38	1	1	0	0.974359	0.974359	18847	5	13	0	0	NA	1	1	18899	2	10	0	0	NA	1	1	18963	6
149450	tfps_lgr_gam_max	7	56	20	0.01	0.8	0.35	18518	25	9	5	3	2	0.642857	0.75	18589	-6	5	0	0	NA	1	1	18734	-24	54	9	9	0	0.857143	0.857143	18841	-1	16	0	0	NA	1	1	18888	-9	6	0	0	NA	1	1	18969	12
149451	tfps_lgr_gam_max	7	56	20	0.01	0.8	0.4	18518	25	9	5	3	2	0.642857	0.75	18589	-6	5	0	0	NA	1	1	18734	-24	50	9	9	0	0.847458	0.847458	18841	-1	16	0	0	NA	1	1	18888	-9	5	0	0	NA	1	1	18969	12
149452	tfps_lgr_gam_max	7	56	20	0.01	0.8	0.45	18518	25	9	5	3	2	0.642857	0.75	18589	-6	5	0	0	NA	1	1	18734	-24	49	9	9	0	0.844828	0.844828	18841	-1	16	0	0	NA	1	1	18888	-9	5	0	0	NA	1	1	18969	12
149453	tfps_lgr_gam_max	7	56	20	0.01	0.8	0.5	18518	25	9	5	3	2	0.642857	0.75	18589	-6	5	0	0	NA	1	1	18734	-24	48	9	9	0	0.842105	0.842105	18841	-1	15	0	0	NA	1	1	18888	-9	4	0	0	NA	1	1	18969	12
149754	tfps_lgr_gam_max	7	56	20	0.01	0.95	0.4	18518	25	10	4	2	2	0.714286	0.833333	18589	-6	5	0	0	NA	1	1	18734	-24	52	9	9	0	0.852459	0.852459	18841	-1	16	0	0	NA	1	1	18888	-9	5	0	0	NA	1	1	18969	12
149755	tfps_lgr_gam_max	7	56	20	0.01	0.95	0.45	18518	25	10	4	2	2	0.714286	0.833333	18589	-6	5	0	0	NA	1	1	18734	-24	50	9	9	0	0.847458	0.847458	18841	-1	15	0	0	NA	1	1	18888	-9	5	0	0	NA	1	1	18969	12
149855	tfps_lgr_gam_max	7	56	20	0.01	1	0.4	18518	25	10	4	2	2	0.714286	0.833333	18589	-6	5	0	0	NA	1	1	18734	-24	53	9	9	0	0.854839	0.854839	18841	-1	14	0	0	NA	1	1	18888	-9	5	0	0	NA	1	1	18969	12
149856	tfps_lgr_gam_max	7	56	20	0.01	1	0.45	18518	25	10	4	2	2	0.714286	0.833333	18589	-6	5	0	0	NA	1	1	18734	-24	53	9	9	0	0.854839	0.854839	18841	-1	14	0	0	NA	1	1	18888	-9	5	0	0	NA	1	1	18969	12
150565	tfps_lgr_gam_max	7	56	20	0.05	0.9	0.55	18518	25	9	5	2	3	0.642857	0.818182	18589	-6	5	0	0	NA	1	1	18734	-24	49	10	9	1	0.830508	0.844828	18841	-1	14	0	0	NA	1	1	18888	-9	5	0	0	NA	1	1	18969	12
150662	tfps_lgr_gam_max	7	56	20	0.05	0.95	0.35	18518	25	10	5	2	3	0.666667	0.833333	18589	-6	5	0	0	NA	1	1	18734	-24	52	10	9	1	0.83871	0.852459	18841	-1	17	0	0	NA	1	1	18888	-9	7	0	0	NA	1	1	18969	12
150663	tfps_lgr_gam_max	7	56	20	0.05	0.95	0.4	18518	25	9	5	2	3	0.642857	0.818182	18589	-6	5	0	0	NA	1	1	18734	-24	52	10	9	1	0.83871	0.852459	18841	-1	17	0	0	NA	1	1	18888	-9	6	0	0	NA	1	1	18969	12
150664	tfps_lgr_gam_max	7	56	20	0.05	0.95	0.45	18518	25	9	5	2	3	0.642857	0.818182	18589	-6	5	0	0	NA	1	1	18734	-24	51	9	8	1	0.85	0.864407	18841	-1	16	0	0	NA	1	1	18888	-9	6	0	0	NA	1	1	18969	12
150763	tfps_lgr_gam_max	7	56	20	0.05	1	0.35	18518	25	9	6	2	4	0.6	0.818182	18589	-6	5	0	0	NA	1	1	18734	-24	55	10	9	1	0.846154	0.859375	18841	-1	17	0	0	NA	1	1	18888	-9	6	0	0	NA	1	1	18969	12
150764	tfps_lgr_gam_max	7	56	20	0.05	1	0.4	18518	25	8	6	2	4	0.571429	0.8	18589	-6	5	0	0	NA	1	1	18734	-24	55	10	9	1	0.846154	0.859375	18841	-1	16	0	0	NA	1	1	18888	-9	6	0	0	NA	1	1	18969	12
150765	tfps_lgr_gam_max	7	56	20	0.05	1	0.45	18518	25	8	6	2	4	0.571429	0.8	18589	-6	5	0	0	NA	1	1	18734	-24	53	9	8	1	0.854839	0.868853	18841	-1	14	0	0	NA	1	1	18888	-9	6	0	0	NA	1	1	18969	12
255862	tfps_lgr_gam_wtd_mean	7	56	20	0.01	0.6	0.1	18503	10	11	7	2	5	0.611111	0.846154	18589	-6	4	0	0	NA	1	1	18746	-12	6	9	9	0	0.4	0.4	18842	0	8	0	0	NA	1	1	18896	-1	2	0	0	NA	1	1	18963	6
255989	tfps_lgr_gam_wtd_mean	7	56	20	0.01	0.7	0.1	18503	10	11	7	2	5	0.611111	0.846154	18589	-6	6	0	0	NA	1	1	18746	-12	6	9	9	0	0.4	0.4	18842	0	8	0	0	NA	1	1	18896	-1	5	0	0	NA	1	1	18963	6
256049	tfps_lgr_gam_wtd_mean	7	56	20	0.01	0.75	0.05	18503	10	11	7	2	5	0.611111	0.846154	18589	-6	6	0	0	NA	1	1	18744	-14	7	9	9	0	0.4375	0.4375	18842	0	9	0	0	NA	1	1	18896	-1	5	0	0	NA	1	1	18965	8
220161	tfps_lgr_gam_mean	7	56	20	0.01	0.85	0.2	18506	13	8	7	5	2	0.533333	0.615385	18589	-6	5	0	0	NA	1	1	18738	-20	9	8	8	0	0.529412	0.529412	18842	0	9	0	0	NA	1	1	18896	-1	1	0	0	NA	1	1	18969	12
220162	tfps_lgr_gam_mean	7	56	20	0.01	0.85	0.25	18506	13	8	7	5	2	0.533333	0.615385	18589	-6	3	0	0	NA	1	1	18738	-20	7	7	7	0	0.5	0.5	18842	0	7	0	0	NA	1	1	18896	-1	1	0	0	NA	1	1	18969	12
220218	tfps_lgr_gam_mean	7	56	20	0.01	0.9	0.2	18506	13	9	7	5	2	0.5625	0.642857	18589	-6	5	0	0	NA	1	1	18738	-20	7	7	7	0	0.5	0.5	18842	0	5	0	0	NA	1	1	18896	-1	1	0	0	NA	1	1	18969	12
256176	tfps_lgr_gam_wtd_mean	7	56	20	0.01	0.85	0.1	18501	8	11	7	1	6	0.611111	0.916667	18589	-6	4	0	0	NA	1	1	18744	-14	6	10	10	0	0.375	0.375	18842	0	7	0	0	NA	1	1	18896	-1	5	0	0	NA	1	1	18968	11
636323	tfps_pango_lineage_max_lgr	7	56	20	0.05	0.9	0.2	18500	7	12	5	0	5	0.705882	1	18589	-6	3	0	0	NA	1	1	18738	-20	36	1	1	0	0.972973	0.972973	18847	5	10	0	0	NA	1	1	18899	2	7	0	0	NA	1	1	18965	8
636324	tfps_pango_lineage_max_lgr	7	56	20	0.05	0.9	0.25	18500	7	12	5	0	5	0.705882	1	18589	-6	3	0	0	NA	1	1	18738	-20	36	1	1	0	0.972973	0.972973	18847	5	10	0	0	NA	1	1	18899	2	6	0	0	NA	1	1	18965	8
636424	tfps_pango_lineage_max_lgr	7	56	20	0.05	0.95	0.2	18500	7	12	5	0	5	0.705882	1	18589	-6	3	0	0	NA	1	1	18738	-20	36	1	1	0	0.972973	0.972973	18847	5	11	0	0	NA	1	1	18899	2	8	0	0	NA	1	1	18965	8
636425	tfps_pango_lineage_max_lgr	7	56	20	0.05	0.95	0.25	18500	7	12	5	0	5	0.705882	1	18589	-6	3	0	0	NA	1	1	18738	-20	34	1	1	0	0.971429	0.971429	18847	5	11	0	0	NA	1	1	18899	2	7	0	0	NA	1	1	18965	8
636525	tfps_pango_lineage_max_lgr	7	56	20	0.05	1	0.2	18500	7	11	6	0	6	0.647059	1	18589	-6	3	0	0	NA	1	1	18738	-20	36	1	1	0	0.972973	0.972973	18847	5	11	0	0	NA	1	1	18899	2	8	0	0	NA	1	1	18965	8
636526	tfps_pango_lineage_max_lgr	7	56	20	0.05	1	0.25	18500	7	11	6	0	6	0.647059	1	18589	-6	3	0	0	NA	1	1	18738	-20	34	1	1	0	0.971429	0.971429	18847	5	11	0	0	NA	1	1	18899	2	6	0	0	NA	1	1	18965	8
637026	tfps_pango_lineage_max_lgr	7	56	20	10000	0.8	0	18500	7	13	3	0	3	0.8125	1	18589	-6	2	0	0	NA	1	1	18738	-20	40	2	2	0	0.952381	0.952381	18849	7	16	0	0	NA	1	1	18899	2	13	0	0	NA	1	1	18963	6
637027	tfps_pango_lineage_max_lgr	7	56	20	10000	0.8	0.05	18500	7	13	3	0	3	0.8125	1	18589	-6	2	0	0	NA	1	1	18738	-20	39	2	2	0	0.951219	0.951219	18849	7	12	0	0	NA	1	1	18899	2	12	0	0	NA	1	1	18963	6
637028	tfps_pango_lineage_max_lgr	7	56	20	10000	0.8	0.1	18500	7	13	3	0	3	0.8125	1	18589	-6	2	0	0	NA	1	1	18738	-20	36	1	1	0	0.972973	0.972973	18849	7	12	0	0	NA	1	1	18899	2	12	0	0	NA	1	1	18963	6
637029	tfps_pango_lineage_max_lgr	7	56	20	10000	0.8	0.15	18500	7	13	3	0	3	0.8125	1	18589	-6	2	0	0	NA	1	1	18738	-20	35	1	1	0	0.972222	0.972222	18849	7	11	0	0	NA	1	1	18899	2	12	0	0	NA	1	1	18963	6
637030	tfps_pango_lineage_max_lgr	7	56	20	10000	0.8	0.2	18500	7	13	3	0	3	0.8125	1	18589	-6	2	0	0	NA	1	1	18738	-20	31	1	1	0	0.96875	0.96875	18849	7	11	0	0	NA	1	1	18899	2	10	0	0	NA	1	1	18963	6
637031	tfps_pango_lineage_max_lgr	7	56	20	10000	0.8	0.25	18500	7	13	3	0	3	0.8125	1	18589	-6	1	0	0	NA	1	1	18738	-20	31	1	1	0	0.96875	0.96875	18849	7	10	0	0	NA	1	1	18899	2	9	0	0	NA	1	1	18963	6
637127	tfps_pango_lineage_max_lgr	7	56	20	10000	0.85	0	18500	7	14	3	0	3	0.823529	1	18589	-6	2	0	0	NA	1	1	18738	-20	41	2	2	0	0.953488	0.953488	18849	7	16	0	0	NA	1	1	18899	2	13	0	0	NA	1	1	18963	6
637128	tfps_pango_lineage_max_lgr	7	56	20	10000	0.85	0.05	18500	7	14	3	0	3	0.823529	1	18589	-6	2	0	0	NA	1	1	18738	-20	41	2	2	0	0.953488	0.953488	18849	7	14	0	0	NA	1	1	18899	2	12	0	0	NA	1	1	18963	6
637129	tfps_pango_lineage_max_lgr	7	56	20	10000	0.85	0.1	18500	7	13	3	0	3	0.8125	1	18589	-6	2	0	0	NA	1	1	18738	-20	38	1	1	0	0.974359	0.974359	18849	7	13	0	0	NA	1	1	18899	2	12	0	0	NA	1	1	18963	6
637130	tfps_pango_lineage_max_lgr	7	56	20	10000	0.85	0.15	18500	7	13	3	0	3	0.8125	1	18589	-6	2	0	0	NA	1	1	18738	-20	37	1	1	0	0.973684	0.973684	18849	7	11	0	0	NA	1	1	18899	2	10	0	0	NA	1	1	18963	6
637131	tfps_pango_lineage_max_lgr	7	56	20	10000	0.85	0.2	18500	7	13	3	0	3	0.8125	1	18589	-6	2	0	0	NA	1	1	18738	-20	37	1	1	0	0.973684	0.973684	18849	7	11	0	0	NA	1	1	18899	2	10	0	0	NA	1	1	18963	6
637228	tfps_pango_lineage_max_lgr	7	56	20	10000	0.9	0	18500	7	15	3	0	3	0.833333	1	18589	-6	2	0	0	NA	1	1	18738	-20	43	2	2	0	0.955556	0.955556	18849	7	16	0	0	NA	1	1	18899	2	12	0	0	NA	1	1	18963	6
637229	tfps_pango_lineage_max_lgr	7	56	20	10000	0.9	0.05	18500	7	15	3	0	3	0.833333	1	18589	-6	2	0	0	NA	1	1	18738	-20	40	2	2	0	0.952381	0.952381	18849	7	15	0	0	NA	1	1	18899	2	12	0	0	NA	1	1	18963	6
637230	tfps_pango_lineage_max_lgr	7	56	20	10000	0.9	0.1	18500	7	14	3	0	3	0.823529	1	18589	-6	2	0	0	NA	1	1	18738	-20	40	1	1	0	0.97561	0.97561	18849	7	14	0	0	NA	1	1	18899	2	12	0	0	NA	1	1	18963	6
637231	tfps_pango_lineage_max_lgr	7	56	20	10000	0.9	0.15	18500	7	14	3	0	3	0.823529	1	18589	-6	2	0	0	NA	1	1	18738	-20	39	1	1	0	0.975	0.975	18849	7	12	0	0	NA	1	1	18899	2	10	0	0	NA	1	1	18963	6
637232	tfps_pango_lineage_max_lgr	7	56	20	10000	0.9	0.2	18500	7	14	3	0	3	0.823529	1	18589	-6	1	0	0	NA	1	1	18738	-20	39	1	1	0	0.975	0.975	18849	7	11	0	0	NA	1	1	18899	2	9	0	0	NA	1	1	18963	6
637233	tfps_pango_lineage_max_lgr	7	56	20	10000	0.9	0.25	18500	7	14	3	0	3	0.823529	1	18589	-6	1	0	0	NA	1	1	18738	-20	39	1	1	0	0.975	0.975	18849	7	8	0	0	NA	1	1	18899	2	7	0	0	NA	1	1	18963	6
637234	tfps_pango_lineage_max_lgr	7	56	20	10000	0.9	0.3	18500	7	13	3	0	3	0.8125	1	18589	-6	1	0	0	NA	1	1	18738	-20	36	1	1	0	0.972973	0.972973	18849	7	8	0	0	NA	1	1	18899	2	5	0	0	NA	1	1	18963	6
637329	tfps_pango_lineage_max_lgr	7	56	20	10000	0.95	0	18500	7	15	3	0	3	0.833333	1	18589	-6	2	0	0	NA	1	1	18738	-20	42	2	2	0	0.954546	0.954546	18849	7	16	0	0	NA	1	1	18899	2	12	0	0	NA	1	1	18963	6
637330	tfps_pango_lineage_max_lgr	7	56	20	10000	0.95	0.05	18500	7	15	3	0	3	0.833333	1	18589	-6	2	0	0	NA	1	1	18738	-20	40	2	2	0	0.952381	0.952381	18849	7	15	0	0	NA	1	1	18899	2	12	0	0	NA	1	1	18963	6
637331	tfps_pango_lineage_max_lgr	7	56	20	10000	0.95	0.1	18500	7	14	3	0	3	0.823529	1	18589	-6	2	0	0	NA	1	1	18738	-20	39	2	2	0	0.951219	0.951219	18849	7	15	0	0	NA	1	1	18899	2	12	0	0	NA	1	1	18963	6
637332	tfps_pango_lineage_max_lgr	7	56	20	10000	0.95	0.15	18500	7	14	3	0	3	0.823529	1	18589	-6	2	0	0	NA	1	1	18738	-20	37	2	2	0	0.948718	0.948718	18849	7	13	0	0	NA	1	1	18899	2	10	0	0	NA	1	1	18963	6
637333	tfps_pango_lineage_max_lgr	7	56	20	10000	0.95	0.2	18500	7	14	3	0	3	0.823529	1	18589	-6	1	0	0	NA	1	1	18738	-20	37	2	2	0	0.948718	0.948718	18849	7	12	0	0	NA	1	1	18899	2	9	0	0	NA	1	1	18963	6
637334	tfps_pango_lineage_max_lgr	7	56	20	10000	0.95	0.25	18500	7	14	3	0	3	0.823529	1	18589	-6	1	0	0	NA	1	1	18738	-20	36	1	1	0	0.972973	0.972973	18849	7	9	0	0	NA	1	1	18899	2	7	0	0	NA	1	1	18963	6
637335	tfps_pango_lineage_max_lgr	7	56	20	10000	0.95	0.3	18500	7	13	3	0	3	0.8125	1	18589	-6	1	0	0	NA	1	1	18738	-20	32	1	1	0	0.969697	0.969697	18849	7	9	0	0	NA	1	1	18899	2	5	0	0	NA	1	1	18963	6
637430	tfps_pango_lineage_max_lgr	7	56	20	10000	1	0	18500	7	16	2	0	2	0.888889	1	18589	-6	2	0	0	NA	1	1	18738	-20	42	2	2	0	0.954546	0.954546	18849	7	16	0	0	NA	1	1	18899	2	12	0	0	NA	1	1	18963	6
637431	tfps_pango_lineage_max_lgr	7	56	20	10000	1	0.05	18500	7	16	2	0	2	0.888889	1	18589	-6	2	0	0	NA	1	1	18738	-20	40	2	2	0	0.952381	0.952381	18849	7	15	0	0	NA	1	1	18899	2	12	0	0	NA	1	1	18963	6
637432	tfps_pango_lineage_max_lgr	7	56	20	10000	1	0.1	18500	7	15	2	0	2	0.882353	1	18589	-6	2	0	0	NA	1	1	18738	-20	37	2	2	0	0.948718	0.948718	18849	7	15	0	0	NA	1	1	18899	2	12	0	0	NA	1	1	18963	6
637433	tfps_pango_lineage_max_lgr	7	56	20	10000	1	0.15	18500	7	15	2	0	2	0.882353	1	18589	-6	2	0	0	NA	1	1	18738	-20	37	2	2	0	0.948718	0.948718	18849	7	13	0	0	NA	1	1	18899	2	10	0	0	NA	1	1	18963	6
637434	tfps_pango_lineage_max_lgr	7	56	20	10000	1	0.2	18500	7	15	2	0	2	0.882353	1	18589	-6	1	0	0	NA	1	1	18738	-20	37	2	2	0	0.948718	0.948718	18849	7	12	0	0	NA	1	1	18899	2	9	0	0	NA	1	1	18963	6
637435	tfps_pango_lineage_max_lgr	7	56	20	10000	1	0.25	18500	7	15	2	0	2	0.882353	1	18589	-6	1	0	0	NA	1	1	18738	-20	36	1	1	0	0.972973	0.972973	18849	7	11	0	0	NA	1	1	18899	2	7	0	0	NA	1	1	18963	6
637436	tfps_pango_lineage_max_lgr	7	56	20	10000	1	0.3	18500	7	14	2	0	2	0.875	1	18589	-6	1	0	0	NA	1	1	18738	-20	32	1	1	0	0.969697	0.969697	18849	7	9	0	0	NA	1	1	18899	2	5	0	0	NA	1	1	18963	6
647120	tfps_pango_lineage_max_lgr	7	84	20	0.01	0.7	0	18500	7	12	6	0	6	0.666667	1	18589	-6	2	0	0	NA	1	1	18738	-20	45	3	2	1	0.9375	0.957447	18849	7	16	0	0	NA	1	1	18897	0	18	0	0	NA	1	1	18965	8
647121	tfps_pango_lineage_max_lgr	7	84	20	0.01	0.7	0.05	18500	7	10	6	0	6	0.625	1	18589	-6	2	0	0	NA	1	1	18738	-20	45	2	1	1	0.957447	0.978261	18849	7	16	0	0	NA	1	1	18897	0	17	0	0	NA	1	1	18965	8
647122	tfps_pango_lineage_max_lgr	7	84	20	0.01	0.7	0.1	18500	7	10	6	0	6	0.625	1	18589	-6	2	0	0	NA	1	1	18738	-20	41	2	1	1	0.953488	0.97619	18849	7	13	0	0	NA	1	1	18897	0	17	0	0	NA	1	1	18965	8
647123	tfps_pango_lineage_max_lgr	7	84	20	0.01	0.7	0.15	18500	7	10	6	0	6	0.625	1	18589	-6	2	0	0	NA	1	1	18738	-20	35	2	1	1	0.945946	0.972222	18849	7	13	0	0	NA	1	1	18897	0	15	0	0	NA	1	1	18965	8
647124	tfps_pango_lineage_max_lgr	7	84	20	0.01	0.7	0.2	18500	7	10	6	0	6	0.625	1	18589	-6	2	0	0	NA	1	1	18738	-20	33	0	0	NA	1	1	18849	7	13	0	0	NA	1	1	18897	0	15	0	0	NA	1	1	18965	8
647221	tfps_pango_lineage_max_lgr	7	84	20	0.01	0.75	0	18500	7	13	5	0	5	0.722222	1	18589	-6	2	0	0	NA	1	1	18738	-20	46	2	2	0	0.958333	0.958333	18849	7	16	0	0	NA	1	1	18897	0	17	0	0	NA	1	1	18965	8
647222	tfps_pango_lineage_max_lgr	7	84	20	0.01	0.75	0.05	18500	7	11	5	0	5	0.6875	1	18589	-6	2	0	0	NA	1	1	18738	-20	46	1	1	0	0.978723	0.978723	18849	7	15	0	0	NA	1	1	18897	0	17	0	0	NA	1	1	18965	8
647223	tfps_pango_lineage_max_lgr	7	84	20	0.01	0.75	0.1	18500	7	11	5	0	5	0.6875	1	18589	-6	2	0	0	NA	1	1	18738	-20	42	1	1	0	0.976744	0.976744	18849	7	13	0	0	NA	1	1	18897	0	15	0	0	NA	1	1	18965	8
647224	tfps_pango_lineage_max_lgr	7	84	20	0.01	0.75	0.15	18500	7	11	5	0	5	0.6875	1	18589	-6	2	0	0	NA	1	1	18738	-20	38	1	1	0	0.974359	0.974359	18849	7	13	0	0	NA	1	1	18897	0	15	0	0	NA	1	1	18965	8
647225	tfps_pango_lineage_max_lgr	7	84	20	0.01	0.75	0.2	18500	7	11	5	0	5	0.6875	1	18589	-6	2	0	0	NA	1	1	18738	-20	35	0	0	NA	1	1	18849	7	13	0	0	NA	1	1	18897	0	14	0	0	NA	1	1	18965	8
647322	tfps_pango_lineage_max_lgr	7	84	20	0.01	0.8	0	18500	7	13	5	0	5	0.722222	1	18589	-6	2	0	0	NA	1	1	18738	-20	46	2	2	0	0.958333	0.958333	18849	7	16	0	0	NA	1	1	18897	0	17	0	0	NA	1	1	18965	8
647323	tfps_pango_lineage_max_lgr	7	84	20	0.01	0.8	0.05	18500	7	11	5	0	5	0.6875	1	18589	-6	2	0	0	NA	1	1	18738	-20	44	1	1	0	0.977778	0.977778	18849	7	13	0	0	NA	1	1	18897	0	17	0	0	NA	1	1	18965	8
647324	tfps_pango_lineage_max_lgr	7	84	20	0.01	0.8	0.1	18500	7	11	5	0	5	0.6875	1	18589	-6	2	0	0	NA	1	1	18738	-20	42	1	1	0	0.976744	0.976744	18849	7	13	0	0	NA	1	1	18897	0	15	0	0	NA	1	1	18965	8
647325	tfps_pango_lineage_max_lgr	7	84	20	0.01	0.8	0.15	18500	7	11	5	0	5	0.6875	1	18589	-6	2	0	0	NA	1	1	18738	-20	38	1	1	0	0.974359	0.974359	18849	7	13	0	0	NA	1	1	18897	0	15	0	0	NA	1	1	18965	8
647423	tfps_pango_lineage_max_lgr	7	84	20	0.01	0.85	0	18500	7	13	5	0	5	0.722222	1	18589	-6	2	0	0	NA	1	1	18738	-20	43	1	1	0	0.977273	0.977273	18849	7	15	0	0	NA	1	1	18897	0	17	0	0	NA	1	1	18965	8
647424	tfps_pango_lineage_max_lgr	7	84	20	0.01	0.85	0.05	18500	7	11	5	0	5	0.6875	1	18589	-6	2	0	0	NA	1	1	18738	-20	39	1	1	0	0.975	0.975	18849	7	13	0	0	NA	1	1	18897	0	17	0	0	NA	1	1	18965	8
647425	tfps_pango_lineage_max_lgr	7	84	20	0.01	0.85	0.1	18500	7	11	5	0	5	0.6875	1	18589	-6	2	0	0	NA	1	1	18738	-20	38	1	1	0	0.974359	0.974359	18849	7	13	0	0	NA	1	1	18897	0	15	0	0	NA	1	1	18965	8
647426	tfps_pango_lineage_max_lgr	7	84	20	0.01	0.85	0.15	18500	7	11	5	0	5	0.6875	1	18589	-6	2	0	0	NA	1	1	18738	-20	36	1	1	0	0.972973	0.972973	18849	7	13	0	0	NA	1	1	18897	0	15	0	0	NA	1	1	18965	8
647524	tfps_pango_lineage_max_lgr	7	84	20	0.01	0.9	0	18500	7	15	5	0	5	0.75	1	18589	-6	2	0	0	NA	1	1	18738	-20	45	1	1	0	0.978261	0.978261	18849	7	11	0	0	NA	1	1	18897	0	18	0	0	NA	1	1	18965	8
647525	tfps_pango_lineage_max_lgr	7	84	20	0.01	0.9	0.05	18500	7	13	5	0	5	0.722222	1	18589	-6	2	0	0	NA	1	1	18738	-20	40	1	1	0	0.97561	0.97561	18849	7	11	0	0	NA	1	1	18897	0	16	0	0	NA	1	1	18965	8
647526	tfps_pango_lineage_max_lgr	7	84	20	0.01	0.9	0.1	18500	7	12	5	0	5	0.705882	1	18589	-6	2	0	0	NA	1	1	18738	-20	40	1	1	0	0.97561	0.97561	18849	7	11	0	0	NA	1	1	18897	0	16	0	0	NA	1	1	18965	8
648023	tfps_pango_lineage_max_lgr	7	84	20	0.05	0.7	0	18500	7	14	4	0	4	0.777778	1	18589	-6	2	0	0	NA	1	1	18738	-20	47	3	2	1	0.94	0.959184	18849	7	15	0	0	NA	1	1	18897	0	18	0	0	NA	1	1	18965	8
648024	tfps_pango_lineage_max_lgr	7	84	20	0.05	0.7	0.05	18500	7	12	4	0	4	0.75	1	18589	-6	2	0	0	NA	1	1	18738	-20	43	3	2	1	0.934783	0.955556	18849	7	15	0	0	NA	1	1	18897	0	16	0	0	NA	1	1	18965	8
648025	tfps_pango_lineage_max_lgr	7	84	20	0.05	0.7	0.1	18500	7	12	4	0	4	0.75	1	18589	-6	2	0	0	NA	1	1	18738	-20	43	2	1	1	0.955556	0.977273	18849	7	13	0	0	NA	1	1	18897	0	16	0	0	NA	1	1	18965	8
648124	tfps_pango_lineage_max_lgr	7	84	20	0.05	0.75	0	18500	7	14	4	0	4	0.777778	1	18589	-6	2	0	0	NA	1	1	18738	-20	46	2	2	0	0.958333	0.958333	18849	7	13	0	0	NA	1	1	18897	0	18	0	0	NA	1	1	18965	8
648125	tfps_pango_lineage_max_lgr	7	84	20	0.05	0.75	0.05	18500	7	12	4	0	4	0.75	1	18589	-6	2	0	0	NA	1	1	18738	-20	44	2	2	0	0.956522	0.956522	18849	7	13	0	0	NA	1	1	18897	0	17	0	0	NA	1	1	18965	8
648126	tfps_pango_lineage_max_lgr	7	84	20	0.05	0.75	0.1	18500	7	12	4	0	4	0.75	1	18589	-6	2	0	0	NA	1	1	18738	-20	38	2	2	0	0.95	0.95	18849	7	13	0	0	NA	1	1	18897	0	17	0	0	NA	1	1	18965	8
648225	tfps_pango_lineage_max_lgr	7	84	20	0.05	0.8	0	18500	7	14	4	0	4	0.777778	1	18589	-6	2	0	0	NA	1	1	18738	-20	46	2	2	0	0.958333	0.958333	18849	7	13	0	0	NA	1	1	18897	0	18	0	0	NA	1	1	18965	8
648226	tfps_pango_lineage_max_lgr	7	84	20	0.05	0.8	0.05	18500	7	12	4	0	4	0.75	1	18589	-6	2	0	0	NA	1	1	18738	-20	44	2	2	0	0.956522	0.956522	18849	7	11	0	0	NA	1	1	18897	0	17	0	0	NA	1	1	18965	8
648227	tfps_pango_lineage_max_lgr	7	84	20	0.05	0.8	0.1	18500	7	12	4	0	4	0.75	1	18589	-6	2	0	0	NA	1	1	18738	-20	40	2	2	0	0.952381	0.952381	18849	7	11	0	0	NA	1	1	18897	0	15	0	0	NA	1	1	18965	8
648326	tfps_pango_lineage_max_lgr	7	84	20	0.05	0.85	0	18500	7	14	4	0	4	0.777778	1	18589	-6	2	0	0	NA	1	1	18738	-20	45	2	2	0	0.957447	0.957447	18849	7	15	0	0	NA	1	1	18897	0	17	0	0	NA	1	1	18965	8
648327	tfps_pango_lineage_max_lgr	7	84	20	0.05	0.85	0.05	18500	7	12	4	0	4	0.75	1	18589	-6	2	0	0	NA	1	1	18738	-20	41	2	2	0	0.953488	0.953488	18849	7	13	0	0	NA	1	1	18897	0	17	0	0	NA	1	1	18965	8
648328	tfps_pango_lineage_max_lgr	7	84	20	0.05	0.85	0.1	18500	7	12	4	0	4	0.75	1	18589	-6	2	0	0	NA	1	1	18738	-20	41	2	2	0	0.953488	0.953488	18849	7	13	0	0	NA	1	1	18897	0	15	0	0	NA	1	1	18965	8
648329	tfps_pango_lineage_max_lgr	7	84	20	0.05	0.85	0.15	18500	7	12	4	0	4	0.75	1	18589	-6	2	0	0	NA	1	1	18738	-20	41	1	1	0	0.97619	0.97619	18849	7	13	0	0	NA	1	1	18897	0	13	0	0	NA	1	1	18965	8
648427	tfps_pango_lineage_max_lgr	7	84	20	0.05	0.9	0	18500	7	15	4	0	4	0.789474	1	18589	-6	2	0	0	NA	1	1	18738	-20	45	2	2	0	0.957447	0.957447	18849	7	13	0	0	NA	1	1	18897	0	18	0	0	NA	1	1	18965	8
648428	tfps_pango_lineage_max_lgr	7	84	20	0.05	0.9	0.05	18500	7	13	4	0	4	0.764706	1	18589	-6	2	0	0	NA	1	1	18738	-20	43	2	2	0	0.955556	0.955556	18849	7	11	0	0	NA	1	1	18897	0	18	0	0	NA	1	1	18965	8
648429	tfps_pango_lineage_max_lgr	7	84	20	0.05	0.9	0.1	18500	7	13	4	0	4	0.764706	1	18589	-6	2	0	0	NA	1	1	18738	-20	43	1	1	0	0.977273	0.977273	18849	7	11	0	0	NA	1	1	18897	0	16	0	0	NA	1	1	18965	8
648430	tfps_pango_lineage_max_lgr	7	84	20	0.05	0.9	0.15	18500	7	13	4	0	4	0.764706	1	18589	-6	2	0	0	NA	1	1	18738	-20	41	1	1	0	0.97619	0.97619	18849	7	11	0	0	NA	1	1	18897	0	14	0	0	NA	1	1	18965	8
648528	tfps_pango_lineage_max_lgr	7	84	20	0.05	0.95	0	18500	7	16	3	0	3	0.842105	1	18589	-6	2	0	0	NA	1	1	18738	-20	47	1	1	0	0.979167	0.979167	18849	7	13	0	0	NA	1	1	18897	0	18	0	0	NA	1	1	18965	8
648529	tfps_pango_lineage_max_lgr	7	84	20	0.05	0.95	0.05	18500	7	14	3	0	3	0.823529	1	18589	-6	2	0	0	NA	1	1	18738	-20	47	1	1	0	0.979167	0.979167	18849	7	11	0	0	NA	1	1	18897	0	18	0	0	NA	1	1	18965	8
648530	tfps_pango_lineage_max_lgr	7	84	20	0.05	0.95	0.1	18500	7	14	3	0	3	0.823529	1	18589	-6	2	0	0	NA	1	1	18738	-20	47	1	1	0	0.979167	0.979167	18849	7	11	0	0	NA	1	1	18897	0	16	0	0	NA	1	1	18965	8
648531	tfps_pango_lineage_max_lgr	7	84	20	0.05	0.95	0.15	18500	7	14	3	0	3	0.823529	1	18589	-6	2	0	0	NA	1	1	18738	-20	43	1	1	0	0.977273	0.977273	18849	7	11	0	0	NA	1	1	18897	0	12	0	0	NA	1	1	18965	8
648629	tfps_pango_lineage_max_lgr	7	84	20	0.05	1	0	18500	7	16	3	0	3	0.842105	1	18589	-6	2	0	0	NA	1	1	18738	-20	49	1	1	0	0.98	0.98	18849	7	11	0	0	NA	1	1	18897	0	18	0	0	NA	1	1	18965	8
648630	tfps_pango_lineage_max_lgr	7	84	20	0.05	1	0.05	18500	7	14	3	0	3	0.823529	1	18589	-6	2	0	0	NA	1	1	18738	-20	49	1	1	0	0.98	0.98	18849	7	11	0	0	NA	1	1	18897	0	18	0	0	NA	1	1	18965	8
648631	tfps_pango_lineage_max_lgr	7	84	20	0.05	1	0.1	18500	7	14	3	0	3	0.823529	1	18589	-6	2	0	0	NA	1	1	18738	-20	49	1	1	0	0.98	0.98	18849	7	11	0	0	NA	1	1	18897	0	16	0	0	NA	1	1	18965	8
660140	tfps_pango_lineage_max_lgr	14	56	20	0.05	0.85	0.05	18502	9	9	2	0	2	0.818182	1	18589	-6	1	0	0	NA	1	1	18738	-20	33	0	0	NA	1	1	18847	5	15	0	0	NA	1	1	18899	2	11	0	0	NA	1	1	18963	6
256177	tfps_lgr_gam_wtd_mean	7	56	20	0.01	0.85	0.15	18501	8	11	7	1	6	0.611111	0.916667	18589	-6	4	0	0	NA	1	1	18744	-14	6	7	7	0	0.461539	0.461539	18842	0	7	0	0	NA	1	1	18896	-1	3	0	0	NA	1	1	18969	12
659406	tfps_pango_lineage_max_lgr	14	56	20	0.01	0.85	0	18503	10	6	7	1	6	0.461539	0.857143	18589	-6	1	0	0	NA	1	1	18738	-20	37	0	0	NA	1	1	18847	5	14	0	0	NA	1	1	18899	2	15	0	0	NA	1	1	18963	6
659407	tfps_pango_lineage_max_lgr	14	56	20	0.01	0.85	0.05	18503	10	5	6	1	5	0.454545	0.833333	18589	-6	1	0	0	NA	1	1	18738	-20	33	0	0	NA	1	1	18847	5	14	0	0	NA	1	1	18899	2	13	0	0	NA	1	1	18963	6
659482	tfps_pango_lineage_max_lgr	14	56	20	0.01	0.9	0	18503	10	7	7	1	6	0.5	0.875	18589	-6	1	0	0	NA	1	1	18738	-20	36	0	0	NA	1	1	18847	5	14	0	0	NA	1	1	18899	2	13	0	0	NA	1	1	18963	6
659569	tfps_pango_lineage_max_lgr	14	56	20	0.01	0.95	0	18503	10	7	7	1	6	0.5	0.875	18589	-6	1	0	0	NA	1	1	18738	-20	36	1	1	0	0.972973	0.972973	18847	5	13	0	0	NA	1	1	18899	2	13	0	0	NA	1	1	18963	6
659656	tfps_pango_lineage_max_lgr	14	56	20	0.01	1	0	18503	10	7	7	1	6	0.5	0.875	18589	-6	1	0	0	NA	1	1	18738	-20	36	1	1	0	0.972973	0.972973	18847	5	13	0	0	NA	1	1	18899	2	12	0	0	NA	1	1	18963	6
219899	tfps_lgr_gam_mean	7	56	20	0.01	0.6	0.1	18506	13	9	4	3	1	0.692308	0.75	18589	-6	6	0	0	NA	1	1	18746	-12	7	10	10	0	0.411765	0.411765	18842	0	14	0	0	NA	1	1	18896	-1	2	0	0	NA	1	1	18963	6
220014	tfps_lgr_gam_mean	7	56	20	0.01	0.7	0.2	18506	13	7	5	3	2	0.583333	0.7	18589	-6	4	0	0	NA	1	1	18746	-12	5	8	8	0	0.384615	0.384615	18842	0	9	0	0	NA	1	1	18896	-1	1	0	0	NA	1	1	18963	6
220067	tfps_lgr_gam_mean	7	56	20	0.01	0.75	0.2	18506	13	7	6	4	2	0.538462	0.636364	18589	-6	6	0	0	NA	1	1	18744	-14	8	9	9	0	0.470588	0.470588	18842	0	11	0	0	NA	1	1	18896	-1	1	0	0	NA	1	1	18965	8
220068	tfps_lgr_gam_mean	7	56	20	0.01	0.75	0.25	18506	13	7	5	3	2	0.583333	0.7	18589	-6	4	0	0	NA	1	1	18744	-14	8	7	7	0	0.533333	0.533333	18842	0	7	0	0	NA	1	1	18896	-1	1	0	0	NA	1	1	18965	8
256110	tfps_lgr_gam_wtd_mean	7	56	20	0.01	0.8	0.05	18503	10	10	7	2	5	0.588235	0.833333	18589	-6	6	0	0	NA	1	1	18744	-14	8	6	6	0	0.571429	0.571429	18842	0	8	0	0	NA	1	1	18896	-1	5	0	0	NA	1	1	18968	11
256111	tfps_lgr_gam_wtd_mean	7	56	20	0.01	0.8	0.1	18503	10	10	7	2	5	0.588235	0.833333	18589	-6	6	0	0	NA	1	1	18744	-14	6	4	4	0	0.6	0.6	18842	0	7	0	0	NA	1	1	18896	-1	5	0	0	NA	1	1	18968	11
637235	tfps_pango_lineage_max_lgr	7	56	20	10000	0.9	0.35	18500	7	12	3	0	3	0.8	1	18589	-6	1	0	0	NA	1	1	18738	-20	34	0	0	NA	1	1	18849	7	8	0	0	NA	1	1	18899	2	5	0	0	NA	1	1	18965	8
637336	tfps_pango_lineage_max_lgr	7	56	20	10000	0.95	0.35	18500	7	12	3	0	3	0.8	1	18589	-6	1	0	0	NA	1	1	18738	-20	28	0	0	NA	1	1	18849	7	9	0	0	NA	1	1	18899	2	5	0	0	NA	1	1	18965	8
255990	tfps_lgr_gam_wtd_mean	7	56	20	0.01	0.7	0.15	18503	10	11	7	2	5	0.611111	0.846154	18589	-6	6	0	0	NA	1	1	18746	-12	5	7	7	0	0.416667	0.416667	18844	2	6	0	0	NA	1	1	18896	-1	2	0	0	NA	1	1	18965	8
256112	tfps_lgr_gam_wtd_mean	7	56	20	0.01	0.8	0.15	18503	10	10	7	2	5	0.588235	0.833333	18589	-6	6	0	0	NA	1	1	18744	-14	4	4	4	0	0.5	0.5	18842	0	5	0	0	NA	1	1	18896	-1	2	0	0	NA	1	1	18969	12
648926	tfps_pango_lineage_max_lgr	7	84	20	10000	0.7	0	18500	7	16	2	0	2	0.888889	1	18589	-6	1	0	0	NA	1	1	18738	-20	41	4	3	1	0.911111	0.931818	18850	8	14	0	0	NA	1	1	18899	2	16	0	0	NA	1	1	18965	8
648927	tfps_pango_lineage_max_lgr	7	84	20	10000	0.7	0.05	18500	7	16	2	0	2	0.888889	1	18589	-6	1	0	0	NA	1	1	18738	-20	39	3	2	1	0.928571	0.951219	18850	8	13	0	0	NA	1	1	18899	2	16	0	0	NA	1	1	18965	8
648928	tfps_pango_lineage_max_lgr	7	84	20	10000	0.7	0.1	18500	7	14	2	0	2	0.875	1	18589	-6	1	0	0	NA	1	1	18738	-20	38	3	2	1	0.926829	0.95	18850	8	13	0	0	NA	1	1	18899	2	15	0	0	NA	1	1	18965	8
648929	tfps_pango_lineage_max_lgr	7	84	20	10000	0.7	0.15	18500	7	14	2	0	2	0.875	1	18589	-6	1	0	0	NA	1	1	18738	-20	34	2	1	1	0.944444	0.971429	18850	8	11	0	0	NA	1	1	18899	2	15	0	0	NA	1	1	18965	8
648930	tfps_pango_lineage_max_lgr	7	84	20	10000	0.7	0.2	18500	7	14	2	0	2	0.875	1	18589	-6	1	0	0	NA	1	1	18738	-20	31	2	1	1	0.939394	0.96875	18850	8	9	0	0	NA	1	1	18899	2	14	0	0	NA	1	1	18965	8
649024	tfps_pango_lineage_max_lgr	7	84	20	10000	0.75	0	18500	7	16	2	0	2	0.888889	1	18589	-6	1	0	0	NA	1	1	18738	-20	42	3	3	0	0.933333	0.933333	18850	8	14	0	0	NA	1	1	18899	2	16	0	0	NA	1	1	18965	8
649025	tfps_pango_lineage_max_lgr	7	84	20	10000	0.75	0.05	18500	7	16	2	0	2	0.888889	1	18589	-6	1	0	0	NA	1	1	18738	-20	40	2	2	0	0.952381	0.952381	18850	8	13	0	0	NA	1	1	18899	2	16	0	0	NA	1	1	18965	8
649026	tfps_pango_lineage_max_lgr	7	84	20	10000	0.75	0.1	18500	7	14	2	0	2	0.875	1	18589	-6	1	0	0	NA	1	1	18738	-20	37	2	2	0	0.948718	0.948718	18850	8	11	0	0	NA	1	1	18899	2	15	0	0	NA	1	1	18965	8
649027	tfps_pango_lineage_max_lgr	7	84	20	10000	0.75	0.15	18500	7	14	2	0	2	0.875	1	18589	-6	1	0	0	NA	1	1	18738	-20	32	1	1	0	0.969697	0.969697	18850	8	11	0	0	NA	1	1	18899	2	14	0	0	NA	1	1	18965	8
649122	tfps_pango_lineage_max_lgr	7	84	20	10000	0.8	0	18500	7	16	2	0	2	0.888889	1	18589	-6	1	0	0	NA	1	1	18738	-20	42	3	3	0	0.933333	0.933333	18850	8	14	0	0	NA	1	1	18899	2	16	0	0	NA	1	1	18965	8
649123	tfps_pango_lineage_max_lgr	7	84	20	10000	0.8	0.05	18500	7	16	2	0	2	0.888889	1	18589	-6	1	0	0	NA	1	1	18738	-20	40	2	2	0	0.952381	0.952381	18850	8	13	0	0	NA	1	1	18899	2	16	0	0	NA	1	1	18965	8
649124	tfps_pango_lineage_max_lgr	7	84	20	10000	0.8	0.1	18500	7	14	2	0	2	0.875	1	18589	-6	1	0	0	NA	1	1	18738	-20	38	2	2	0	0.95	0.95	18850	8	11	0	0	NA	1	1	18899	2	15	0	0	NA	1	1	18965	8
649125	tfps_pango_lineage_max_lgr	7	84	20	10000	0.8	0.15	18500	7	14	2	0	2	0.875	1	18589	-6	1	0	0	NA	1	1	18738	-20	33	1	1	0	0.970588	0.970588	18850	8	11	0	0	NA	1	1	18899	2	14	0	0	NA	1	1	18965	8
649126	tfps_pango_lineage_max_lgr	7	84	20	10000	0.8	0.2	18500	7	14	2	0	2	0.875	1	18589	-6	1	0	0	NA	1	1	18738	-20	33	1	1	0	0.970588	0.970588	18850	8	9	0	0	NA	1	1	18899	2	14	0	0	NA	1	1	18965	8
649220	tfps_pango_lineage_max_lgr	7	84	20	10000	0.85	0	18500	7	16	2	0	2	0.888889	1	18589	-6	1	0	0	NA	1	1	18738	-20	41	3	3	0	0.931818	0.931818	18850	8	13	0	0	NA	1	1	18899	2	16	0	0	NA	1	1	18965	8
649221	tfps_pango_lineage_max_lgr	7	84	20	10000	0.85	0.05	18500	7	16	2	0	2	0.888889	1	18589	-6	1	0	0	NA	1	1	18738	-20	39	2	2	0	0.951219	0.951219	18850	8	13	0	0	NA	1	1	18899	2	15	0	0	NA	1	1	18965	8
649222	tfps_pango_lineage_max_lgr	7	84	20	10000	0.85	0.1	18500	7	14	2	0	2	0.875	1	18589	-6	1	0	0	NA	1	1	18738	-20	34	2	2	0	0.944444	0.944444	18850	8	13	0	0	NA	1	1	18899	2	14	0	0	NA	1	1	18965	8
649223	tfps_pango_lineage_max_lgr	7	84	20	10000	0.85	0.15	18500	7	14	2	0	2	0.875	1	18589	-6	1	0	0	NA	1	1	18738	-20	34	1	1	0	0.971429	0.971429	18850	8	11	0	0	NA	1	1	18899	2	14	0	0	NA	1	1	18965	8
649224	tfps_pango_lineage_max_lgr	7	84	20	10000	0.85	0.2	18500	7	14	2	0	2	0.875	1	18589	-6	1	0	0	NA	1	1	18738	-20	32	1	1	0	0.969697	0.969697	18850	8	11	0	0	NA	1	1	18899	2	14	0	0	NA	1	1	18965	8
649225	tfps_pango_lineage_max_lgr	7	84	20	10000	0.85	0.25	18500	7	14	2	0	2	0.875	1	18589	-6	1	0	0	NA	1	1	18738	-20	32	1	1	0	0.969697	0.969697	18850	8	11	0	0	NA	1	1	18899	2	12	0	0	NA	1	1	18965	8
649318	tfps_pango_lineage_max_lgr	7	84	20	10000	0.9	0	18500	7	16	2	0	2	0.888889	1	18589	-6	1	0	0	NA	1	1	18738	-20	43	3	3	0	0.934783	0.934783	18850	8	13	0	0	NA	1	1	18899	2	16	0	0	NA	1	1	18965	8
649319	tfps_pango_lineage_max_lgr	7	84	20	10000	0.9	0.05	18500	7	16	2	0	2	0.888889	1	18589	-6	1	0	0	NA	1	1	18738	-20	43	2	2	0	0.955556	0.955556	18850	8	13	0	0	NA	1	1	18899	2	16	0	0	NA	1	1	18965	8
649320	tfps_pango_lineage_max_lgr	7	84	20	10000	0.9	0.1	18500	7	14	2	0	2	0.875	1	18589	-6	1	0	0	NA	1	1	18738	-20	36	2	2	0	0.947368	0.947368	18850	8	11	0	0	NA	1	1	18899	2	15	0	0	NA	1	1	18965	8
649321	tfps_pango_lineage_max_lgr	7	84	20	10000	0.9	0.15	18500	7	14	2	0	2	0.875	1	18589	-6	1	0	0	NA	1	1	18738	-20	36	1	1	0	0.972973	0.972973	18850	8	9	0	0	NA	1	1	18899	2	15	0	0	NA	1	1	18965	8
649322	tfps_pango_lineage_max_lgr	7	84	20	10000	0.9	0.2	18500	7	14	2	0	2	0.875	1	18589	-6	1	0	0	NA	1	1	18738	-20	34	1	1	0	0.971429	0.971429	18850	8	9	0	0	NA	1	1	18899	2	13	0	0	NA	1	1	18965	8
649323	tfps_pango_lineage_max_lgr	7	84	20	10000	0.9	0.25	18500	7	13	2	0	2	0.866667	1	18589	-6	1	0	0	NA	1	1	18738	-20	32	1	1	0	0.969697	0.969697	18850	8	9	0	0	NA	1	1	18899	2	13	0	0	NA	1	1	18965	8
649419	tfps_pango_lineage_max_lgr	7	84	20	10000	0.95	0	18500	7	16	2	0	2	0.888889	1	18589	-6	1	0	0	NA	1	1	18738	-20	43	2	2	0	0.955556	0.955556	18850	8	13	0	0	NA	1	1	18899	2	16	0	0	NA	1	1	18965	8
649420	tfps_pango_lineage_max_lgr	7	84	20	10000	0.95	0.05	18500	7	16	2	0	2	0.888889	1	18589	-6	1	0	0	NA	1	1	18738	-20	42	2	2	0	0.954546	0.954546	18850	8	11	0	0	NA	1	1	18899	2	15	0	0	NA	1	1	18965	8
649421	tfps_pango_lineage_max_lgr	7	84	20	10000	0.95	0.1	18500	7	16	2	0	2	0.888889	1	18589	-6	1	0	0	NA	1	1	18738	-20	40	2	2	0	0.952381	0.952381	18850	8	11	0	0	NA	1	1	18899	2	15	0	0	NA	1	1	18965	8
649422	tfps_pango_lineage_max_lgr	7	84	20	10000	0.95	0.15	18500	7	14	2	0	2	0.875	1	18589	-6	1	0	0	NA	1	1	18738	-20	40	1	1	0	0.97561	0.97561	18850	8	9	0	0	NA	1	1	18899	2	15	0	0	NA	1	1	18965	8
649423	tfps_pango_lineage_max_lgr	7	84	20	10000	0.95	0.2	18500	7	14	2	0	2	0.875	1	18589	-6	1	0	0	NA	1	1	18738	-20	38	1	1	0	0.974359	0.974359	18850	8	9	0	0	NA	1	1	18899	2	13	0	0	NA	1	1	18965	8
649520	tfps_pango_lineage_max_lgr	7	84	20	10000	1	0	18500	7	16	2	0	2	0.888889	1	18589	-6	1	0	0	NA	1	1	18738	-20	43	2	2	0	0.955556	0.955556	18850	8	13	0	0	NA	1	1	18899	2	16	0	0	NA	1	1	18965	8
649521	tfps_pango_lineage_max_lgr	7	84	20	10000	1	0.05	18500	7	16	2	0	2	0.888889	1	18589	-6	1	0	0	NA	1	1	18738	-20	42	2	2	0	0.954546	0.954546	18850	8	11	0	0	NA	1	1	18899	2	15	0	0	NA	1	1	18965	8
649522	tfps_pango_lineage_max_lgr	7	84	20	10000	1	0.1	18500	7	16	2	0	2	0.888889	1	18589	-6	1	0	0	NA	1	1	18738	-20	42	2	2	0	0.954546	0.954546	18850	8	11	0	0	NA	1	1	18899	2	15	0	0	NA	1	1	18965	8
649523	tfps_pango_lineage_max_lgr	7	84	20	10000	1	0.15	18500	7	14	2	0	2	0.875	1	18589	-6	1	0	0	NA	1	1	18738	-20	42	1	1	0	0.976744	0.976744	18850	8	9	0	0	NA	1	1	18899	2	15	0	0	NA	1	1	18965	8
649524	tfps_pango_lineage_max_lgr	7	84	20	10000	1	0.2	18500	7	14	2	0	2	0.875	1	18589	-6	1	0	0	NA	1	1	18738	-20	40	1	1	0	0.97561	0.97561	18850	8	9	0	0	NA	1	1	18899	2	13	0	0	NA	1	1	18965	8
220855	tfps_lgr_gam_mean	7	56	20	10000	0.85	0	18501	8	11	6	3	3	0.647059	0.785714	18614	19	3	0	0	NA	1	1	18734	-24	12	9	8	1	0.571429	0.6	18841	-1	14	0	0	NA	1	1	18891	-6	13	0	0	NA	1	1	18963	6
647125	tfps_pango_lineage_max_lgr	7	84	20	0.01	0.7	0.25	18500	7	10	6	0	6	0.625	1	18589	-6	2	0	0	NA	1	1	18738	-20	31	0	0	NA	1	1	18849	7	13	0	0	NA	1	1	18897	0	15	0	0	NA	1	1	18969	12
647226	tfps_pango_lineage_max_lgr	7	84	20	0.01	0.75	0.25	18500	7	11	5	0	5	0.6875	1	18589	-6	2	0	0	NA	1	1	18738	-20	33	0	0	NA	1	1	18849	7	13	0	0	NA	1	1	18897	0	14	0	0	NA	1	1	18969	12
647326	tfps_pango_lineage_max_lgr	7	84	20	0.01	0.8	0.2	18500	7	11	5	0	5	0.6875	1	18589	-6	2	0	0	NA	1	1	18738	-20	35	0	0	NA	1	1	18849	7	13	0	0	NA	1	1	18897	0	14	0	0	NA	1	1	18969	12
647427	tfps_pango_lineage_max_lgr	7	84	20	0.01	0.85	0.2	18500	7	11	5	0	5	0.6875	1	18589	-6	2	0	0	NA	1	1	18738	-20	35	0	0	NA	1	1	18849	7	13	0	0	NA	1	1	18897	0	14	0	0	NA	1	1	18969	12
647428	tfps_pango_lineage_max_lgr	7	84	20	0.01	0.85	0.25	18500	7	11	5	0	5	0.6875	1	18589	-6	2	0	0	NA	1	1	18738	-20	35	0	0	NA	1	1	18849	7	11	0	0	NA	1	1	18897	0	10	0	0	NA	1	1	18969	12
647429	tfps_pango_lineage_max_lgr	7	84	20	0.01	0.85	0.3	18500	7	11	5	0	5	0.6875	1	18589	-6	2	0	0	NA	1	1	18738	-20	35	0	0	NA	1	1	18849	7	11	0	0	NA	1	1	18897	0	10	0	0	NA	1	1	18969	12
647527	tfps_pango_lineage_max_lgr	7	84	20	0.01	0.9	0.15	18500	7	12	5	0	5	0.705882	1	18589	-6	2	0	0	NA	1	1	18738	-20	38	1	1	0	0.974359	0.974359	18849	7	11	0	0	NA	1	1	18897	0	14	0	0	NA	1	1	18969	12
647528	tfps_pango_lineage_max_lgr	7	84	20	0.01	0.9	0.2	18500	7	12	5	0	5	0.705882	1	18589	-6	2	0	0	NA	1	1	18738	-20	35	0	0	NA	1	1	18849	7	11	0	0	NA	1	1	18897	0	14	0	0	NA	1	1	18969	12
647529	tfps_pango_lineage_max_lgr	7	84	20	0.01	0.9	0.25	18500	7	12	5	0	5	0.705882	1	18589	-6	2	0	0	NA	1	1	18738	-20	35	0	0	NA	1	1	18849	7	10	0	0	NA	1	1	18897	0	10	0	0	NA	1	1	18969	12
648330	tfps_pango_lineage_max_lgr	7	84	20	0.05	0.85	0.2	18500	7	12	4	0	4	0.75	1	18589	-6	2	0	0	NA	1	1	18738	-20	39	1	1	0	0.975	0.975	18849	7	13	0	0	NA	1	1	18897	0	12	0	0	NA	1	1	18969	12
648331	tfps_pango_lineage_max_lgr	7	84	20	0.05	0.85	0.25	18500	7	12	4	0	4	0.75	1	18589	-6	2	0	0	NA	1	1	18738	-20	35	0	0	NA	1	1	18849	7	13	0	0	NA	1	1	18897	0	10	0	0	NA	1	1	18969	12
648332	tfps_pango_lineage_max_lgr	7	84	20	0.05	0.85	0.3	18500	7	12	4	0	4	0.75	1	18589	-6	2	0	0	NA	1	1	18738	-20	35	0	0	NA	1	1	18849	7	11	0	0	NA	1	1	18897	0	10	0	0	NA	1	1	18969	12
648431	tfps_pango_lineage_max_lgr	7	84	20	0.05	0.9	0.2	18500	7	13	4	0	4	0.764706	1	18589	-6	2	0	0	NA	1	1	18738	-20	39	0	0	NA	1	1	18849	7	11	0	0	NA	1	1	18897	0	12	0	0	NA	1	1	18969	12
648432	tfps_pango_lineage_max_lgr	7	84	20	0.05	0.9	0.25	18500	7	13	4	0	4	0.764706	1	18589	-6	2	0	0	NA	1	1	18738	-20	35	0	0	NA	1	1	18849	7	10	0	0	NA	1	1	18897	0	10	0	0	NA	1	1	18969	12
648433	tfps_pango_lineage_max_lgr	7	84	20	0.05	0.9	0.3	18500	7	13	4	0	4	0.764706	1	18589	-6	2	0	0	NA	1	1	18738	-20	35	0	0	NA	1	1	18849	7	10	0	0	NA	1	1	18897	0	10	0	0	NA	1	1	18969	12
648532	tfps_pango_lineage_max_lgr	7	84	20	0.05	0.95	0.2	18500	7	14	3	0	3	0.823529	1	18589	-6	2	0	0	NA	1	1	18738	-20	39	0	0	NA	1	1	18849	7	11	0	0	NA	1	1	18897	0	12	0	0	NA	1	1	18969	12
648533	tfps_pango_lineage_max_lgr	7	84	20	0.05	0.95	0.25	18500	7	14	3	0	3	0.823529	1	18589	-6	2	0	0	NA	1	1	18738	-20	37	0	0	NA	1	1	18849	7	10	0	0	NA	1	1	18897	0	10	0	0	NA	1	1	18969	12
648632	tfps_pango_lineage_max_lgr	7	84	20	0.05	1	0.15	18500	7	14	3	0	3	0.823529	1	18589	-6	2	0	0	NA	1	1	18738	-20	45	1	1	0	0.978261	0.978261	18849	7	11	0	0	NA	1	1	18897	0	12	0	0	NA	1	1	18969	12
648633	tfps_pango_lineage_max_lgr	7	84	20	0.05	1	0.2	18500	7	14	3	0	3	0.823529	1	18589	-6	2	0	0	NA	1	1	18738	-20	41	0	0	NA	1	1	18849	7	11	0	0	NA	1	1	18897	0	12	0	0	NA	1	1	18969	12
648634	tfps_pango_lineage_max_lgr	7	84	20	0.05	1	0.25	18500	7	14	3	0	3	0.823529	1	18589	-6	2	0	0	NA	1	1	18738	-20	39	0	0	NA	1	1	18849	7	10	0	0	NA	1	1	18897	0	10	0	0	NA	1	1	18969	12
660893	tfps_pango_lineage_max_lgr	14	56	20	10000	0.85	0	18503	10	8	5	1	4	0.615385	0.888889	18589	-6	2	0	0	NA	1	1	18738	-20	35	2	2	0	0.945946	0.945946	18850	8	13	0	0	NA	1	1	18899	2	12	0	0	NA	1	1	18963	6
660894	tfps_pango_lineage_max_lgr	14	56	20	10000	0.85	0.05	18503	10	7	4	1	3	0.636364	0.875	18589	-6	1	0	0	NA	1	1	18738	-20	33	2	2	0	0.942857	0.942857	18850	8	13	0	0	NA	1	1	18899	2	12	0	0	NA	1	1	18963	6
660895	tfps_pango_lineage_max_lgr	14	56	20	10000	0.85	0.1	18503	10	6	4	1	3	0.6	0.857143	18589	-6	1	0	0	NA	1	1	18738	-20	29	0	0	NA	1	1	18850	8	13	0	0	NA	1	1	18899	2	12	0	0	NA	1	1	18963	6
660896	tfps_pango_lineage_max_lgr	14	56	20	10000	0.85	0.15	18503	10	6	4	1	3	0.6	0.857143	18589	-6	1	0	0	NA	1	1	18738	-20	28	0	0	NA	1	1	18850	8	12	0	0	NA	1	1	18899	2	10	0	0	NA	1	1	18963	6
660897	tfps_pango_lineage_max_lgr	14	56	20	10000	0.85	0.2	18503	10	5	4	1	3	0.555556	0.833333	18589	-6	1	0	0	NA	1	1	18738	-20	27	0	0	NA	1	1	18850	8	10	0	0	NA	1	1	18899	2	9	0	0	NA	1	1	18963	6
660974	tfps_pango_lineage_max_lgr	14	56	20	10000	0.9	0	18503	10	9	5	1	4	0.642857	0.9	18589	-6	2	0	0	NA	1	1	18738	-20	37	2	2	0	0.948718	0.948718	18850	8	13	0	0	NA	1	1	18899	2	12	0	0	NA	1	1	18963	6
660975	tfps_pango_lineage_max_lgr	14	56	20	10000	0.9	0.05	18503	10	8	4	1	3	0.666667	0.888889	18589	-6	1	0	0	NA	1	1	18738	-20	35	1	1	0	0.972222	0.972222	18850	8	13	0	0	NA	1	1	18899	2	12	0	0	NA	1	1	18963	6
660976	tfps_pango_lineage_max_lgr	14	56	20	10000	0.9	0.1	18503	10	8	4	1	3	0.666667	0.888889	18589	-6	1	0	0	NA	1	1	18738	-20	29	0	0	NA	1	1	18850	8	12	0	0	NA	1	1	18899	2	12	0	0	NA	1	1	18963	6
660977	tfps_pango_lineage_max_lgr	14	56	20	10000	0.9	0.15	18503	10	8	4	1	3	0.666667	0.888889	18589	-6	1	0	0	NA	1	1	18738	-20	28	0	0	NA	1	1	18850	8	12	0	0	NA	1	1	18899	2	9	0	0	NA	1	1	18963	6
660978	tfps_pango_lineage_max_lgr	14	56	20	10000	0.9	0.2	18503	10	7	4	1	3	0.636364	0.875	18589	-6	1	0	0	NA	1	1	18738	-20	26	0	0	NA	1	1	18850	8	8	0	0	NA	1	1	18899	2	9	0	0	NA	1	1	18963	6
661052	tfps_pango_lineage_max_lgr	14	56	20	10000	0.95	0	18503	10	9	5	1	4	0.642857	0.9	18589	-6	2	0	0	NA	1	1	18738	-20	37	2	2	0	0.948718	0.948718	18850	8	13	0	0	NA	1	1	18899	2	12	0	0	NA	1	1	18963	6
661053	tfps_pango_lineage_max_lgr	14	56	20	10000	0.95	0.05	18503	10	8	4	1	3	0.666667	0.888889	18589	-6	1	0	0	NA	1	1	18738	-20	33	2	2	0	0.942857	0.942857	18850	8	13	0	0	NA	1	1	18899	2	12	0	0	NA	1	1	18963	6
661054	tfps_pango_lineage_max_lgr	14	56	20	10000	0.95	0.1	18503	10	6	4	1	3	0.6	0.857143	18589	-6	1	0	0	NA	1	1	18738	-20	29	1	1	0	0.966667	0.966667	18850	8	12	0	0	NA	1	1	18899	2	9	0	0	NA	1	1	18963	6
661055	tfps_pango_lineage_max_lgr	14	56	20	10000	0.95	0.15	18503	10	5	4	1	3	0.555556	0.833333	18589	-6	1	0	0	NA	1	1	18738	-20	27	1	1	0	0.964286	0.964286	18850	8	12	0	0	NA	1	1	18899	2	9	0	0	NA	1	1	18963	6
661128	tfps_pango_lineage_max_lgr	14	56	20	10000	1	0	18503	10	9	5	1	4	0.642857	0.9	18589	-6	2	0	0	NA	1	1	18738	-20	37	2	2	0	0.948718	0.948718	18850	8	13	0	0	NA	1	1	18899	2	12	0	0	NA	1	1	18963	6
661129	tfps_pango_lineage_max_lgr	14	56	20	10000	1	0.05	18503	10	8	4	1	3	0.666667	0.888889	18589	-6	1	0	0	NA	1	1	18738	-20	33	2	2	0	0.942857	0.942857	18850	8	13	0	0	NA	1	1	18899	2	12	0	0	NA	1	1	18963	6
661130	tfps_pango_lineage_max_lgr	14	56	20	10000	1	0.1	18503	10	6	4	1	3	0.6	0.857143	18589	-6	1	0	0	NA	1	1	18738	-20	29	1	1	0	0.966667	0.966667	18850	8	12	0	0	NA	1	1	18899	2	9	0	0	NA	1	1	18963	6
661131	tfps_pango_lineage_max_lgr	14	56	20	10000	1	0.15	18503	10	6	4	1	3	0.6	0.857143	18589	-6	1	0	0	NA	1	1	18738	-20	27	1	1	0	0.964286	0.964286	18850	8	12	0	0	NA	1	1	18899	2	9	0	0	NA	1	1	18963	6
649028	tfps_pango_lineage_max_lgr	7	84	20	10000	0.75	0.2	18500	7	14	2	0	2	0.875	1	18589	-6	1	0	0	NA	1	1	18738	-20	32	1	1	0	0.969697	0.969697	18850	8	9	0	0	NA	1	1	18901	4	12	0	0	NA	1	1	18965	8
649226	tfps_pango_lineage_max_lgr	7	84	20	10000	0.85	0.3	18500	7	13	2	0	2	0.866667	1	18589	-6	1	0	0	NA	1	1	18738	-20	32	0	0	NA	1	1	18850	8	11	0	0	NA	1	1	18899	2	11	0	0	NA	1	1	18969	12
649227	tfps_pango_lineage_max_lgr	7	84	20	10000	0.85	0.35	18500	7	13	2	0	2	0.866667	1	18589	-6	1	0	0	NA	1	1	18738	-20	32	0	0	NA	1	1	18850	8	9	0	0	NA	1	1	18899	2	11	0	0	NA	1	1	18969	12
649228	tfps_pango_lineage_max_lgr	7	84	20	10000	0.85	0.4	18500	7	13	2	0	2	0.866667	1	18589	-6	1	0	0	NA	1	1	18738	-20	29	0	0	NA	1	1	18850	8	9	0	0	NA	1	1	18899	2	8	0	0	NA	1	1	18969	12
649324	tfps_pango_lineage_max_lgr	7	84	20	10000	0.9	0.3	18500	7	13	2	0	2	0.866667	1	18589	-6	1	0	0	NA	1	1	18738	-20	32	0	0	NA	1	1	18850	8	9	0	0	NA	1	1	18899	2	12	0	0	NA	1	1	18969	12
649325	tfps_pango_lineage_max_lgr	7	84	20	10000	0.9	0.35	18500	7	13	2	0	2	0.866667	1	18589	-6	1	0	0	NA	1	1	18738	-20	32	0	0	NA	1	1	18850	8	8	0	0	NA	1	1	18899	2	9	0	0	NA	1	1	18969	12
649326	tfps_pango_lineage_max_lgr	7	84	20	10000	0.9	0.4	18500	7	13	2	0	2	0.866667	1	18589	-6	1	0	0	NA	1	1	18738	-20	27	0	0	NA	1	1	18850	8	8	0	0	NA	1	1	18899	2	9	0	0	NA	1	1	18969	12
649327	tfps_pango_lineage_max_lgr	7	84	20	10000	0.9	0.45	18500	7	13	2	0	2	0.866667	1	18589	-6	1	0	0	NA	1	1	18738	-20	23	0	0	NA	1	1	18850	8	8	0	0	NA	1	1	18899	2	8	0	0	NA	1	1	18969	12
649424	tfps_pango_lineage_max_lgr	7	84	20	10000	0.95	0.25	18500	7	13	2	0	2	0.866667	1	18589	-6	1	0	0	NA	1	1	18738	-20	34	1	1	0	0.971429	0.971429	18850	8	9	0	0	NA	1	1	18899	2	12	0	0	NA	1	1	18969	12
649425	tfps_pango_lineage_max_lgr	7	84	20	10000	0.95	0.3	18500	7	13	2	0	2	0.866667	1	18589	-6	1	0	0	NA	1	1	18738	-20	34	0	0	NA	1	1	18850	8	8	0	0	NA	1	1	18899	2	11	0	0	NA	1	1	18969	12
649426	tfps_pango_lineage_max_lgr	7	84	20	10000	0.95	0.35	18500	7	13	2	0	2	0.866667	1	18589	-6	1	0	0	NA	1	1	18738	-20	33	0	0	NA	1	1	18850	8	8	0	0	NA	1	1	18899	2	9	0	0	NA	1	1	18969	12
649427	tfps_pango_lineage_max_lgr	7	84	20	10000	0.95	0.4	18500	7	13	2	0	2	0.866667	1	18589	-6	1	0	0	NA	1	1	18738	-20	28	0	0	NA	1	1	18850	8	8	0	0	NA	1	1	18899	2	8	0	0	NA	1	1	18969	12
649525	tfps_pango_lineage_max_lgr	7	84	20	10000	1	0.25	18500	7	13	2	0	2	0.866667	1	18589	-6	1	0	0	NA	1	1	18738	-20	36	1	1	0	0.972973	0.972973	18850	8	9	0	0	NA	1	1	18899	2	12	0	0	NA	1	1	18969	12
649526	tfps_pango_lineage_max_lgr	7	84	20	10000	1	0.3	18500	7	13	2	0	2	0.866667	1	18589	-6	1	0	0	NA	1	1	18738	-20	36	0	0	NA	1	1	18850	8	8	0	0	NA	1	1	18899	2	11	0	0	NA	1	1	18969	12
649527	tfps_pango_lineage_max_lgr	7	84	20	10000	1	0.35	18500	7	13	2	0	2	0.866667	1	18589	-6	1	0	0	NA	1	1	18738	-20	35	0	0	NA	1	1	18850	8	8	0	0	NA	1	1	18899	2	8	0	0	NA	1	1	18969	12
649528	tfps_pango_lineage_max_lgr	7	84	20	10000	1	0.4	18500	7	13	2	0	2	0.866667	1	18589	-6	1	0	0	NA	1	1	18738	-20	30	0	0	NA	1	1	18850	8	8	0	0	NA	1	1	18899	2	8	0	0	NA	1	1	18969	12
220583	tfps_lgr_gam_mean	7	56	20	0.05	0.85	0.1	18501	8	8	3	1	2	0.727273	0.888889	18614	19	3	0	0	NA	1	1	18734	-24	11	10	9	1	0.52381	0.55	18842	0	14	0	0	NA	1	1	18896	-1	6	0	0	NA	1	1	18963	6
220584	tfps_lgr_gam_mean	7	56	20	0.05	0.85	0.15	18501	8	7	3	1	2	0.7	0.875	18614	19	3	0	0	NA	1	1	18734	-24	11	7	6	1	0.611111	0.647059	18842	0	12	0	0	NA	1	1	18896	-1	5	0	0	NA	1	1	18963	6
220585	tfps_lgr_gam_mean	7	56	20	0.05	0.85	0.2	18501	8	7	3	1	2	0.7	0.875	18614	19	2	0	0	NA	1	1	18734	-24	8	5	4	1	0.615385	0.666667	18842	0	9	0	0	NA	1	1	18896	-1	3	0	0	NA	1	1	18963	6
220628	tfps_lgr_gam_mean	7	56	20	0.05	0.9	0.1	18501	8	9	3	1	2	0.75	0.9	18614	19	3	0	0	NA	1	1	18734	-24	9	8	7	1	0.529412	0.5625	18842	0	13	0	0	NA	1	1	18896	-1	6	0	0	NA	1	1	18963	6
220629	tfps_lgr_gam_mean	7	56	20	0.05	0.9	0.15	18501	8	9	3	1	2	0.75	0.9	18614	19	3	0	0	NA	1	1	18734	-24	8	5	5	0	0.615385	0.615385	18842	0	9	0	0	NA	1	1	18896	-1	4	0	0	NA	1	1	18963	6
232079	tfps_lgr_gam_mean	14	56	20	0.05	0.7	0	18502	9	7	2	1	1	0.777778	0.875	18614	19	4	0	0	NA	1	1	18734	-24	7	9	8	1	0.4375	0.466667	18841	-1	18	0	0	NA	1	1	18896	-1	6	0	0	NA	1	1	18963	6
232080	tfps_lgr_gam_mean	14	56	20	0.05	0.7	0.05	18502	9	7	2	1	1	0.777778	0.875	18614	19	3	0	0	NA	1	1	18734	-24	7	5	4	1	0.583333	0.636364	18841	-1	17	0	0	NA	1	1	18896	-1	5	0	0	NA	1	1	18963	6
232081	tfps_lgr_gam_mean	14	56	20	0.05	0.7	0.1	18502	9	6	2	1	1	0.75	0.857143	18614	19	2	0	0	NA	1	1	18734	-24	6	3	3	0	0.666667	0.666667	18841	-1	14	0	0	NA	1	1	18896	-1	5	0	0	NA	1	1	18963	6
232177	tfps_lgr_gam_mean	14	56	20	0.05	0.75	0	18502	9	8	2	1	1	0.8	0.888889	18614	19	5	0	0	NA	1	1	18734	-24	8	7	7	0	0.533333	0.533333	18841	-1	18	0	0	NA	1	1	18896	-1	6	0	0	NA	1	1	18963	6
232178	tfps_lgr_gam_mean	14	56	20	0.05	0.75	0.05	18502	9	7	2	1	1	0.777778	0.875	18614	19	3	0	0	NA	1	1	18734	-24	8	4	4	0	0.666667	0.666667	18841	-1	17	0	0	NA	1	1	18896	-1	5	0	0	NA	1	1	18963	6
232179	tfps_lgr_gam_mean	14	56	20	0.05	0.75	0.1	18502	9	6	2	1	1	0.75	0.857143	18614	19	3	0	0	NA	1	1	18734	-24	8	4	4	0	0.666667	0.666667	18841	-1	14	0	0	NA	1	1	18896	-1	5	0	0	NA	1	1	18963	6
232267	tfps_lgr_gam_mean	14	56	20	0.05	0.8	0	18502	9	9	2	1	1	0.818182	0.9	18614	19	4	0	0	NA	1	1	18734	-24	8	8	8	0	0.5	0.5	18841	-1	18	0	0	NA	1	1	18896	-1	6	0	0	NA	1	1	18963	6
232268	tfps_lgr_gam_mean	14	56	20	0.05	0.8	0.05	18502	9	7	2	1	1	0.777778	0.875	18614	19	4	0	0	NA	1	1	18734	-24	8	4	4	0	0.666667	0.666667	18841	-1	14	0	0	NA	1	1	18896	-1	5	0	0	NA	1	1	18963	6
232450	tfps_lgr_gam_mean	14	56	20	0.05	0.9	0.05	18502	9	9	2	1	1	0.818182	0.9	18614	19	4	0	0	NA	1	1	18734	-24	7	9	9	0	0.4375	0.4375	18841	-1	14	0	0	NA	1	1	18896	-1	5	0	0	NA	1	1	18963	6
220541	tfps_lgr_gam_mean	7	56	20	0.05	0.8	0.15	18502	9	6	3	1	2	0.666667	0.857143	18614	19	3	0	0	NA	1	1	18734	-24	11	10	9	1	0.52381	0.55	18842	0	12	0	0	NA	1	1	18896	-1	4	0	0	NA	1	1	18963	6
220673	tfps_lgr_gam_mean	7	56	20	0.05	0.95	0.1	18502	9	10	3	1	2	0.769231	0.909091	18614	19	3	0	0	NA	1	1	18734	-24	7	8	7	1	0.466667	0.5	18842	0	15	0	0	NA	1	1	18896	-1	6	0	0	NA	1	1	18963	6
220718	tfps_lgr_gam_mean	7	56	20	0.05	1	0.1	18502	9	9	4	1	3	0.692308	0.9	18614	19	3	0	0	NA	1	1	18734	-24	7	9	8	1	0.4375	0.466667	18842	0	11	0	0	NA	1	1	18896	-1	6	0	0	NA	1	1	18963	6
220719	tfps_lgr_gam_mean	7	56	20	0.05	1	0.15	18502	9	9	4	1	3	0.692308	0.9	18614	19	3	0	0	NA	1	1	18734	-24	7	4	4	0	0.636364	0.636364	18842	0	7	0	0	NA	1	1	18896	-1	5	0	0	NA	1	1	18963	6
220907	tfps_lgr_gam_mean	7	56	20	10000	1	0	18503	10	9	3	2	1	0.75	0.818182	18614	19	3	0	0	NA	1	1	18734	-24	10	9	8	1	0.526316	0.555556	18841	-1	13	0	0	NA	1	1	18896	-1	11	0	0	NA	1	1	18963	6
231789	tfps_lgr_gam_mean	14	56	20	0.01	1	0	18503	10	7	6	4	2	0.538462	0.636364	18614	19	4	0	0	NA	1	1	18734	-24	6	8	8	0	0.428571	0.428571	18841	-1	12	0	0	NA	1	1	18896	-1	2	0	0	NA	1	1	18963	6
232540	tfps_lgr_gam_mean	14	56	20	0.05	0.95	0.05	18502	9	8	3	2	1	0.727273	0.8	18614	19	4	0	0	NA	1	1	18734	-24	7	9	9	0	0.4375	0.4375	18842	0	15	0	0	NA	1	1	18896	-1	6	0	0	NA	1	1	18963	6
635915	tfps_pango_lineage_max_lgr	7	56	20	0.05	0.7	0	18500	7	11	5	0	5	0.6875	1	18589	-6	5	0	0	NA	1	1	18734	-24	36	3	3	0	0.923077	0.923077	18847	5	21	0	0	NA	1	1	18888	-9	13	0	0	NA	1	1	18963	6
635916	tfps_pango_lineage_max_lgr	7	56	20	0.05	0.7	0.05	18500	7	11	5	0	5	0.6875	1	18589	-6	5	0	0	NA	1	1	18734	-24	34	3	3	0	0.918919	0.918919	18847	5	18	0	0	NA	1	1	18888	-9	13	0	0	NA	1	1	18963	6
635917	tfps_pango_lineage_max_lgr	7	56	20	0.05	0.7	0.1	18500	7	11	5	0	5	0.6875	1	18589	-6	5	0	0	NA	1	1	18734	-24	32	1	1	0	0.969697	0.969697	18847	5	18	0	0	NA	1	1	18888	-9	11	0	0	NA	1	1	18963	6
636016	tfps_pango_lineage_max_lgr	7	56	20	0.05	0.75	0	18500	7	11	5	0	5	0.6875	1	18589	-6	5	0	0	NA	1	1	18734	-24	37	3	3	0	0.925	0.925	18847	5	21	0	0	NA	1	1	18888	-9	13	0	0	NA	1	1	18963	6
636017	tfps_pango_lineage_max_lgr	7	56	20	0.05	0.75	0.05	18500	7	11	5	0	5	0.6875	1	18589	-6	5	0	0	NA	1	1	18734	-24	34	1	1	0	0.971429	0.971429	18847	5	18	0	0	NA	1	1	18888	-9	13	0	0	NA	1	1	18963	6
325446	tfps_lgr_max	14	56	20	0.01	0.6	0.45	18503	10	12	5	2	3	0.705882	0.857143	18589	-6	1	0	0	NA	1	1	18734	-24	35	9	8	1	0.795454	0.813953	18841	-1	9	0	0	NA	1	1	18899	2	1	0	0	NA	1	1	18967	10
325447	tfps_lgr_max	14	56	20	0.01	0.6	0.5	18503	10	12	5	2	3	0.705882	0.857143	18589	-6	1	0	0	NA	1	1	18734	-24	34	6	5	1	0.85	0.871795	18841	-1	7	0	0	NA	1	1	18899	2	1	0	0	NA	1	1	18967	10
325448	tfps_lgr_max	14	56	20	0.01	0.6	0.55	18503	10	10	5	2	3	0.666667	0.833333	18589	-6	1	0	0	NA	1	1	18734	-24	31	6	5	1	0.837838	0.861111	18841	-1	5	0	0	NA	1	1	18899	2	1	0	0	NA	1	1	18967	10
325548	tfps_lgr_max	14	56	20	0.01	0.65	0.5	18503	10	12	5	2	3	0.705882	0.857143	18589	-6	1	0	0	NA	1	1	18734	-24	34	9	8	1	0.790698	0.809524	18841	-1	7	0	0	NA	1	1	18899	2	1	0	0	NA	1	1	18967	10
325549	tfps_lgr_max	14	56	20	0.01	0.65	0.55	18503	10	10	5	2	3	0.666667	0.833333	18589	-6	1	0	0	NA	1	1	18734	-24	32	6	5	1	0.842105	0.864865	18841	-1	7	0	0	NA	1	1	18899	2	1	0	0	NA	1	1	18967	10
635814	tfps_pango_lineage_max_lgr	7	56	20	0.05	0.65	0	18500	7	12	4	0	4	0.75	1	18591	-4	4	0	0	NA	1	1	18734	-24	34	3	3	0	0.918919	0.918919	18847	5	21	0	0	NA	1	1	18888	-9	13	0	0	NA	1	1	18963	6
635815	tfps_pango_lineage_max_lgr	7	56	20	0.05	0.65	0.05	18500	7	12	4	0	4	0.75	1	18591	-4	4	0	0	NA	1	1	18734	-24	34	3	3	0	0.918919	0.918919	18847	5	17	0	0	NA	1	1	18888	-9	13	0	0	NA	1	1	18963	6
635816	tfps_pango_lineage_max_lgr	7	56	20	0.05	0.65	0.1	18500	7	12	4	0	4	0.75	1	18591	-4	4	0	0	NA	1	1	18734	-24	33	1	1	0	0.970588	0.970588	18847	5	16	0	0	NA	1	1	18888	-9	13	0	0	NA	1	1	18963	6
635817	tfps_pango_lineage_max_lgr	7	56	20	0.05	0.65	0.15	18500	7	12	4	0	4	0.75	1	18591	-4	4	0	0	NA	1	1	18734	-24	30	1	1	0	0.967742	0.967742	18847	5	16	0	0	NA	1	1	18888	-9	11	0	0	NA	1	1	18963	6
220542	tfps_lgr_gam_mean	7	56	20	0.05	0.8	0.2	18505	12	5	3	1	2	0.625	0.833333	18614	19	2	0	0	NA	1	1	18734	-24	8	5	5	0	0.615385	0.615385	18842	0	11	0	0	NA	1	1	18896	-1	3	0	0	NA	1	1	18963	6
636622	tfps_pango_lineage_max_lgr	7	56	20	10000	0.6	0	18500	7	12	4	0	4	0.75	1	18605	10	1	0	0	NA	1	1	18738	-20	33	2	2	0	0.942857	0.942857	18849	7	15	0	0	NA	1	1	18899	2	11	0	0	NA	1	1	18963	6
219959	tfps_lgr_gam_mean	7	56	20	0.01	0.65	0.2	18506	13	8	4	3	1	0.666667	0.727273	18614	19	4	0	0	NA	1	1	18734	-24	10	7	7	0	0.588235	0.588235	18842	0	9	0	0	NA	1	1	18896	-1	1	0	0	NA	1	1	18963	6
635006	tfps_pango_lineage_max_lgr	7	56	20	0.01	0.7	0	18500	7	12	4	0	4	0.75	1	18589	-6	5	0	0	NA	1	1	18738	-20	32	2	2	0	0.941176	0.941176	18847	5	19	0	0	NA	1	1	18888	-9	16	0	0	NA	1	1	18963	6
635007	tfps_pango_lineage_max_lgr	7	56	20	0.01	0.7	0.05	18500	7	11	4	0	4	0.733333	1	18589	-6	5	0	0	NA	1	1	18738	-20	32	2	2	0	0.941176	0.941176	18847	5	17	0	0	NA	1	1	18888	-9	16	0	0	NA	1	1	18963	6
635008	tfps_pango_lineage_max_lgr	7	56	20	0.01	0.7	0.1	18500	7	11	4	0	4	0.733333	1	18589	-6	4	0	0	NA	1	1	18738	-20	30	1	1	0	0.967742	0.967742	18847	5	14	0	0	NA	1	1	18888	-9	14	0	0	NA	1	1	18963	6
635107	tfps_pango_lineage_max_lgr	7	56	20	0.01	0.75	0	18500	7	12	4	0	4	0.75	1	18589	-6	5	0	0	NA	1	1	18738	-20	34	2	2	0	0.944444	0.944444	18847	5	17	0	0	NA	1	1	18888	-9	16	0	0	NA	1	1	18963	6
635108	tfps_pango_lineage_max_lgr	7	56	20	0.01	0.75	0.05	18500	7	11	4	0	4	0.733333	1	18589	-6	5	0	0	NA	1	1	18738	-20	34	1	1	0	0.971429	0.971429	18847	5	16	0	0	NA	1	1	18888	-9	14	0	0	NA	1	1	18963	6
220720	tfps_lgr_gam_mean	7	56	20	0.05	1	0.2	18502	9	7	4	1	3	0.636364	0.875	18614	19	2	0	0	NA	1	1	18734	-24	7	4	4	0	0.636364	0.636364	18842	0	5	0	0	NA	1	1	18896	-1	4	0	0	NA	1	1	18969	12
634905	tfps_pango_lineage_max_lgr	7	56	20	0.01	0.65	0	18500	7	13	3	0	3	0.8125	1	18591	-4	4	0	0	NA	1	1	18738	-20	31	2	2	0	0.939394	0.939394	18847	5	17	0	0	NA	1	1	18888	-9	16	0	0	NA	1	1	18963	6
634906	tfps_pango_lineage_max_lgr	7	56	20	0.01	0.65	0.05	18500	7	12	3	0	3	0.8	1	18591	-4	4	0	0	NA	1	1	18738	-20	30	2	2	0	0.9375	0.9375	18847	5	17	0	0	NA	1	1	18888	-9	16	0	0	NA	1	1	18963	6
634907	tfps_pango_lineage_max_lgr	7	56	20	0.01	0.65	0.1	18500	7	12	3	0	3	0.8	1	18591	-4	4	0	0	NA	1	1	18738	-20	30	1	1	0	0.967742	0.967742	18847	5	15	0	0	NA	1	1	18888	-9	16	0	0	NA	1	1	18963	6
634908	tfps_pango_lineage_max_lgr	7	56	20	0.01	0.65	0.15	18500	7	12	3	0	3	0.8	1	18591	-4	3	0	0	NA	1	1	18738	-20	28	1	1	0	0.965517	0.965517	18847	5	12	0	0	NA	1	1	18888	-9	14	0	0	NA	1	1	18963	6
219960	tfps_lgr_gam_mean	7	56	20	0.01	0.65	0.25	18506	13	8	4	3	1	0.666667	0.727273	18615	20	3	0	0	NA	1	1	18738	-20	9	6	6	0	0.6	0.6	18842	0	7	0	0	NA	1	1	18896	-1	1	0	0	NA	1	1	18963	6
232180	tfps_lgr_gam_mean	14	56	20	0.05	0.75	0.15	18502	9	4	2	1	1	0.666667	0.8	18614	19	3	0	0	NA	1	1	18744	-14	5	4	4	0	0.555556	0.555556	18841	-1	14	0	0	NA	1	1	18896	-1	4	0	0	NA	1	1	18963	6
220275	tfps_lgr_gam_mean	7	56	20	0.01	0.95	0.15	18506	13	9	6	4	2	0.6	0.692308	18614	19	4	0	0	NA	1	1	18734	-24	12	7	7	0	0.631579	0.631579	18842	0	11	0	0	NA	1	1	18896	-1	1	0	0	NA	1	1	18969	12
220276	tfps_lgr_gam_mean	7	56	20	0.01	0.95	0.2	18506	13	9	6	4	2	0.6	0.692308	18614	19	4	0	0	NA	1	1	18734	-24	7	7	7	0	0.5	0.5	18842	0	6	0	0	NA	1	1	18896	-1	1	0	0	NA	1	1	18969	12
220325	tfps_lgr_gam_mean	7	56	20	0.01	1	0	18506	13	9	7	5	2	0.5625	0.642857	18614	19	6	0	0	NA	1	1	18734	-24	12	10	10	0	0.545454	0.545454	18842	0	13	0	0	NA	1	1	18896	-1	6	0	0	NA	1	1	18969	12
220326	tfps_lgr_gam_mean	7	56	20	0.01	1	0.05	18506	13	9	7	5	2	0.5625	0.642857	18614	19	4	0	0	NA	1	1	18734	-24	10	8	8	0	0.555556	0.555556	18842	0	13	0	0	NA	1	1	18896	-1	5	0	0	NA	1	1	18969	12
220327	tfps_lgr_gam_mean	7	56	20	0.01	1	0.1	18506	13	8	6	4	2	0.571429	0.666667	18614	19	4	0	0	NA	1	1	18734	-24	10	7	7	0	0.588235	0.588235	18842	0	11	0	0	NA	1	1	18896	-1	2	0	0	NA	1	1	18969	12
220328	tfps_lgr_gam_mean	7	56	20	0.01	1	0.15	18506	13	8	6	4	2	0.571429	0.666667	18614	19	4	0	0	NA	1	1	18734	-24	7	7	7	0	0.5	0.5	18842	0	8	0	0	NA	1	1	18896	-1	1	0	0	NA	1	1	18969	12
220329	tfps_lgr_gam_mean	7	56	20	0.01	1	0.2	18506	13	8	5	3	2	0.615385	0.727273	18614	19	4	0	0	NA	1	1	18734	-24	7	7	7	0	0.5	0.5	18842	0	6	0	0	NA	1	1	18896	-1	1	0	0	NA	1	1	18969	12
232541	tfps_lgr_gam_mean	14	56	20	0.05	0.95	0.1	18502	9	8	2	1	1	0.8	0.888889	18614	19	4	0	0	NA	1	1	18734	-24	7	6	6	0	0.538462	0.538462	18842	0	11	0	0	NA	1	1	18906	9	5	0	0	NA	1	1	18963	6
232542	tfps_lgr_gam_mean	14	56	20	0.05	0.95	0.15	18502	9	7	2	1	1	0.777778	0.875	18614	19	4	0	0	NA	1	1	18734	-24	7	6	6	0	0.538462	0.538462	18842	0	9	0	0	NA	1	1	18906	9	4	0	0	NA	1	1	18963	6
220630	tfps_lgr_gam_mean	7	56	20	0.05	0.9	0.2	18501	8	9	3	1	2	0.75	0.9	18614	19	3	0	0	NA	1	1	18744	-14	6	4	4	0	0.6	0.6	18842	0	7	0	0	NA	1	1	18896	-1	2	0	0	NA	1	1	18965	8
635311	tfps_pango_lineage_max_lgr	7	56	20	0.01	0.85	0.1	18500	7	11	4	0	4	0.733333	1	18589	-6	4	0	0	NA	1	1	18738	-20	37	1	1	0	0.973684	0.973684	18843	1	12	0	0	NA	1	1	18899	2	10	0	0	NA	1	1	18963	6
635312	tfps_pango_lineage_max_lgr	7	56	20	0.01	0.85	0.15	18500	7	11	4	0	4	0.733333	1	18589	-6	3	0	0	NA	1	1	18738	-20	37	1	1	0	0.973684	0.973684	18843	1	9	0	0	NA	1	1	18899	2	8	0	0	NA	1	1	18963	6
635416	tfps_pango_lineage_max_lgr	7	56	20	0.01	0.9	0.3	18500	7	11	4	0	4	0.733333	1	18589	-6	3	0	0	NA	1	1	18738	-20	36	0	0	NA	1	1	18841	-1	7	0	0	NA	1	1	18899	2	7	0	0	NA	1	1	18965	8
635417	tfps_pango_lineage_max_lgr	7	56	20	0.01	0.9	0.35	18500	7	11	4	0	4	0.733333	1	18589	-6	3	0	0	NA	1	1	18738	-20	29	0	0	NA	1	1	18841	-1	7	0	0	NA	1	1	18899	2	7	0	0	NA	1	1	18965	8
635418	tfps_pango_lineage_max_lgr	7	56	20	0.01	0.9	0.4	18500	7	11	4	0	4	0.733333	1	18589	-6	3	0	0	NA	1	1	18738	-20	27	0	0	NA	1	1	18841	-1	7	0	0	NA	1	1	18899	2	7	0	0	NA	1	1	18965	8
635516	tfps_pango_lineage_max_lgr	7	56	20	0.01	0.95	0.25	18500	7	11	4	0	4	0.733333	1	18589	-6	3	0	0	NA	1	1	18738	-20	36	1	1	0	0.972973	0.972973	18841	-1	12	0	0	NA	1	1	18899	2	7	0	0	NA	1	1	18965	8
635517	tfps_pango_lineage_max_lgr	7	56	20	0.01	0.95	0.3	18500	7	11	4	0	4	0.733333	1	18589	-6	3	0	0	NA	1	1	18738	-20	33	0	0	NA	1	1	18841	-1	10	0	0	NA	1	1	18899	2	7	0	0	NA	1	1	18965	8
635518	tfps_pango_lineage_max_lgr	7	56	20	0.01	0.95	0.35	18500	7	11	4	0	4	0.733333	1	18589	-6	3	0	0	NA	1	1	18738	-20	29	0	0	NA	1	1	18841	-1	8	0	0	NA	1	1	18899	2	7	0	0	NA	1	1	18965	8
635519	tfps_pango_lineage_max_lgr	7	56	20	0.01	0.95	0.4	18500	7	11	4	0	4	0.733333	1	18589	-6	3	0	0	NA	1	1	18738	-20	27	0	0	NA	1	1	18841	-1	8	0	0	NA	1	1	18899	2	7	0	0	NA	1	1	18965	8
635617	tfps_pango_lineage_max_lgr	7	56	20	0.01	1	0.25	18500	7	11	4	0	4	0.733333	1	18589	-6	3	0	0	NA	1	1	18738	-20	34	1	1	0	0.971429	0.971429	18841	-1	12	0	0	NA	1	1	18899	2	7	0	0	NA	1	1	18965	8
635618	tfps_pango_lineage_max_lgr	7	56	20	0.01	1	0.3	18500	7	11	4	0	4	0.733333	1	18589	-6	3	0	0	NA	1	1	18738	-20	31	0	0	NA	1	1	18841	-1	10	0	0	NA	1	1	18899	2	7	0	0	NA	1	1	18965	8
635619	tfps_pango_lineage_max_lgr	7	56	20	0.01	1	0.35	18500	7	11	4	0	4	0.733333	1	18589	-6	3	0	0	NA	1	1	18738	-20	30	0	0	NA	1	1	18841	-1	8	0	0	NA	1	1	18899	2	7	0	0	NA	1	1	18965	8
635620	tfps_pango_lineage_max_lgr	7	56	20	0.01	1	0.4	18500	7	11	4	0	4	0.733333	1	18589	-6	3	0	0	NA	1	1	18738	-20	27	0	0	NA	1	1	18841	-1	8	0	0	NA	1	1	18899	2	7	0	0	NA	1	1	18965	8
635918	tfps_pango_lineage_max_lgr	7	56	20	0.05	0.7	0.15	18500	7	11	5	0	5	0.6875	1	18589	-6	4	0	0	NA	1	1	18734	-24	32	1	1	0	0.969697	0.969697	18847	5	15	0	0	NA	1	1	18899	2	9	0	0	NA	1	1	18963	6
636018	tfps_pango_lineage_max_lgr	7	56	20	0.05	0.75	0.1	18500	7	11	5	0	5	0.6875	1	18589	-6	5	0	0	NA	1	1	18734	-24	34	1	1	0	0.971429	0.971429	18847	5	17	0	0	NA	1	1	18899	2	10	0	0	NA	1	1	18963	6
636019	tfps_pango_lineage_max_lgr	7	56	20	0.05	0.75	0.15	18500	7	11	5	0	5	0.6875	1	18589	-6	4	0	0	NA	1	1	18734	-24	32	1	1	0	0.969697	0.969697	18847	5	15	0	0	NA	1	1	18899	2	9	0	0	NA	1	1	18963	6
636120	tfps_pango_lineage_max_lgr	7	56	20	0.05	0.8	0.15	18500	7	11	5	0	5	0.6875	1	18589	-6	4	0	0	NA	1	1	18734	-24	33	1	1	0	0.970588	0.970588	18847	5	12	0	0	NA	1	1	18899	2	9	0	0	NA	1	1	18963	6
636221	tfps_pango_lineage_max_lgr	7	56	20	0.05	0.85	0.15	18500	7	11	5	0	5	0.6875	1	18589	-6	4	0	0	NA	1	1	18734	-24	37	1	1	0	0.973684	0.973684	18847	5	10	0	0	NA	1	1	18899	2	9	0	0	NA	1	1	18963	6
220674	tfps_lgr_gam_mean	7	56	20	0.05	0.95	0.15	18502	9	8	3	1	2	0.727273	0.888889	18614	19	3	0	0	NA	1	1	18744	-14	5	5	4	1	0.5	0.555556	18842	0	9	0	0	NA	1	1	18896	-1	5	0	0	NA	1	1	18965	8
149454	tfps_lgr_gam_max	7	56	20	0.01	0.8	0.55	18518	25	9	5	3	2	0.642857	0.75	18614	19	4	0	0	NA	1	1	18734	-24	48	9	9	0	0.842105	0.842105	18841	-1	14	0	0	NA	1	1	18888	-9	4	0	0	NA	1	1	18969	12
149455	tfps_lgr_gam_max	7	56	20	0.01	0.8	0.6	18518	25	9	4	2	2	0.692308	0.818182	18614	19	4	0	0	NA	1	1	18734	-24	48	8	8	0	0.857143	0.857143	18841	-1	12	0	0	NA	1	1	18888	-9	4	0	0	NA	1	1	18969	12
149456	tfps_lgr_gam_max	7	56	20	0.01	0.8	0.65	18518	25	9	4	2	2	0.692308	0.818182	18614	19	4	0	0	NA	1	1	18734	-24	48	8	8	0	0.857143	0.857143	18841	-1	12	0	0	NA	1	1	18888	-9	4	0	0	NA	1	1	18969	12
149556	tfps_lgr_gam_max	7	56	20	0.01	0.85	0.6	18518	25	9	4	2	2	0.692308	0.818182	18614	19	4	0	0	NA	1	1	18734	-24	48	10	10	0	0.827586	0.827586	18841	-1	12	0	0	NA	1	1	18888	-9	4	0	0	NA	1	1	18969	12
149557	tfps_lgr_gam_max	7	56	20	0.01	0.85	0.65	18518	25	9	4	2	2	0.692308	0.818182	18614	19	4	0	0	NA	1	1	18734	-24	48	10	10	0	0.827586	0.827586	18841	-1	12	0	0	NA	1	1	18888	-9	4	0	0	NA	1	1	18969	12
149656	tfps_lgr_gam_max	7	56	20	0.01	0.9	0.55	18518	25	10	4	2	2	0.714286	0.833333	18614	19	4	0	0	NA	1	1	18734	-24	50	10	10	0	0.833333	0.833333	18841	-1	12	0	0	NA	1	1	18888	-9	5	0	0	NA	1	1	18969	12
149657	tfps_lgr_gam_max	7	56	20	0.01	0.9	0.6	18518	25	10	3	1	2	0.769231	0.909091	18614	19	4	0	0	NA	1	1	18734	-24	50	10	10	0	0.833333	0.833333	18841	-1	12	0	0	NA	1	1	18888	-9	5	0	0	NA	1	1	18969	12
149658	tfps_lgr_gam_max	7	56	20	0.01	0.9	0.65	18518	25	10	3	1	2	0.769231	0.909091	18614	19	4	0	0	NA	1	1	18734	-24	50	10	10	0	0.833333	0.833333	18841	-1	11	0	0	NA	1	1	18888	-9	5	0	0	NA	1	1	18969	12
149756	tfps_lgr_gam_max	7	56	20	0.01	0.95	0.5	18518	25	10	4	2	2	0.714286	0.833333	18614	19	4	0	0	NA	1	1	18734	-24	50	8	8	0	0.862069	0.862069	18841	-1	14	0	0	NA	1	1	18888	-9	5	0	0	NA	1	1	18969	12
149757	tfps_lgr_gam_max	7	56	20	0.01	0.95	0.55	18518	25	10	4	2	2	0.714286	0.833333	18614	19	4	0	0	NA	1	1	18734	-24	50	8	8	0	0.862069	0.862069	18841	-1	12	0	0	NA	1	1	18888	-9	5	0	0	NA	1	1	18969	12
149758	tfps_lgr_gam_max	7	56	20	0.01	0.95	0.6	18518	25	10	3	1	2	0.769231	0.909091	18614	19	2	0	0	NA	1	1	18734	-24	50	8	8	0	0.862069	0.862069	18841	-1	12	0	0	NA	1	1	18888	-9	5	0	0	NA	1	1	18969	12
149857	tfps_lgr_gam_max	7	56	20	0.01	1	0.5	18518	25	10	4	2	2	0.714286	0.833333	18614	19	4	0	0	NA	1	1	18734	-24	53	8	8	0	0.868853	0.868853	18841	-1	12	0	0	NA	1	1	18888	-9	5	0	0	NA	1	1	18969	12
149858	tfps_lgr_gam_max	7	56	20	0.01	1	0.55	18518	25	10	4	2	2	0.714286	0.833333	18614	19	4	0	0	NA	1	1	18734	-24	53	8	8	0	0.868853	0.868853	18841	-1	12	0	0	NA	1	1	18888	-9	5	0	0	NA	1	1	18969	12
149859	tfps_lgr_gam_max	7	56	20	0.01	1	0.6	18518	25	10	3	1	2	0.769231	0.909091	18614	19	2	0	0	NA	1	1	18734	-24	53	8	8	0	0.868853	0.868853	18841	-1	10	0	0	NA	1	1	18888	-9	5	0	0	NA	1	1	18969	12
150365	tfps_lgr_gam_max	7	56	20	0.05	0.8	0.65	18518	25	8	5	2	3	0.615385	0.8	18614	19	4	0	0	NA	1	1	18734	-24	47	10	9	1	0.824561	0.839286	18841	-1	14	0	0	NA	1	1	18888	-9	4	0	0	NA	1	1	18969	12
150466	tfps_lgr_gam_max	7	56	20	0.05	0.85	0.65	18518	25	8	5	2	3	0.615385	0.8	18614	19	4	0	0	NA	1	1	18734	-24	47	10	9	1	0.824561	0.839286	18841	-1	14	0	0	NA	1	1	18888	-9	4	0	0	NA	1	1	18969	12
150566	tfps_lgr_gam_max	7	56	20	0.05	0.9	0.6	18518	25	9	4	1	3	0.692308	0.9	18614	19	4	0	0	NA	1	1	18734	-24	49	10	9	1	0.830508	0.844828	18841	-1	13	0	0	NA	1	1	18888	-9	5	0	0	NA	1	1	18969	12
150665	tfps_lgr_gam_max	7	56	20	0.05	0.95	0.5	18518	25	9	5	2	3	0.642857	0.818182	18614	19	4	0	0	NA	1	1	18734	-24	50	9	8	1	0.847458	0.862069	18841	-1	14	0	0	NA	1	1	18888	-9	6	0	0	NA	1	1	18969	12
150666	tfps_lgr_gam_max	7	56	20	0.05	0.95	0.55	18518	25	9	5	2	3	0.642857	0.818182	18614	19	4	0	0	NA	1	1	18734	-24	49	8	7	1	0.859649	0.875	18841	-1	14	0	0	NA	1	1	18888	-9	5	0	0	NA	1	1	18969	12
150667	tfps_lgr_gam_max	7	56	20	0.05	0.95	0.6	18518	25	9	4	1	3	0.692308	0.9	18614	19	2	0	0	NA	1	1	18734	-24	49	8	7	1	0.859649	0.875	18841	-1	14	0	0	NA	1	1	18888	-9	5	0	0	NA	1	1	18969	12
150766	tfps_lgr_gam_max	7	56	20	0.05	1	0.5	18518	25	8	6	2	4	0.571429	0.8	18614	19	4	0	0	NA	1	1	18734	-24	53	9	8	1	0.854839	0.868853	18841	-1	14	0	0	NA	1	1	18888	-9	5	0	0	NA	1	1	18969	12
150767	tfps_lgr_gam_max	7	56	20	0.05	1	0.55	18518	25	8	6	2	4	0.571429	0.8	18614	19	4	0	0	NA	1	1	18734	-24	52	8	7	1	0.866667	0.881356	18841	-1	11	0	0	NA	1	1	18888	-9	5	0	0	NA	1	1	18969	12
220543	tfps_lgr_gam_mean	7	56	20	0.05	0.8	0.25	18505	12	5	3	1	2	0.625	0.833333	18614	19	2	0	0	NA	1	1	18744	-14	6	3	3	0	0.666667	0.666667	18842	0	9	0	0	NA	1	1	18896	-1	1	0	0	NA	1	1	18963	6
635313	tfps_pango_lineage_max_lgr	7	56	20	0.01	0.85	0.2	18500	7	11	4	0	4	0.733333	1	18589	-6	3	0	0	NA	1	1	18738	-20	37	1	1	0	0.973684	0.973684	18843	1	9	0	0	NA	1	1	18899	2	8	0	0	NA	1	1	18965	8
635314	tfps_pango_lineage_max_lgr	7	56	20	0.01	0.85	0.25	18500	7	11	4	0	4	0.733333	1	18589	-6	3	0	0	NA	1	1	18738	-20	37	1	1	0	0.973684	0.973684	18843	1	9	0	0	NA	1	1	18899	2	7	0	0	NA	1	1	18965	8
635315	tfps_pango_lineage_max_lgr	7	56	20	0.01	0.85	0.3	18500	7	11	4	0	4	0.733333	1	18589	-6	3	0	0	NA	1	1	18738	-20	35	0	0	NA	1	1	18843	1	9	0	0	NA	1	1	18899	2	7	0	0	NA	1	1	18965	8
635316	tfps_pango_lineage_max_lgr	7	56	20	0.01	0.85	0.35	18500	7	11	4	0	4	0.733333	1	18589	-6	3	0	0	NA	1	1	18738	-20	31	0	0	NA	1	1	18843	1	9	0	0	NA	1	1	18899	2	7	0	0	NA	1	1	18965	8
635713	tfps_pango_lineage_max_lgr	7	56	20	0.05	0.6	0	18500	7	11	5	0	5	0.6875	1	18591	-4	4	0	0	NA	1	1	18734	-24	34	3	3	0	0.918919	0.918919	18847	5	20	0	0	NA	1	1	18899	2	12	0	0	NA	1	1	18963	6
635714	tfps_pango_lineage_max_lgr	7	56	20	0.05	0.6	0.05	18500	7	11	5	0	5	0.6875	1	18591	-4	4	0	0	NA	1	1	18734	-24	32	3	3	0	0.914286	0.914286	18847	5	20	0	0	NA	1	1	18899	2	10	0	0	NA	1	1	18963	6
635715	tfps_pango_lineage_max_lgr	7	56	20	0.05	0.6	0.1	18500	7	11	5	0	5	0.6875	1	18591	-4	4	0	0	NA	1	1	18734	-24	32	1	1	0	0.969697	0.969697	18847	5	16	0	0	NA	1	1	18899	2	10	0	0	NA	1	1	18963	6
635716	tfps_pango_lineage_max_lgr	7	56	20	0.05	0.6	0.15	18500	7	11	5	0	5	0.6875	1	18591	-4	4	0	0	NA	1	1	18734	-24	28	1	1	0	0.965517	0.965517	18847	5	15	0	0	NA	1	1	18899	2	10	0	0	NA	1	1	18963	6
647631	tfps_pango_lineage_max_lgr	7	84	20	0.01	0.95	0.3	18500	7	12	5	0	5	0.705882	1	18589	-6	2	0	0	NA	1	1	18738	-20	37	0	0	NA	1	1	18841	-1	11	0	0	NA	1	1	18897	0	11	0	0	NA	1	1	18969	12
647732	tfps_pango_lineage_max_lgr	7	84	20	0.01	1	0.3	18500	7	13	4	0	4	0.764706	1	18589	-6	2	0	0	NA	1	1	18738	-20	39	0	0	NA	1	1	18841	-1	11	0	0	NA	1	1	18897	0	11	0	0	NA	1	1	18969	12
659901	tfps_pango_lineage_max_lgr	14	56	20	0.05	0.7	0	18502	9	9	4	0	4	0.692308	1	18589	-6	1	0	0	NA	1	1	18734	-24	35	0	0	NA	1	1	18847	5	13	0	0	NA	1	1	18899	2	12	0	0	NA	1	1	18963	6
659980	tfps_pango_lineage_max_lgr	14	56	20	0.05	0.75	0	18502	9	9	4	0	4	0.692308	1	18589	-6	1	0	0	NA	1	1	18734	-24	37	0	0	NA	1	1	18847	5	14	0	0	NA	1	1	18899	2	12	0	0	NA	1	1	18963	6
660060	tfps_pango_lineage_max_lgr	14	56	20	0.05	0.8	0	18502	9	8	4	0	4	0.666667	1	18589	-6	1	0	0	NA	1	1	18734	-24	41	0	0	NA	1	1	18847	5	14	0	0	NA	1	1	18899	2	14	0	0	NA	1	1	18963	6
697326	tfps_pango_lineage_max_lgr	28	84	50	0.01	0.8	0	18517	24	1	10	10	0	0.0909091	0.0909091	18589	-6	8	0	0	NA	1	1	18744	-14	42	2	2	0	0.954546	0.954546	18842	0	12	0	0	NA	1	1	18888	-9	13	0	0	NA	1	1	18965	8
698235	tfps_pango_lineage_max_lgr	28	84	50	0.05	0.8	0	18517	24	1	10	10	0	0.0909091	0.0909091	18589	-6	8	0	0	NA	1	1	18744	-14	42	2	2	0	0.954546	0.954546	18842	0	12	0	0	NA	1	1	18888	-9	11	0	0	NA	1	1	18965	8
220277	tfps_lgr_gam_mean	7	56	20	0.01	0.95	0.25	18506	13	9	6	4	2	0.6	0.692308	18614	19	4	0	0	NA	1	1	18738	-20	6	7	7	0	0.461539	0.461539	18842	0	5	0	0	NA	1	1	18896	-1	1	0	0	NA	1	1	18969	12
238834	tfps_lgr_gam_mean	14	84	20	0.01	0.9	0	18500	7	8	7	3	4	0.533333	0.727273	18616	21	2	0	0	NA	1	1	18734	-24	12	10	10	0	0.545454	0.545454	18842	0	14	0	0	NA	1	1	18890	-7	14	0	0	NA	1	1	18965	8
238835	tfps_lgr_gam_mean	14	84	20	0.01	0.9	0.05	18500	7	5	6	3	3	0.454545	0.625	18616	21	2	0	0	NA	1	1	18734	-24	11	10	10	0	0.52381	0.52381	18842	0	13	0	0	NA	1	1	18890	-7	13	0	0	NA	1	1	18965	8
635009	tfps_pango_lineage_max_lgr	7	56	20	0.01	0.7	0.15	18500	7	11	4	0	4	0.733333	1	18589	-6	4	0	0	NA	1	1	18738	-20	30	1	1	0	0.967742	0.967742	18847	5	11	0	0	NA	1	1	18899	2	10	0	0	NA	1	1	18963	6
635010	tfps_pango_lineage_max_lgr	7	56	20	0.01	0.7	0.2	18500	7	11	4	0	4	0.733333	1	18589	-6	3	0	0	NA	1	1	18738	-20	26	1	1	0	0.962963	0.962963	18847	5	11	0	0	NA	1	1	18899	2	10	0	0	NA	1	1	18963	6
635109	tfps_pango_lineage_max_lgr	7	56	20	0.01	0.75	0.1	18500	7	11	4	0	4	0.733333	1	18589	-6	4	0	0	NA	1	1	18738	-20	32	1	1	0	0.969697	0.969697	18847	5	12	0	0	NA	1	1	18899	2	13	0	0	NA	1	1	18963	6
635110	tfps_pango_lineage_max_lgr	7	56	20	0.01	0.75	0.15	18500	7	11	4	0	4	0.733333	1	18589	-6	4	0	0	NA	1	1	18738	-20	32	1	1	0	0.969697	0.969697	18847	5	11	0	0	NA	1	1	18899	2	10	0	0	NA	1	1	18963	6
635111	tfps_pango_lineage_max_lgr	7	56	20	0.01	0.75	0.2	18500	7	11	4	0	4	0.733333	1	18589	-6	3	0	0	NA	1	1	18738	-20	28	1	1	0	0.965517	0.965517	18847	5	11	0	0	NA	1	1	18899	2	10	0	0	NA	1	1	18963	6
635210	tfps_pango_lineage_max_lgr	7	56	20	0.01	0.8	0.1	18500	7	11	4	0	4	0.733333	1	18589	-6	4	0	0	NA	1	1	18738	-20	35	1	1	0	0.972222	0.972222	18847	5	11	0	0	NA	1	1	18899	2	10	0	0	NA	1	1	18963	6
635211	tfps_pango_lineage_max_lgr	7	56	20	0.01	0.8	0.15	18500	7	11	4	0	4	0.733333	1	18589	-6	3	0	0	NA	1	1	18738	-20	33	1	1	0	0.970588	0.970588	18847	5	10	0	0	NA	1	1	18899	2	10	0	0	NA	1	1	18963	6
635919	tfps_pango_lineage_max_lgr	7	56	20	0.05	0.7	0.2	18500	7	11	5	0	5	0.6875	1	18589	-6	3	0	0	NA	1	1	18738	-20	23	1	1	0	0.958333	0.958333	18847	5	15	0	0	NA	1	1	18899	2	9	0	0	NA	1	1	18963	6
635920	tfps_pango_lineage_max_lgr	7	56	20	0.05	0.7	0.25	18500	7	11	5	0	5	0.6875	1	18589	-6	3	0	0	NA	1	1	18738	-20	21	1	1	0	0.954546	0.954546	18847	5	12	0	0	NA	1	1	18899	2	9	0	0	NA	1	1	18963	6
636020	tfps_pango_lineage_max_lgr	7	56	20	0.05	0.75	0.2	18500	7	11	5	0	5	0.6875	1	18589	-6	4	0	0	NA	1	1	18738	-20	27	1	1	0	0.964286	0.964286	18847	5	15	0	0	NA	1	1	18899	2	9	0	0	NA	1	1	18963	6
636021	tfps_pango_lineage_max_lgr	7	56	20	0.05	0.75	0.25	18500	7	11	5	0	5	0.6875	1	18589	-6	3	0	0	NA	1	1	18738	-20	25	1	1	0	0.961538	0.961538	18847	5	12	0	0	NA	1	1	18899	2	7	0	0	NA	1	1	18963	6
636121	tfps_pango_lineage_max_lgr	7	56	20	0.05	0.8	0.2	18500	7	11	5	0	5	0.6875	1	18589	-6	3	0	0	NA	1	1	18738	-20	30	1	1	0	0.967742	0.967742	18847	5	10	0	0	NA	1	1	18899	2	7	0	0	NA	1	1	18963	6
659820	tfps_pango_lineage_max_lgr	14	56	20	0.05	0.65	0	18502	9	9	4	0	4	0.692308	1	18591	-4	2	0	0	NA	1	1	18734	-24	37	0	0	NA	1	1	18847	5	12	0	0	NA	1	1	18899	2	14	0	0	NA	1	1	18963	6
220675	tfps_lgr_gam_mean	7	56	20	0.05	0.95	0.2	18502	9	6	3	1	2	0.666667	0.857143	18614	19	2	0	0	NA	1	1	18744	-14	5	2	2	0	0.714286	0.714286	18842	0	7	0	0	NA	1	1	18896	-1	4	0	0	NA	1	1	18969	12
185571	tfps_lgr_gam_max	14	84	20	0.01	0.75	0.2	18501	8	15	7	1	6	0.681818	0.9375	18617	22	3	0	0	NA	1	1	18734	-24	50	10	10	0	0.833333	0.833333	18842	0	21	0	0	NA	1	1	18890	-7	7	0	0	NA	1	1	18965	8
185572	tfps_lgr_gam_max	14	84	20	0.01	0.75	0.25	18501	8	15	7	1	6	0.681818	0.9375	18617	22	1	0	0	NA	1	1	18734	-24	50	10	10	0	0.833333	0.833333	18842	0	18	0	0	NA	1	1	18890	-7	5	0	0	NA	1	1	18965	8
185573	tfps_lgr_gam_max	14	84	20	0.01	0.75	0.3	18501	8	15	7	1	6	0.681818	0.9375	18617	22	1	0	0	NA	1	1	18734	-24	50	10	10	0	0.833333	0.833333	18842	0	18	0	0	NA	1	1	18890	-7	5	0	0	NA	1	1	18965	8
185662	tfps_lgr_gam_max	14	84	20	0.01	0.8	0.2	18501	8	15	7	1	6	0.681818	0.9375	18617	22	3	0	0	NA	1	1	18734	-24	50	10	10	0	0.833333	0.833333	18842	0	21	0	0	NA	1	1	18890	-7	7	0	0	NA	1	1	18965	8
185663	tfps_lgr_gam_max	14	84	20	0.01	0.8	0.25	18501	8	15	7	1	6	0.681818	0.9375	18617	22	1	0	0	NA	1	1	18734	-24	50	10	10	0	0.833333	0.833333	18842	0	20	0	0	NA	1	1	18890	-7	5	0	0	NA	1	1	18965	8
185664	tfps_lgr_gam_max	14	84	20	0.01	0.8	0.3	18501	8	15	7	1	6	0.681818	0.9375	18617	22	1	0	0	NA	1	1	18734	-24	50	10	10	0	0.833333	0.833333	18842	0	20	0	0	NA	1	1	18890	-7	5	0	0	NA	1	1	18965	8
185753	tfps_lgr_gam_max	14	84	20	0.01	0.85	0.2	18501	8	15	7	1	6	0.681818	0.9375	18617	22	3	0	0	NA	1	1	18734	-24	50	10	10	0	0.833333	0.833333	18842	0	21	0	0	NA	1	1	18890	-7	7	0	0	NA	1	1	18965	8
185754	tfps_lgr_gam_max	14	84	20	0.01	0.85	0.25	18501	8	15	7	1	6	0.681818	0.9375	18617	22	1	0	0	NA	1	1	18734	-24	50	10	10	0	0.833333	0.833333	18842	0	20	0	0	NA	1	1	18890	-7	7	0	0	NA	1	1	18965	8
185755	tfps_lgr_gam_max	14	84	20	0.01	0.85	0.3	18501	8	15	7	1	6	0.681818	0.9375	18617	22	1	0	0	NA	1	1	18734	-24	50	10	10	0	0.833333	0.833333	18842	0	20	0	0	NA	1	1	18890	-7	5	0	0	NA	1	1	18965	8
185843	tfps_lgr_gam_max	14	84	20	0.01	0.9	0.2	18501	8	16	7	1	6	0.695652	0.941176	18617	22	1	0	0	NA	1	1	18734	-24	50	10	10	0	0.833333	0.833333	18842	0	21	0	0	NA	1	1	18890	-7	7	0	0	NA	1	1	18965	8
185844	tfps_lgr_gam_max	14	84	20	0.01	0.9	0.25	18501	8	16	7	1	6	0.695652	0.941176	18617	22	1	0	0	NA	1	1	18734	-24	50	8	8	0	0.862069	0.862069	18842	0	20	0	0	NA	1	1	18890	-7	5	0	0	NA	1	1	18965	8
185845	tfps_lgr_gam_max	14	84	20	0.01	0.9	0.3	18501	8	16	7	1	6	0.695652	0.941176	18617	22	1	0	0	NA	1	1	18734	-24	50	7	7	0	0.877193	0.877193	18842	0	20	0	0	NA	1	1	18890	-7	5	0	0	NA	1	1	18965	8
185943	tfps_lgr_gam_max	14	84	20	0.01	0.95	0.2	18501	8	16	7	1	6	0.695652	0.941176	18617	22	1	0	0	NA	1	1	18734	-24	50	9	8	1	0.847458	0.862069	18842	0	20	0	0	NA	1	1	18890	-7	5	0	0	NA	1	1	18965	8
185944	tfps_lgr_gam_max	14	84	20	0.01	0.95	0.25	18501	8	16	7	1	6	0.695652	0.941176	18617	22	1	0	0	NA	1	1	18734	-24	50	9	8	1	0.847458	0.862069	18842	0	20	0	0	NA	1	1	18890	-7	3	0	0	NA	1	1	18965	8
186043	tfps_lgr_gam_max	14	84	20	0.01	1	0.2	18501	8	16	7	1	6	0.695652	0.941176	18617	22	1	0	0	NA	1	1	18734	-24	50	9	8	1	0.847458	0.862069	18842	0	20	0	0	NA	1	1	18890	-7	5	0	0	NA	1	1	18965	8
186044	tfps_lgr_gam_max	14	84	20	0.01	1	0.25	18501	8	16	7	1	6	0.695652	0.941176	18617	22	1	0	0	NA	1	1	18734	-24	50	9	8	1	0.847458	0.862069	18842	0	20	0	0	NA	1	1	18890	-7	3	0	0	NA	1	1	18965	8
634804	tfps_pango_lineage_max_lgr	7	56	20	0.01	0.6	0	18500	7	12	4	0	4	0.75	1	18591	-4	4	0	0	NA	1	1	18738	-20	32	2	2	0	0.941176	0.941176	18847	5	16	0	0	NA	1	1	18899	2	13	0	0	NA	1	1	18963	6
634805	tfps_pango_lineage_max_lgr	7	56	20	0.01	0.6	0.05	18500	7	11	4	0	4	0.733333	1	18591	-4	4	0	0	NA	1	1	18738	-20	28	2	2	0	0.933333	0.933333	18847	5	16	0	0	NA	1	1	18899	2	11	0	0	NA	1	1	18963	6
634806	tfps_pango_lineage_max_lgr	7	56	20	0.01	0.6	0.1	18500	7	11	4	0	4	0.733333	1	18591	-4	4	0	0	NA	1	1	18738	-20	28	1	1	0	0.965517	0.965517	18847	5	14	0	0	NA	1	1	18899	2	11	0	0	NA	1	1	18963	6
634807	tfps_pango_lineage_max_lgr	7	56	20	0.01	0.6	0.15	18500	7	11	4	0	4	0.733333	1	18591	-4	3	0	0	NA	1	1	18738	-20	28	1	1	0	0.965517	0.965517	18847	5	14	0	0	NA	1	1	18899	2	11	0	0	NA	1	1	18963	6
634808	tfps_pango_lineage_max_lgr	7	56	20	0.01	0.6	0.2	18500	7	11	4	0	4	0.733333	1	18591	-4	3	0	0	NA	1	1	18738	-20	26	1	1	0	0.962963	0.962963	18847	5	11	0	0	NA	1	1	18899	2	11	0	0	NA	1	1	18963	6
634809	tfps_pango_lineage_max_lgr	7	56	20	0.01	0.6	0.25	18500	7	11	4	0	4	0.733333	1	18591	-4	2	0	0	NA	1	1	18738	-20	26	1	1	0	0.962963	0.962963	18847	5	10	0	0	NA	1	1	18899	2	10	0	0	NA	1	1	18963	6
634810	tfps_pango_lineage_max_lgr	7	56	20	0.01	0.6	0.3	18500	7	11	4	0	4	0.733333	1	18591	-4	2	0	0	NA	1	1	18738	-20	23	1	1	0	0.958333	0.958333	18847	5	10	0	0	NA	1	1	18899	2	10	0	0	NA	1	1	18963	6
634909	tfps_pango_lineage_max_lgr	7	56	20	0.01	0.65	0.2	18500	7	12	3	0	3	0.8	1	18591	-4	2	0	0	NA	1	1	18738	-20	28	1	1	0	0.965517	0.965517	18847	5	10	0	0	NA	1	1	18899	2	10	0	0	NA	1	1	18963	6
634910	tfps_pango_lineage_max_lgr	7	56	20	0.01	0.65	0.25	18500	7	12	3	0	3	0.8	1	18591	-4	2	0	0	NA	1	1	18738	-20	26	1	1	0	0.962963	0.962963	18847	5	10	0	0	NA	1	1	18899	2	10	0	0	NA	1	1	18963	6
635011	tfps_pango_lineage_max_lgr	7	56	20	0.01	0.7	0.25	18500	7	11	4	0	4	0.733333	1	18589	-6	3	0	0	NA	1	1	18738	-20	22	1	1	0	0.956522	0.956522	18847	5	8	0	0	NA	1	1	18899	2	8	0	0	NA	1	1	18965	8
635012	tfps_pango_lineage_max_lgr	7	56	20	0.01	0.7	0.3	18500	7	11	4	0	4	0.733333	1	18589	-6	3	0	0	NA	1	1	18738	-20	22	1	1	0	0.956522	0.956522	18847	5	8	0	0	NA	1	1	18899	2	7	0	0	NA	1	1	18965	8
635013	tfps_pango_lineage_max_lgr	7	56	20	0.01	0.7	0.35	18500	7	11	4	0	4	0.733333	1	18589	-6	3	0	0	NA	1	1	18738	-20	22	0	0	NA	1	1	18847	5	8	0	0	NA	1	1	18899	2	7	0	0	NA	1	1	18965	8
635014	tfps_pango_lineage_max_lgr	7	56	20	0.01	0.7	0.4	18500	7	11	4	0	4	0.733333	1	18589	-6	3	0	0	NA	1	1	18738	-20	22	0	0	NA	1	1	18847	5	8	0	0	NA	1	1	18899	2	7	0	0	NA	1	1	18965	8
635015	tfps_pango_lineage_max_lgr	7	56	20	0.01	0.7	0.45	18500	7	10	4	0	4	0.714286	1	18589	-6	3	0	0	NA	1	1	18738	-20	22	0	0	NA	1	1	18847	5	8	0	0	NA	1	1	18899	2	7	0	0	NA	1	1	18965	8
635112	tfps_pango_lineage_max_lgr	7	56	20	0.01	0.75	0.25	18500	7	11	4	0	4	0.733333	1	18589	-6	3	0	0	NA	1	1	18738	-20	26	1	1	0	0.962963	0.962963	18847	5	8	0	0	NA	1	1	18899	2	8	0	0	NA	1	1	18965	8
635113	tfps_pango_lineage_max_lgr	7	56	20	0.01	0.75	0.3	18500	7	11	4	0	4	0.733333	1	18589	-6	3	0	0	NA	1	1	18738	-20	26	1	1	0	0.962963	0.962963	18847	5	8	0	0	NA	1	1	18899	2	7	0	0	NA	1	1	18965	8
635212	tfps_pango_lineage_max_lgr	7	56	20	0.01	0.8	0.2	18500	7	11	4	0	4	0.733333	1	18589	-6	3	0	0	NA	1	1	18738	-20	31	1	1	0	0.96875	0.96875	18847	5	8	0	0	NA	1	1	18899	2	8	0	0	NA	1	1	18965	8
635213	tfps_pango_lineage_max_lgr	7	56	20	0.01	0.8	0.25	18500	7	11	4	0	4	0.733333	1	18589	-6	3	0	0	NA	1	1	18738	-20	31	1	1	0	0.96875	0.96875	18847	5	8	0	0	NA	1	1	18899	2	7	0	0	NA	1	1	18965	8
635717	tfps_pango_lineage_max_lgr	7	56	20	0.05	0.6	0.2	18500	7	11	5	0	5	0.6875	1	18591	-4	3	0	0	NA	1	1	18738	-20	27	1	1	0	0.964286	0.964286	18847	5	14	0	0	NA	1	1	18899	2	10	0	0	NA	1	1	18963	6
635718	tfps_pango_lineage_max_lgr	7	56	20	0.05	0.6	0.25	18500	7	11	5	0	5	0.6875	1	18591	-4	2	0	0	NA	1	1	18738	-20	24	1	1	0	0.96	0.96	18847	5	14	0	0	NA	1	1	18899	2	9	0	0	NA	1	1	18963	6
635719	tfps_pango_lineage_max_lgr	7	56	20	0.05	0.6	0.3	18500	7	11	5	0	5	0.6875	1	18591	-4	2	0	0	NA	1	1	18738	-20	20	1	1	0	0.952381	0.952381	18847	5	13	0	0	NA	1	1	18899	2	9	0	0	NA	1	1	18963	6
635818	tfps_pango_lineage_max_lgr	7	56	20	0.05	0.65	0.2	18500	7	12	4	0	4	0.75	1	18591	-4	3	0	0	NA	1	1	18738	-20	25	1	1	0	0.961538	0.961538	18847	5	14	0	0	NA	1	1	18899	2	9	0	0	NA	1	1	18963	6
635819	tfps_pango_lineage_max_lgr	7	56	20	0.05	0.65	0.25	18500	7	12	4	0	4	0.75	1	18591	-4	2	0	0	NA	1	1	18738	-20	23	1	1	0	0.958333	0.958333	18847	5	14	0	0	NA	1	1	18899	2	9	0	0	NA	1	1	18963	6
635820	tfps_pango_lineage_max_lgr	7	56	20	0.05	0.65	0.3	18500	7	12	4	0	4	0.75	1	18591	-4	2	0	0	NA	1	1	18738	-20	21	1	1	0	0.954546	0.954546	18847	5	12	0	0	NA	1	1	18899	2	7	0	0	NA	1	1	18963	6
635921	tfps_pango_lineage_max_lgr	7	56	20	0.05	0.7	0.3	18500	7	11	5	0	5	0.6875	1	18589	-6	3	0	0	NA	1	1	18738	-20	21	1	1	0	0.954546	0.954546	18847	5	12	0	0	NA	1	1	18899	2	7	0	0	NA	1	1	18965	8
635922	tfps_pango_lineage_max_lgr	7	56	20	0.05	0.7	0.35	18500	7	10	5	0	5	0.666667	1	18589	-6	3	0	0	NA	1	1	18738	-20	21	0	0	NA	1	1	18847	5	12	0	0	NA	1	1	18899	2	6	0	0	NA	1	1	18965	8
635923	tfps_pango_lineage_max_lgr	7	56	20	0.05	0.7	0.4	18500	7	10	5	0	5	0.666667	1	18589	-6	3	0	0	NA	1	1	18738	-20	21	0	0	NA	1	1	18847	5	12	0	0	NA	1	1	18899	2	6	0	0	NA	1	1	18965	8
635924	tfps_pango_lineage_max_lgr	7	56	20	0.05	0.7	0.45	18500	7	10	4	0	4	0.714286	1	18589	-6	3	0	0	NA	1	1	18738	-20	20	0	0	NA	1	1	18847	5	9	0	0	NA	1	1	18899	2	5	0	0	NA	1	1	18965	8
636022	tfps_pango_lineage_max_lgr	7	56	20	0.05	0.75	0.3	18500	7	11	5	0	5	0.6875	1	18589	-6	3	0	0	NA	1	1	18738	-20	25	0	0	NA	1	1	18847	5	12	0	0	NA	1	1	18899	2	7	0	0	NA	1	1	18965	8
636023	tfps_pango_lineage_max_lgr	7	56	20	0.05	0.75	0.35	18500	7	10	5	0	5	0.666667	1	18589	-6	3	0	0	NA	1	1	18738	-20	25	0	0	NA	1	1	18847	5	12	0	0	NA	1	1	18899	2	6	0	0	NA	1	1	18965	8
636024	tfps_pango_lineage_max_lgr	7	56	20	0.05	0.75	0.4	18500	7	10	5	0	5	0.666667	1	18589	-6	3	0	0	NA	1	1	18738	-20	24	0	0	NA	1	1	18847	5	12	0	0	NA	1	1	18899	2	6	0	0	NA	1	1	18965	8
636025	tfps_pango_lineage_max_lgr	7	56	20	0.05	0.75	0.45	18500	7	10	5	0	5	0.666667	1	18589	-6	3	0	0	NA	1	1	18738	-20	24	0	0	NA	1	1	18847	5	9	0	0	NA	1	1	18899	2	5	0	0	NA	1	1	18965	8
636122	tfps_pango_lineage_max_lgr	7	56	20	0.05	0.8	0.25	18500	7	11	5	0	5	0.6875	1	18589	-6	3	0	0	NA	1	1	18738	-20	30	1	1	0	0.967742	0.967742	18847	5	10	0	0	NA	1	1	18899	2	7	0	0	NA	1	1	18965	8
636123	tfps_pango_lineage_max_lgr	7	56	20	0.05	0.8	0.3	18500	7	11	5	0	5	0.6875	1	18589	-6	3	0	0	NA	1	1	18738	-20	28	0	0	NA	1	1	18847	5	10	0	0	NA	1	1	18899	2	6	0	0	NA	1	1	18965	8
636124	tfps_pango_lineage_max_lgr	7	56	20	0.05	0.8	0.35	18500	7	10	5	0	5	0.666667	1	18589	-6	3	0	0	NA	1	1	18738	-20	27	0	0	NA	1	1	18847	5	10	0	0	NA	1	1	18899	2	6	0	0	NA	1	1	18965	8
636125	tfps_pango_lineage_max_lgr	7	56	20	0.05	0.8	0.4	18500	7	10	5	0	5	0.666667	1	18589	-6	3	0	0	NA	1	1	18738	-20	25	0	0	NA	1	1	18847	5	7	0	0	NA	1	1	18899	2	5	0	0	NA	1	1	18965	8
636222	tfps_pango_lineage_max_lgr	7	56	20	0.05	0.85	0.2	18500	7	11	5	0	5	0.6875	1	18589	-6	3	0	0	NA	1	1	18738	-20	36	1	1	0	0.972973	0.972973	18847	5	10	0	0	NA	1	1	18899	2	7	0	0	NA	1	1	18965	8
[truncated: 22 more rows]
[truncated: 44 more columns]

## Sheet: 6
		Transmission Polymorphism Scan parameters			Cluster Filter Variables
[truncated: 618 more rows]
[truncated: 44 more columns]

[truncated: 14 more sheets: 7, 8, 9, 10, 12, 13, 14, 15, 17, 18, 19, 20, 21, 26]
